# Supplementary material for: Tricalbin proteins regulate plasma membrane phospholipid homeostasis
Source: Life Sci Alliance. 2022 Apr 19;5(8):e202201430. doi: 10.26508/lsa.202201430 (PMC9018018; doi:10.26508/lsa.202201430)
Supplement: Supplementary file 2 [file LSA-2022-01430_SdataF2.xlsx]

## Sheet: Fig 2C
Figure 1C: Relative PM GFP-Lact-C2 fluorescence in Wild type, tcb1/2/3D, scs2/22 ist2D and Dtether cells
	Strain	Wild type, 26C (N=3, n=196)																		tcb123, 26 (N=3, n=194)																		scs2/22 ist2D, 26 (N=3, n=187)
	Exp.	1						2						3						1						2						3						1						2
		PM	Cyto	BG	PM- BG	Cyto- BG	PM- BG/Cyto- BG	aver. PM	aver. Cyto	aver. BG	PM- BG	Cyto- BG	PM- BG/Cyto- BG	aver. PM	aver. Cyto	aver. BG	PM- BG	Cyto- BG	PM- BG/Cyto- BG	aver. PM	aver. Cyto	aver. BG	PM- BG	Cyto- BG	PM- BG/Cyto- BG	aver. PM	aver. Cyto	aver. BG	PM- BG	Cyto- BG	PM- BG/Cyto- BG	aver. PM	aver. Cyto	aver. BG	PM- BG	Cyto- BG	PM- BG/Cyto- BG	aver. PM	aver. Cyto	aver. BG	PM- BG	Cyto- BG	PM- BG/Cyto- BG	aver. PM	aver. Cyto	aver. BG	PM- BG	Cyto- BG	PM- BG/Cyto- BG
	cell 1	4786.44	2890.58	2285.43	2501.01	605.149	4.13288	10045.2	4408.42	2440.48	7604.7	1967.94	3.86429	15002.1	6615.74	3370	11632.1	3245.74	3.58382	7959.49	4459.91	2567.31	5392.18	1892.59	2.84909	8716.94	4113.4	2337.26	6379.68	1776.14	3.59188	6658.41	3400.44	2105.89	4552.52	1294.56	3.51667	12682.7	6173.77	2927.33	9755.39	3246.44	3.00496	3777.62	2508.69	2067.91	1709.71	440.786	3.87878
	2	8828.93	3701.53	2106.55	6722.38	1594.97	4.21473	8383.35	3861.53	2174.22	6209.13	1687.31	3.67989	15662.1	8248.55	2845.47	12816.7	5403.08	2.37211	7752.08	4219.44	2291.89	5460.19	1927.56	2.8327	12899.9	5498.29	2382.41	10517.5	3115.89	3.37545	9993.81	4394.19	2189.1	7804.71	2205.09	3.53941	13302.1	9163.33	3046.12	10256	6117.21	1.67658	16095.7	5684.64	2325.52	13770.2	3359.13	4.09934
	3	7669.34	3536.83	2473.84	5195.5	1062.99	4.88765	7692.26	3302.65	2090.09	5602.17	1212.56	4.6201	12043.2	6229.46	2502.89	9540.28	3726.57	2.56007	9684.36	3914.11	2353.01	7331.35	1561.1	4.69627	11141.3	4751.16	2347.22	8794.03	2403.94	3.65818	13121.1	5467.69	2254.8	10866.3	3212.89	3.38208	11809.9	8515.79	3347.3	8462.65	5168.49	1.63735	7657.63	4447.98	2245.39	5412.24	2202.59	2.45721
	4	6001.25	3075.94	2198.5	3802.75	877.444	4.3339	8240.18	4323.28	2014.78	6225.41	2308.5	2.69673	14872.6	5303.99	3126.53	11746.1	2177.46	5.3944	13169.2	7097.75	2338.54	10830.7	4759.21	2.27573	10527.9	5130.89	2377.23	8150.66	2753.66	2.95993	9074.75	4525.29	2306.12	6768.63	2219.17	3.05007	10037	8529.55	3145.12	6891.9	5384.43	1.27997	4092.39	2603.74	2029.68	2062.71	574.059	3.59321
	5	5577.22	2967.39	2252.94	3324.29	714.453	4.65291	8465.88	3512.74	2026.34	6439.55	1486.4	4.3323	14861.7	8176.05	2720.22	12141.4	5455.83	2.22541	7529.23	4649.05	2344.07	5185.17	2304.98	2.24955	15796.9	6619.18	2510.29	13286.7	4108.89	3.23364	7644.23	3916.42	2545.47	5098.76	1370.95	3.71913	6540.93	5019.84	2861.55	3679.38	2158.28	1.70477	4853.22	3479.43	2109.14	2744.08	1370.29	2.00255
	6	7115.04	2735.13	2001.67	5113.37	733.464	6.97154	9952.98	4189.69	2116	7836.98	2073.7	3.77923	15655.3	7579.39	2683.83	12971.5	4895.55	2.64964	7919.51	3973.4	2363.07	5556.44	1610.33	3.45049	11978.9	5693.59	2381.92	9596.95	3311.67	2.89792	7749.92	3565.51	2205.9	5544.02	1359.61	4.07766	8924.34	5698.84	3055.5	5868.84	2643.33	2.22024	3188.66	2661.61	2126.4	1062.25	535.205	1.98476
	7	4303.19	2474.54	2089.03	2214.17	385.51	5.74347	6546.05	2994.63	2129.69	4416.36	864.942	5.10596	18164.7	7116.03	2883.28	15281.5	4232.75	3.61029	10092.6	4492.41	2546.52	7546.09	1945.89	3.87796	12790.7	5523.92	2571.63	10219	2952.29	3.4614	7313.42	3237.12	2172.59	5140.82	1064.53	4.82921	10536.5	6395.87	2859.75	7676.77	3536.12	2.17096	3856.94	2882.43	2125.04	1731.9	757.39	2.28667
	8	6004.52	2844.73	2230.08	3774.44	614.65	6.14079	10592	3675.67	2088.85	8503.15	1586.82	5.3586	15339.5	7642.86	3615.92	11723.5	4026.94	2.91128	9582.69	4588.78	2362.11	7220.58	2226.66	3.24278	12695.3	4450.45	2387.1	10308.2	2063.35	4.99585	5068.04	2802.7	2209.7	2858.34	593	4.82013	10142.8	5020.6	2795.18	7347.64	2225.42	3.30169	3315.24	3041.53	2197.4	1117.84	844.13	1.32425
	9	7614.33	3157.6	2097.01	5517.32	1060.58	5.20215	12048.4	5657.85	2525.93	9522.45	3131.92	3.04045	14784.1	8023	2656.7	12127.4	5366.31	2.25991	13852.7	6084.94	2431.98	11420.7	3652.96	3.12643	9618.2	5275.22	2428.46	7189.73	2846.76	2.52559	4655.78	2756.93	2093.92	2561.85	663.008	3.86399	11252	9488.15	2981.16	8270.86	6506.98	1.27107	7538.43	4025.11	2224.29	5314.14	1800.82	2.95096
	10	5957.5	3456.62	2381.03	3576.46	1075.59	3.32512	13422.2	5348.95	2503.49	10918.7	2845.46	3.83724	13449.2	6485.28	2577.09	10872.1	3908.19	2.78188	7562.14	4119.43	2389.83	5172.31	1729.6	2.99047	6559.01	3355.7	2256.66	4302.35	1099.04	3.91463	7712	3203.23	2072.63	5639.36	1130.6	4.98793	8150	5930.38	2686.19	5463.82	3244.2	1.68418	10094.9	7021.2	2552.4	7542.45	4468.8	1.6878
	11	6954.5	3379.43	2018.19	4936.31	1361.24	3.62632	10485.9	4618.04	2192.25	8293.69	2425.79	3.41897	16303.6	6718.9	3058.57	13245.1	3660.33	3.61854	8814.59	3409.05	2311.84	6502.75	1097.21	5.92662	8485.23	5197.22	2443.52	6041.71	2753.69	2.19404	5322.58	3572.31	2292.19	3030.39	1280.12	2.36727	9994.47	4689.82	3018.03	6976.44	1671.8	4.17302	7776.98	4373.77	2436.16	5340.83	1937.61	2.7564
	12	4652.05	2675.35	1979.77	2672.28	695.585	3.84177	6390.85	3229.25	2028.66	4362.19	1200.59	3.63337	12057.4	5593.43	2781.15	9276.29	2812.28	3.29849	12774.7	5073.56	2422.72	10352	2650.84	3.90515	10556.7	5878.68	2474.2	8082.54	3404.48	2.37409	6665.13	2946.41	2044.05	4621.09	902.367	5.12107	10018	7462.11	3119.67	6898.31	4342.43	1.58858	7570.38	4240.87	2441.82	5128.55	1799.04	2.85071
	13	8217.34	3530.33	2370.01	5847.33	1160.32	5.03943	7247.39	3720.8	2006.57	5240.82	1714.24	3.05723	14632.6	6899.42	3258.12	11374.4	3641.3	3.12373	10261.1	3987.89	2362.68	7898.39	1625.21	4.85993	8357.08	4496.91	2399.94	5957.14	2096.98	2.84082	5276.81	2891.14	2156.73	3120.08	734.415	4.24839	9006.29	7769.57	2840.09	6166.2	4929.48	1.25088	7547.98	4067.46	2481.37	5066.61	1586.09	3.19439
	14	5876.53	2996.98	2123.92	3752.62	873.059	4.29824	9819.17	3863.87	2262.03	7557.14	1601.84	4.71779	12416.8	6452.53	2668.28	9748.52	3784.25	2.57608	11404.6	4415.87	2447.01	8957.64	1968.87	4.54964	9184.99	4002.8	2328.71	6856.28	1674.09	4.09553	6465.2	3624.6	2295.82	4169.39	1328.78	3.13774	11233.5	6716.17	2741.28	8492.17	3974.89	2.13645	8583.69	4653.95	2731.26	5852.44	1922.7	3.04387
	15	6791.28	3002.7	2068.32	4722.96	934.38	5.05464	15157.8	4658.86	2185.57	12972.3	2473.29	5.24494	13125.5	5599.43	2583.09	10542.4	3016.35	3.49508	12546.2	6076.79	2444.18	10102	3632.62	2.78091	9816.02	5050.48	2370.13	7445.89	2680.35	2.77795	6551.96	3037.95	2223.12	4328.85	814.838	5.31252	7843.08	5135.82	2813.25	5029.83	2322.57	2.16563	10168	6277.71	2566.11	7601.88	3711.6	2.04814
	16	7634.04	3579.37	2077.01	5557.03	1502.36	3.69886	9040.06	5735.52	2543.79	6496.27	3191.73	2.03534	16034.2	6775.68	2893.53	13140.6	3882.15	3.38488	7390.55	4593.89	2425.02	4965.53	2168.86	2.28946	10444.3	4304.15	2430.31	8014	1873.85	4.27676	6493.86	3305.95	2091.19	4402.67	1214.76	3.62431	7699.46	4183.88	2450.79	5248.68	1733.09	3.02851	9289.31	4539.97	2599.73	6689.58	1940.24	3.44781
	17	5175.32	2759.71	2074.31	3101.01	685.409	4.52432	14874	7678.72	2846.01	12028	4832.71	2.48887	15724.3	7111.41	2779.64	12944.7	4331.78	2.98831	11715.1	5775.29	2492.83	9222.31	3282.46	2.80958	10763.1	5850.11	2489.5	8273.63	3360.61	2.46194	5488.85	3004.12	2153.42	3335.43	850.7	3.9208	9581.79	5488.34	2992.5	6589.3	2495.85	2.6401	9186.86	4929.58	2582.86	6604.01	2346.72	2.81414
	18	5511.9	2945.51	2025.28	3486.61	920.223	3.78888	9300.5	4486.83	2469.92	6830.58	2016.91	3.38666	19587.6	8050.19	2766.95	16820.7	5283.24	3.18377	11489.7	5745.28	2391.53	9098.22	3353.75	2.71285	10273.8	4035.32	2355.97	7917.83	1679.36	4.71481	13678.8	4670.54	2513.72	11165.1	2156.82	5.17664	7827.5	5892.06	2653.88	5173.63	3238.18	1.5977	8925.14	5007.58	2522.37	6402.78	2485.22	2.57635
	19	5305.73	2821.76	2289.31	3016.42	532.445	5.66522	11704.5	3932.05	2353.9	9350.58	1578.15	5.92501	17747.3	7117.32	2902.04	14845.3	4215.28	3.52177	8594.94	4175.99	2232.67	6362.26	1943.31	3.27393	18177.2	6561.28	2585.91	15591.3	3975.37	3.92197	9196.42	3194.24	2142.5	7053.92	1051.74	6.7069	9049.57	5577.39	2854.9	6194.67	2722.49	2.27537	3435.82	2425.52	2214.48	1221.34	211.042	5.78719
	20	4774.85	2917.89	2110.96	2663.89	806.928	3.30128	12335	4208.88	2079.15	10255.8	2129.73	4.81554	16081.7	6001.03	2785.87	13295.8	3215.16	4.13535	10850.6	4555.17	2397.97	8452.66	2157.2	3.91835	6920.41	3739.55	2290.78	4629.63	1448.77	3.19557	10276.7	3422.97	2030.92	8245.8	1392.06	5.92347	9820.1	5295.27	2897.79	6922.31	2397.48	2.88733	8962.45	6359.17	2137.4	6825.05	4221.77	1.61663
	21	6672.39	3058.06	2064.57	4607.81	993.484	4.63803	10957.2	3950.84	2222.03	8735.14	1728.8	5.05271	17087.7	6986.15	2882.15	14205.5	4104	3.46138	13009.1	6264.9	2360.58	10648.6	3904.33	2.72737	10068.2	5030.82	2547.01	7521.15	2483.81	3.02807	6537.18	3542.36	2132.23	4404.95	1410.13	3.12378	9295.33	7527.68	2726.48	6568.85	4801.2	1.36817	3939.57	2677.62	2005.89	1933.68	671.726	2.87867
	22	4348.49	2536.12	2025.44	2323.05	510.679	4.54894	13328.1	6083.38	2634.72	10693.4	3448.66	3.10073	13779	6344.33	2756.43	11022.6	3587.9	3.07216	8046.9	3605.82	2307.52	5739.38	1298.31	4.42067	10452.9	6196.26	2407.2	8045.72	3789.06	2.12341	5363.21	3577.4	2021.55	3341.66	1555.85	2.1478	8497.6	6097.64	2707.97	5789.63	3389.67	1.70802	7832.26	4503.22	2522.4	5309.86	1980.82	2.68064
	23	8915.85	3588.55	2502.54	6413.31	1086.01	5.90539	11412.5	7339.76	3256.63	8155.83	4083.13	1.99744	13240.9	6476.06	2965.03	10275.9	3511.04	2.92675	9397.06	3854.88	2322.3	7074.76	1532.58	4.61625	9706.58	4527.22	2416.55	7290.03	2110.68	3.45389	12071.8	4024.31	2131.65	9940.11	1892.66	5.25193	7968.03	4596.24	2671.16	5296.86	1925.07	2.75151	12958.6	7963.89	2700.27	10258.3	5263.62	1.94891
	24	6656.97	3025.99	2022.09	4634.88	1003.9	4.61686	15543.1	7445.34	3395.94	12147.1	4049.4	2.99974	15690.7	6212.49	3094.77	12596	3117.73	4.04011	8588.11	4348.06	2365.28	6222.83	1982.79	3.13842	5896.48	2807.27	2314.45	3582.03	492.817	7.26847	6987.08	3744.03	2163.45	4823.64	1580.58	3.05182	8298.98	5694.31	2984.31	5314.66	2709.99	1.96114	8665.02	5292.63	2618.41	6046.6	2674.22	2.26107
	25	4421.83	3353.16	2117.68	2304.15	1235.48	1.86499	14387.4	7469.82	2891.28	11496.1	4578.54	2.51086	15745.7	6186.89	2687.99	13057.7	3498.89	3.73195	11897.2	5263.78	2415.08	9482.15	2848.7	3.32859	8665.62	4149.61	2739.3	5926.32	1410.31	4.20214	6964.74	3362.53	2124.97	4839.77	1237.56	3.91074	11230.1	5875.34	2951.72	8278.36	2923.62	2.83155	9494.08	5824.57	2541.54	6952.54	3283.03	2.11772
	26	5768.51	3263.83	2191.66	3576.85	1072.17	3.3361	10073.9	8006.92	2944.45	7129.47	5062.47	1.4083	13637.1	6305.3	2430.59	11206.5	3874.71	2.89222	11265.1	4382.96	2481.35	8783.72	1901.61	4.6191	8020.19	3697.76	2324.45	5695.73	1373.3	4.14747	4086.03	2611.94	2104.48	1981.55	507.458	3.90486	7819.57	4371.22	2545.39	5274.18	1825.84	2.88864	13450.3	5146.03	2247.35	11202.9	2898.69	3.86483
	27	5595.27	2709.04	2154.76	3440.5	554.277	6.2072	11753.3	5638.98	3036.47	8716.86	2602.52	3.3494	13435.3	6968.8	3524.13	9911.21	3444.66	2.87726	8089.4	3740.39	2431.45	5657.94	1308.94	4.32254	9532.2	3943.76	2382.74	7149.47	1561.02	4.58001	5716.72	3090.73	2067.18	3649.54	1023.55	3.56556	10834.3	7987.76	3095.92	7738.42	4891.84	1.5819	5715.74	3179.75	2155.98	3559.76	1023.77	3.4771
	28	4576.45	2796.46	2079.12	2497.33	717.34	3.48138	10866.1	6673.96	2454.7	8411.36	4219.26	1.99356	15222.5	6102.97	2983.81	12238.7	3119.16	3.92372	11578.1	5300.6	2373.92	9204.2	2926.68	3.14493	17898.7	6952.59	2511.43	15387.3	4441.16	3.4647	8541.2	4021.21	2115.26	6425.94	1905.95	3.37151	14628.6	9091.11	2769.63	11858.9	6321.48	1.87597	22871.1	7074.33	2562.99	20308.1	4511.34	4.50157
	29	5405.16	3133.28	2007.24	3397.92	1126.04	3.01759	10332.3	5254.77	2623.53	7708.77	2631.24	2.92971	8025.91	4375.76	2895.4	5130.51	1480.36	3.46571	7064.15	3849.86	2231.7	4832.45	1618.16	2.98639	6365.16	3881.56	2237.13	4128.03	1644.43	2.51031	6041.78	3002.09	2078.04	3963.74	924.049	4.28954	8885.04	5785.25	2605.7	6279.34	3179.56	1.97491	12673.3	4694.45	2347.85	10325.4	2346.6	4.40015
	30	5332.28	2878.06	2326.42	3005.86	551.634	5.44902	9888.45	5552.46	2419.66	7468.79	3132.8	2.38406	10216.4	5363.19	2657	7559.35	2706.19	2.79335	7456.74	4286.93	2440.72	5016.02	1846.21	2.71692	9576.22	3914.63	2352.68	7223.54	1561.95	4.6247	10127.6	4583.71	2191.87	7935.75	2391.84	3.31784	11571.2	6390.51	2926.46	8644.74	3464.04	2.49556	2904.58	2277.9	2043.59	860.987	234.308	3.6746
	31	6061.72	2949.28	2232.85	3828.87	716.433	5.34435	11125.8	6460.57	3099.19	8026.66	3361.38	2.38791	12602.7	5111.18	2689.57	9913.14	2421.61	4.09362	8765.07	4652.52	2341.04	6424.03	2311.48	2.77918	3427.7	2736.5	2318.29	1109.41	418.207	2.65277	7990.92	2987.01	2142.48	5848.44	844.529	6.92509	8177.44	7105.82	2654.1	5523.33	4451.71	1.24072	4478.36	2933.36	2205.47	2272.88	727.889	3.12257
	32	4842.34	2769.16	2050.3	2792.04	718.857	3.884	13336.3	6566.62	2766.96	10569.3	3799.66	2.78165	14379.1	8028.55	2870.12	11509	5158.44	2.2311	10266.5	4717.81	2435.14	7831.37	2282.67	3.43079	17110.3	5948.87	2519.65	14590.6	3429.22	4.25479	6534.68	3039.84	2085.44	4449.24	954.404	4.6618	8582.91	5369.8	2808.06	5774.85	2561.74	2.25427	4913.82	2854.85	2330.67	2583.15	524.176	4.92802
	33	4490.74	2924.41	2089.02	2401.71	835.39	2.87496	11189.8	4759.22	2178.62	9011.22	2580.59	3.49192	15083.2	8334.15	2956.68	12126.5	5377.47	2.25506	10241.4	4664.41	2350.69	7890.75	2313.72	3.41042	4176.36	2760.87	2325.22	1851.14	435.644	4.24921	7266.55	3130.06	2215.09	5051.46	914.974	5.52088	10165.1	6353.18	2705.93	7459.17	3647.26	2.04514	8060.15	4178.28	2430.64	5629.51	1747.64	3.22121
	34	3532.5	2565.13	2018.83	1513.67	546.296	2.77078	11850.8	3976.86	2638.01	9212.75	1338.84	6.88112	13352.1	7140.42	2638.04	10714	4502.37	2.37964	9743.11	4268.74	2405.77	7337.34	1862.97	3.93852	4466.66	3074.47	2414.08	2052.58	660.389	3.10813	11109.8	4263.67	2115.11	8994.68	2148.57	4.18637	10831.5	7575.27	2753.95	8077.53	4821.33	1.67538	10619.2	5524.84	2734.4	7884.81	2790.44	2.82565
	35	7156.06	3447.62	2100.04	5056.02	1347.59	3.75191	11803.2	4332.71	2657.33	9145.91	1675.38	5.459	15330.2	5848.13	2521.87	12808.3	3326.26	3.85067	11205.1	5875.96	2337.61	8867.45	3538.35	2.5061	5619.58	3172.78	2241.4	3378.18	931.38	3.62707	4772.26	3154.79	2050.58	2721.68	1104.2	2.46484	10428.9	7186.64	3304.26	7124.66	3882.38	1.83513	8055.04	6307.73	2754.33	5300.7	3553.4	1.49173
	36	6268.51	3098.32	2155.75	4112.76	942.571	4.36334	11993	4589.5	2284.98	9707.99	2304.52	4.21259	13312	5693.81	2563.78	10748.2	3130.03	3.4339	11483.2	4997.62	2407.58	9075.67	2590.05	3.50405	7210.81	3419.28	2769.21	4441.6	650.068	6.83251	6269.76	3767.07	2214.39	4055.37	1552.69	2.61185	10225.5	7252.41	2866.74	7358.8	4385.67	1.67792	6027.22	3847.57	2417.43	3609.79	1430.14	2.52408
	37	5476.57	3038.96	2057.16	3419.41	981.791	3.48282	21912	6731.61	2353.19	19558.8	4378.41	4.46709	10448.5	5924.89	2695.69	7752.82	3229.2	2.40085	6899.97	3740.4	2342.22	4557.75	1398.17	3.25979	4433.66	2744.62	2376.41	2057.25	368.216	5.58707	6130.21	3300.92	2276.79	3853.42	1024.13	3.76264	7708.36	5073.05	2862.95	4845.41	2210.1	2.19239	6816.65	4458.92	2579.12	4237.53	1879.8	2.25424
	38	7026.24	3579.16	2269.27	4756.96	1309.89	3.63157	8299.34	4059.68	2126.66	6172.68	1933.02	3.19329	16650	6448.24	2806.63	13843.4	3641.61	3.80145	11260.9	4272.67	2378.31	8882.64	1894.36	4.68898	9439.47	4122.34	2132.23	7307.24	1990.11	3.67178	3766.1	2569.04	2326.92	1439.18	242.127	5.9439	9760.66	5660.58	2746.05	7014.61	2914.53	2.40677	10440.7	5818.53	2687.78	7752.94	3130.76	2.47638
	39	4437.08	2414.39	2030.34	2406.74	384.049	6.26675	5926.78	3097.96	2103.43	3823.35	994.525	3.8444	16284.2	6820.44	3031.31	13252.9	3789.14	3.49761	8368.31	4101.53	2321.59	6046.71	1779.94	3.39715	6148.63	3287.61	2264.45	3884.19	1023.17	3.79624	6932.57	3311.92	2030.62	4901.94	1281.3	3.82576	11241.3	5311.85	3165.91	8075.39	2145.95	3.76309	8049.65	4040.88	2263.16	5786.49	1777.72	3.25501
	40	7482.24	3433.13	2261.03	5221.21	1172.1	4.45459	8413.24	3625.04	2296.77	6116.47	1328.27	4.60484	14025.1	7571.04	2596.91	11428.2	4974.13	2.29752	9532.37	4868.1	2366.97	7165.4	2501.13	2.86487	8275.7	3355.66	2289.47	5986.23	1066.19	5.6146	11196.8	4335.73	2333.71	8863.07	2002.02	4.42706	8482.57	6297.78	2727.03	5755.54	3570.75	1.61186	8638.51	6523.18	2379.34	6259.18	4143.84	1.51048
	41	5078.72	2869.07	2134.21	2944.51	734.861	4.00689	7705.44	3363.65	2231.84	5473.6	1131.81	4.83614	16071.3	5849.36	3486.22	12585.1	2363.14	5.32556	7813.63	4348.63	2545.66	5267.97	1802.97	2.92183	8761.93	3862.33	2492.2	6269.73	1370.13	4.57601	8443.65	3658.78	2240.42	6203.23	1418.36	4.37353	10105.3	6531.42	3002.06	7103.24	3529.36	2.01262	13988.4	8288.45	2722.13	11266.3	5566.32	2.02401
	42	3820.75	2816.24	2271.15	1549.59	545.088	2.84283	10700.6	5743.78	3282.31	7418.25	2461.47	3.01375	14288.9	5751.27	2935.35	11353.5	2815.92	4.03191	10926.2	4755.23	2323.13	8603.03	2432.1	3.53728	11869.4	5980.65	2434.93	9434.44	3545.72	2.6608	4747.81	2628.67	2112.72	2635.09	515.948	5.10728	8360.84	5639.96	2603.39	5757.45	3036.57	1.89604	6453.08	4090.28	2601.73	3851.35	1488.55	2.58732
	43	6058.62	2932.16	2106.45	3952.17	825.708	4.7864	12304.8	6172.34	2482.7	9822.13	3689.64	2.66208	12367.8	6716.85	3371.09	8996.75	3345.76	2.689	12672.4	5891.72	2419.07	10253.3	3472.64	2.95259	10007	4327.65	2363.26	7643.78	1964.39	3.89117	4491.38	2653.38	2097.76	2393.62	555.626	4.30798	9308.74	6888.71	2926.18	6382.57	3962.53	1.61073	12527.2	9213.1	2693.26	9833.97	6519.85	1.50831
	44	6551.99	3178.62	2499.81	4052.19	678.817	5.96948	16110.8	6511.64	3075.82	13034.9	3435.81	3.79384	12298.3	6491.16	3653.36	8644.92	2837.81	3.04634	9010.91	4811.09	2373.17	6637.74	2437.92	2.72271	10029.3	4107.69	2333.06	7696.22	1774.62	4.33682	9361.95	4012.54	2136.13	7225.82	1876.41	3.85087	10401.9	7994.98	2671.34	7730.57	5323.64	1.45212	9418.57	6526.23	2428.22	6990.35	4098.01	1.70579
	45	5674.1	3056.87	2146.94	3527.16	909.93	3.8763	13724.4	7846.55	2787.29	10937.1	5059.26	2.16181	11460.3	5599.63	3005.14	8455.14	2594.49	3.25888	10751.3	5151.53	2332.13	8419.13	2819.4	2.98614	8577.18	4899.75	2306.91	6270.26	2592.84	2.4183	6080.58	2833.83	2045.69	4034.89	788.145	5.11948	8189.73	4514.05	2606.04	5583.68	1908	2.92646	7781.23	4426.66	2550.01	5231.23	1876.66	2.78753
	46	5236.5	3576.17	2352.04	2884.46	1224.12	2.35635	15118.6	7236.69	2770.34	12348.3	4466.35	2.76474	14201.8	6278.72	3051.81	11150	3226.91	3.45532	11214.4	6357.85	2473.67	8740.71	3884.17	2.25034	8878.94	4040.83	2259.31	6619.63	1781.52	3.71572	8373.87	3491.99	2096.26	6277.61	1395.73	4.49772	9938.2	7719.15	2972.49	6965.72	4746.66	1.4675	10265.8	7199.36	2696.34	7569.46	4503.02	1.68098
	47	12277.3	4800.12	2600.74	9676.56	2199.39	4.39966	14492.1	6015.86	2661.23	11830.8	3354.63	3.52672	16311.5	6204.94	2689.91	13621.6	3515.03	3.87524	10799.2	4735.93	2311.65	8487.53	2424.28	3.50106	7715.65	4275.27	2318.51	5397.13	1956.76	2.7582	6220.22	2989.7	2072.19	4148.02	917.505	4.52098	11646.7	6855.4	2854.61	8792.09	4000.79	2.19759	10162.4	5825.89	2554.41	7607.97	3271.48	2.32554
	48	5071.39	2561.38	1983.62	3087.77	577.758	5.3444	14668.3	6037.44	2964.23	11704	3073.21	3.80841	14805.2	6339.8	2684.75	12120.5	3655.05	3.31609	11465	4092.04	2389.44	9075.52	1702.6	5.3304	11708.9	5638.02	2598.23	9110.63	3039.8	2.99712	6673.36	3094.76	2076.17	4597.19	1018.59	4.5133	7192.69	4902.24	2696.43	4496.26	2205.81	2.03837	9601.25	7652.85	2478.23	7123.03	5174.63	1.37653
	49	4203.65	2656.57	2025.15	2178.5	631.416	3.45017	13766.7	6709.3	3869.78	9896.89	2839.52	3.48541	13785.7	6410.26	2454.47	11331.2	3955.79	2.86446	8483.58	4638.51	2386.47	6097.11	2252.04	2.70737	10108.9	5456.45	2423.73	7685.2	3032.72	2.53409	24762.2	7518.04	2184.54	22577.7	5333.5	4.23318	10052.1	6304.03	3275.79	6776.26	3028.24	2.23769	5542.55	5200.08	2590.62	2951.93	2609.46	1.13124
	50	10645	4180.97	2393.44	8251.55	1787.54	4.61616	17099.2	7220.23	4305.12	12794.1	2915.11	4.38888	14701.7	5307.37	2552.56	12149.1	2754.81	4.41016	7383.1	4166.44	2461.39	4921.71	1705.05	2.88654	8198.35	3815.07	2282.45	5915.91	1532.63	3.85998	5514.24	3443.68	2060.33	3453.91	1383.35	2.49677	10723	6623.65	2839.61	7883.44	3784.04	2.08334	8949.16	6452.09	2770.8	6178.35	3681.29	1.67831
	51	5140.42	2860.95	2255.42	2885	605.537	4.76436	12434.3	5693.24	3191.22	9243.1	2502.02	3.69425	14961.9	6638.26	2634.58	12327.3	4003.68	3.079	11859.5	5022.36	2631.08	9228.4	2391.28	3.85919	10740	3974.36	2348.75	8391.27	1625.61	5.16192	4742.08	2680.69	2049.47	2692.62	631.22	4.26573	10592.1	5191.51	2743.64	7848.48	2447.87	3.20625	8099.73	4873.79	2532.61	5567.12	2341.19	2.37791
	52	4465.5	2670.43	2180.24	2285.26	490.19	4.66199	13836.5	7781.02	2633.89	11202.6	5147.13	2.17648	14062.9	7673.85	2554.11	11508.8	5119.74	2.24792	10904.5	5565.76	2334.71	8569.76	3231.05	2.65232	10041.7	5319.43	2328.59	7713.11	2990.84	2.57891	4927.25	2649.02	2069.27	2857.98	579.756	4.92963	10941.5	5215.77	3064.64	7876.91	2151.13	3.66176	6803.41	5124.4	2728.02	4075.39	2396.38	1.70064
	53	6073.81	3322.59	2312.89	3760.92	1009.7	3.72479	14915.2	6559.3	3023.34	11891.8	3535.96	3.36311	14243.7	6922.44	2679.08	11564.6	4243.36	2.72534	8882.19	3698.31	2391.69	6490.49	1306.62	4.9674	6976.95	4024.27	2368.78	4608.17	1655.49	2.78356	3694.35	2645.47	2127.57	1566.77	517.898	3.02525	12600.2	10375.9	3079.95	9520.21	7295.95	1.30486	12187.3	6083.72	2626.75	9560.58	3456.97	2.76559
	54	8730.68	3478.9	2399.14	6331.54	1079.76	5.86385	14311.6	7214.3	2733.17	11578.5	4481.12	2.58383	15384.1	7281.67	2616.43	12767.7	4665.25	2.73677	10474.7	5391	2540.73	7933.98	2850.26	2.7836	9729.22	4497.29	2404.85	7324.37	2092.44	3.5004	6793.57	3231.61	2123.62	4669.95	1107.99	4.2148	9461.21	5688.13	2732.51	6728.69	2955.62	2.27658	9481.53	7684.95	2689.85	6791.67	4995.09	1.35967
	55	10996.2	5203.88	2067.21	8928.95	3136.67	2.84663	14106.7	6750.68	2806.09	11300.6	3944.58	2.86483	15054.1	6869.09	3278.63	11775.5	3590.46	3.27967	10376.5	5394.91	2311.78	8064.75	3083.13	2.61577	4515.21	2555.27	2200.17	2315.04	355.1	6.51941	4112.01	2612.87	2108.03	2003.97	504.832	3.96958	9962.2	5559.95	3213.28	6748.92	2346.66	2.87596	3070.5	2602.63	2340.17	730.329	262.463	2.7826
	56	8213.29	3361.86	2157.35	6055.93	1204.51	5.02772	12995.6	6110.18	2968.15	10027.5	3142.04	3.19139	16794	6292.1	3045.91	13748.1	3246.19	4.23514	9357.22	4064.7	2319.29	7037.92	1745.41	4.03224	7950.57	3190.27	2240.98	5709.59	949.284	6.01463	9825.26	3780.75	2250.59	7574.67	1530.16	4.95024	10663	5875.29	2713.57	7949.47	3161.72	2.51429	3970.96	2664.94	2131.37	1839.58	533.57	3.44769
	57	3653.89	2663.4	2159.01	1494.87	504.39	2.96372	13202.8	6073.43	2550.22	10652.6	3523.2	3.02356	14394.3	7842.13	2935.35	11458.9	4906.78	2.33532	10864.8	4679.49	2368.49	8496.31	2310.99	3.67648	7218.6	4020.32	2189.51	5029.1	1830.81	2.74693	7425.84	3382.19	2094.18	5331.66	1288.02	4.13944	8352.56	4693.08	2564.71	5787.85	2128.37	2.71938	6116.69	3667.15	2383.42	3733.27	1283.73	2.90815
	58	4450.81	2783.89	2151.64	2299.18	632.25	3.63649	12762.2	6602.18	3249.85	9512.35	3352.33	2.83753	13625.2	6349.61	2832.61	10792.6	3516.99	3.0687	10339.7	5095.57	2395.42	7944.25	2700.15	2.94214	7948.94	3165.47	2279.78	5669.16	885.686	6.40087	4946.29	3208.28	2100.73	2845.56	1107.55	2.56924	11681.4	10130.1	2922.82	8758.58	7207.25	1.21525	11296.1	6040.71	2370.71	8925.4	3670	2.43199
	59	9852.53	4364.93	2261.24	7591.28	2103.68	3.60857				0	0	#DIV/0!	17426.1	7841.75	2760.62	14665.5	5081.12	2.88627	9580.76	4783.77	2733.86	6846.9	2049.91	3.3401	4967.62	2825.61	2030.04	2937.57	795.561	3.69245	4666.78	2719.72	2064.31	2602.47	655.406	3.97077	8457.27	5149.48	2766.84	5690.43	2382.64	2.38829	3564.77	2913.02	2127.79	1436.98	785.226	1.83003
	60	5996.81	3116.94	2156.75	3840.06	960.194	3.99925				0	0	#DIV/0!	15736.2	7284.84	2600.87	13135.3	4683.97	2.80432	6566.25	3508.6	2313.51	4252.74	1195.09	3.55851	8723.06	3987.96	2442.5	6280.57	1545.46	4.06388	4506.19	2950.98	2123.07	2383.12	827.913	2.87846	10863.8	7331.07	2791.75	8072.09	4539.33	1.77826				0	0	#DIV/0!
	61	4495.29	2665	2050.93	2444.36	614.072	3.98058				0	0	#DIV/0!	16811	9162.87	2591.61	14219.4	6571.26	2.16388	13029.7	5841.29	2437.37	10592.3	3403.92	3.11179	4300.58	2911.39	2305.78	1994.8	605.61	3.29387	4160.74	2536.33	2151.1	2009.63	385.229	5.21672	10477.4	7873.6	3003.1	7474.28	4870.49	1.5346				0	0	#DIV/0!
	62	4496.63	3051.75	2185.62	2311.01	866.129	2.66821				0	0	#DIV/0!	15962	7072.08	2655.34	13306.7	4416.74	3.01278	9640.45	4856.81	2272.57	7367.88	2584.25	2.85107	5944.4	3588.7	2289.52	3654.88	1299.18	2.81322	4384	2722.18	1965.62	2418.38	756.566	3.19653	10436.4	6431.53	2989.96	7446.43	3441.56	2.16368				0	0	#DIV/0!
	63	7437.15	3002.61	2218.62	5218.53	783.993	6.65634				0	0	#DIV/0!	13284.8	6642.06	2972.48	10312.3	3669.58	2.81022				0	0	#DIV/0!	5352.2	3179.85	2086.77	3265.43	1093.08	2.98736	21173.9	4799.6	2095.11	19078.8	2704.49	7.05451	8105.17	5628.3	2885.52	5219.65	2742.78	1.90305				0	0	#DIV/0!
	64	7100.92	3670.24	2358.87	4742.06	1311.37	3.61611				0	0	#DIV/0!	12979.6	5717.77	3150.76	9828.86	2567.01	3.82891				0	0	#DIV/0!	12112.9	4889.37	2287.11	9825.83	2602.25	3.77589	5520.07	2720.91	2009.49	3510.58	711.42	4.93461	7544.88	6176.82	2838.26	4706.62	3338.56	1.40978				0	0	#DIV/0!
	65	5816.02	2878.2	2130.94	3685.08	747.252	4.9315				0	0	#DIV/0!	16298.3	6980.77	2953.02	13345.2	4027.75	3.31332				0	0	#DIV/0!				0	0	#DIV/0!	4047.93	2660.39	2233.36	1814.56	427.03	4.24926	9276.07	5166.56	2806.47	6469.6	2360.09	2.74125				0	0	#DIV/0!
	66	4282.23	3003.88	2550	1732.23	453.876	3.81652				0	0	#DIV/0!	16602.6	5898.82	3127.06	13475.5	2771.76	4.86171				0	0	#DIV/0!				0	0	#DIV/0!	8287.68	3436.17	2082.23	6205.45	1353.95	4.58323	9254.45	6600.98	2936.54	6317.91	3664.44	1.72412				0	0	#DIV/0!
	67	7891.73	3184.46	2014.07	5877.66	1170.39	5.02199				0	0	#DIV/0!	15355.7	6022.29	2983.24	12372.5	3039.05	4.07117				0	0	#DIV/0!				0	0	#DIV/0!	5448.09	2870.63	2117.17	3330.92	753.461	4.42082	8996.19	6190.91	2956.28	6039.91	3234.62	1.86727				0	0	#DIV/0!
	68	4621.02	2784.17	2153.02	2468	631.145	3.91035				0	0	#DIV/0!				0	0	#DIV/0!				0	0	#DIV/0!				0	0	#DIV/0!	9701.65	3587.27	2010.9	7690.74	1576.36	4.87879				0	0	#DIV/0!				0	0	#DIV/0!
	69	5554.63	2841.92	2226.74	3327.88	615.182	5.40959				0	0	#DIV/0!				0	0	#DIV/0!				0	0	#DIV/0!				0	0	#DIV/0!				0	0	#DIV/0!				0	0	#DIV/0!				0	0	#DIV/0!
	70	5855.82	2666.06	1970.99	3884.83	695.068	5.58914				0	0	#DIV/0!				0	0	#DIV/0!				0	0	#DIV/0!				0	0	#DIV/0!				0	0	#DIV/0!				0	0	#DIV/0!				0	0	#DIV/0!
	71	8010.43	3396.72	2311.53	5698.9	1085.19	5.25153				0	0	#DIV/0!				0	0	#DIV/0!				0	0	#DIV/0!				0	0	#DIV/0!				0	0	#DIV/0!				0	0	#DIV/0!				0	0	#DIV/0!
	72				0	0	#DIV/0!				0	0	#DIV/0!				0	0	#DIV/0!				0	0	#DIV/0!				0	0	#DIV/0!				0	0	#DIV/0!				0	0	#DIV/0!				0	0	#DIV/0!
	73				0	0	#DIV/0!				0	0	#DIV/0!				0	0	#DIV/0!				0	0	#DIV/0!				0	0	#DIV/0!				0	0	#DIV/0!				0	0	#DIV/0!				0	0	#DIV/0!
	74				0	0	#DIV/0!				0	0	#DIV/0!				0	0	#DIV/0!				0	0	#DIV/0!				0	0	#DIV/0!				0	0	#DIV/0!				0	0	#DIV/0!				0	0	#DIV/0!
	75				0	0	#DIV/0!				0	0	#DIV/0!				0	0	#DIV/0!				0	0	#DIV/0!				0	0	#DIV/0!				0	0	#DIV/0!				0	0	#DIV/0!				0	0	#DIV/0!
[truncated: 24 more columns]
