# Supplementary material for: Tricalbin proteins regulate plasma membrane phospholipid homeostasis
Source: Life Sci Alliance. 2022 Apr 19;5(8):e202201430. doi: 10.26508/lsa.202201430 (PMC9018018; doi:10.26508/lsa.202201430)
Supplement: Supplementary file 3 [file LSA-2022-01430_SdataFS1.xlsx]

## Sheet: Fig S1A
Figure S1A: Relative GCAMP3 fluorescence ( - background) in ER-PM tether mutants as measured by quantitative microscopy
	Strain	Wild type			tcb1/2/3Δ			scs2/22 ist2Δ			Δtether
	Exp.	1	2	3	1	2	3	1	2	3	1	2	3
	cell1	131.6	122.3	131.3	114	122.8	116.5	153.7	142	125.9	110.6	115	112.1
	2	114.1	111.8	137	119.4	118	140.2	138.6	153.1	141.9	147.4	121.8	110.9
	3	112.4	110.5	118.5	116.2	113	116.8	128.1	154.7	131.5	129.3	125.9	111.1
	4	118.1	116.4	111.7	114	112.5	124.4	126.2	120.3	122.4	153.4	111.1	113.9
	5	112.2	119.1	113.1	116.5	110.4	115.9	126.2	169.9	116.7	154.9	121.4	125.8
	6	118.6	110.2	110.7	111.8	122.4	123	122.4	145	165	114.8	132.3	122.8
	7	111.3	113.5	113.4	109.1	119.1	118.6	128.1	121.4	124.8	134.9	120.7	126.9
	8	114	120	114.6	108	112.1	114.5	119.3	129.7	122.2	134.9	131.8	120.3
	9	116.9	107.6	110.7	116.3	114	113.1	118.4	113.7	120.1	122.6	126.9	115.8
	10	113.9	106.5	121.7	116.5	110.3	117.4	124.5	121.6	123.9	119.4	119.3	107.8
	11	115.3	120.2	137.1	117.5	110.7	110	120.6	125.1	124.1	141.9	116.7	132.5
	12	108.2	105.4	121.7	122	115.7	108.7	118.7	128	124.9	122.5	124.3	152.2
	13	134.5	111.4	120.4	114.1	114.6	114.3	136.8	138.2	121.5	124.7	118	113.4
	14	115	111.8	127.6	110	115.1	117.5	131.5	154.4	126.9	174.2	112.1	124.3
	15	117	107.9	116.8	112.4	117.8	114.5	111.7	125.9	181.2	114.3	125.8	132.2
	16	122.5	111.9	140.7	113.1	115.7	119.8	118.4	128.8	174	118.7	120.8	167
	17	112.3	107.9	112.2	128.4	114.2	113.3	117	130.3	144.4	116.1	115.3	132
	18	113.5	123.2	114.2	115.3	115.7	124.6	129	142.5	115.6	112.2	111.7	148.8
	19	115.4	113	111.5	121.5	121.1	111.9	118.2	166.6	119.7	113.6	117.1	135.2
	20	108	114.5	114.9	116.3	113.7	117.2	119.3		185.1	112.8	113.2	117.3
	21	110.4	111.1	107.8	127.7	117.2	115	134.1		121.8	109.7	113.8	117.7
	22	110.7	108.8	109.6	127.2	115.4	116.6	127.9		116.8	118.6	112.2	163.3
	23	110.8	110.8	125.1	124.1	117.8	128.3	129.3		145	109.9	115.3	161.8
	24	118	112.5	115.3	112.2	113.7	141.9	130.8		125.4	114.2	111.9	150.1
	25	114.7	114.5	116.7	113.3	118.9	116.1	122.1		124.5	153.2	111.3	156.2
	26	121	111.8	128	135.6	117.8	115.4	115.8		115.2	147.3	143.3	125.4
	27	125.5	113.1	108	150.1	114.1	118.3	113.8		113.9	127.6	178.3	123.2
	28	120.6	108.1	142.6	123.4	118.1	111.6	128.7		122.1	124	125.1	130
	29	112.1	113	109	115.3	114.3	112.6	111.4			116.2	123	135
	30	113.8	111.2	110.4	124.3	117.1	117				115.6	111.5	113.3
	31	114.2	113.6	110.8	115.6	115.2	125.7				117.3	113.9	117.4
	32	119.1	115	113.3	119.1	110.6	110.8				120.5	114.9	113.1
	33	111	114.6	108.1	135.6	123.5					111.2	110.5
	34	124.5	119	113.1	109.6	127.9					120.4
	35		111.9	111	115.3	115.7					121.9
	36		115	111.4	112.8
	37			111.7
	38			114.3
	39			118.5
	40
	41
