# Supplementary material for: Tricalbin proteins regulate plasma membrane phospholipid homeostasis
Source: Life Sci Alliance. 2022 Apr 19;5(8):e202201430. doi: 10.26508/lsa.202201430 (PMC9018018; doi:10.26508/lsa.202201430)
Supplement: Supplementary file 4 [file LSA-2022-01430_TableS1.xlsx]

## Sheet: Raw data
Supplemental table 1: Phosphoinositide Composition of Wild type, tcb1/2/3Δ, scs2/22 ist2Δ and Δtether Cells, Related to Figures 1 and S1.
Index	Sample Name	Component Name	Mass Info	Area	Height	Retention Time	Width at 50%
1	1	PI 26:1	739.6 / 465.6	204700	23560	11.33	0.12
2	1	PI 26:0	741.6 / 467.6	230400	34160	11.76	0.09
3	1	PI 28:1	767.6 / 493.6	111100	16880	11.83	0.09
4	1	PI 28:0	769.6 / 495.6	134100	17770	12.19	0.1
5	1	PI 30:2	793.6 / 519.6	16760	2381	11.95	0.12
6	1	PI 30:1	795.6 / 521.6	189500	33810	12.22	0.08
7	1	PI 30:0	797.6 / 523.6	39330	3046	12.41	0.36
8	1	PI 32:2	821.6 / 547.6	360400	62190	12.25	0.09
9	1	PI 32:1	823.6 / 549.6	609100	89610	12.54	0.1
10	1	PI 32:0	825.6 / 551.6	61810	7728	12.54	0.09
11	1	PI 34:2	849.6 / 575.6	609600	95470	12.59	0.09
12	1	PI 34:1	851.6 / 577.6	2707000	324300	12.81	0.11
13	1	PI 34:0	853.6 / 579.6	284600	34990	12.81	0.12
14	1	PI 36:2	877.6 / 603.6	127600	16470	12.86	0.1
15	1	PI 36:1	879.6 / 605.6	1548000	238400	13.06	0.09
16	1	PI 36:0	881.6 / 607.6	146300	20060	13.06	0.11
17	1	PIP 26:1	847.6 / 465.6	N/A	N/A	N/A	N/A
18	1	PIP 26:0	849.6 / 467.6	6738	823.6	11.94	0.12
19	1	PIP 28:1	875.6 / 493.6	N/A	N/A	N/A	N/A
20	1	PIP 28:0	877.6 / 495.6	8397	1222	12.26	0.11
21	1	PIP 30:2	901.6 / 519.6	N/A	N/A	N/A	N/A
22	1	PIP 30:1	903.6 / 521.6	3573	349.3	12.38	0.28
23	1	PIP 30:0	905.6 / 523.6	4944	632.5	12.58	0.09
24	1	PIP 32:2	929.6 / 547.6	2481	232.6	12.49	0.26
25	1	PIP 32:1	931.6 / 549.6	70710	7236	12.63	0.13
26	1	PIP 32:0	933.6 / 551.6	9664	869.6	12.63	0.33
27	1	PIP 34:2	957.6 / 575.6	41570	2461	12.71	0.2
28	1	PIP 34:1	959.6 / 577.6	665600	83280	12.89	0.12
29	1	PIP 34:0	961.6 / 579.6	77480	8284	12.9	0.11
30	1	PIP 36:2	985.6 / 603.6	16440	2027	12.94	0.09
31	1	PIP 36:1	987.6 / 605.6	110700	14180	13.17	0.11
32	1	PIP 36:0	989.6 / 607.6	13780	1420	13.17	0.13
33	1	PIP2 26:1	955.6 / 465.6	N/A	N/A	N/A	N/A
34	1	PIP2 26:0	957.6 / 467.6	1651	210.3	11.86	0.53
35	1	PIP2 28:1	983.6 / 493.6	N/A	N/A	N/A	N/A
36	1	PIP2 28:0	985.6 / 495.6	3536	384.6	12.45	0.14
37	1	PIP2 30:2	1009.6 / 519.6	N/A	N/A	N/A	N/A
38	1	PIP2 30:1	1011.6 / 521.6	2042	280.6	12.52	0.15
39	1	PIP2 30:0	1013.6 / 523.6	3267	463.5	12.73	0.11
40	1	PIP2 32:2	1037.6 / 547.6	5542	876.4	12.57	0.08
41	1	PIP2 32:1	1039.6 / 549.6	97690	14200	12.78	0.1
42	1	PIP2 32:0	1041.6 / 551.6	14140	1806	12.78	0.09
43	1	PIP2 34:2	1065.6 / 575.6	69100	11590	12.81	0.09
44	1	PIP2 34:1	1067.6 / 577.6	486300	74120	13.01	0.1
45	1	PIP2 34:0	1069.6 / 579.6	43280	6735	13.01	0.1
46	1	PIP2 36:2	1093.6 / 603.6	10110	1752	13.07	0.08
47	1	PIP2 36:1	1095.6 / 605.6	145700	23270	13.27	0.1
48	1	PIP2 36:0	1097.6 / 607.6	16780	2702	13.26	0.09
49	1	PIP3 26:1	1063.6 / 465.6	N/A	N/A	N/A	N/A
50	1	PIP3 26:0	1065.6 / 467.6	N/A	N/A	N/A	N/A
51	1	PIP3 28:1	1091.6 / 493.6	N/A	N/A	N/A	N/A
52	1	PIP3 28:0	1093.6 / 495.6	N/A	N/A	N/A	N/A
53	1	PIP3 30:2	1117.6 / 519.6	N/A	N/A	N/A	N/A
54	1	PIP3 30:1	1119.6 / 521.6	N/A	N/A	N/A	N/A
55	1	PIP3 30:0	1121.6 / 523.6	N/A	N/A	N/A	N/A
56	1	PIP3 32:2	1145.6 / 547.6	N/A	N/A	N/A	N/A
57	1	PIP3 32:1	1147.6 / 549.6	N/A	N/A	N/A	N/A
58	1	PIP3 32:0	1149.6 / 551.6	N/A	N/A	N/A	N/A
59	1	PIP3 34:2	1173.6 / 575.6	N/A	N/A	N/A	N/A
60	1	PIP3 34:1	1175.6 / 577.6	N/A	N/A	N/A	N/A
61	1	PIP3 34:0	1177.6 / 579.6	N/A	N/A	N/A	N/A
62	1	PIP3 36:2	1201.6 / 603.6	N/A	N/A	N/A	N/A
63	1	PIP3 36:1	1203.6 / 605.6	N/A	N/A	N/A	N/A
64	1	PIP3 36:0	1205.6 / 607.6	N/A	N/A	N/A	N/A
65	1	PS 26:1	678.6 / 465.6	402700	41900	10.71	0.12
66	1	PS 26:0	680.6 / 467.6	5057000	775700	11.16	0.1
67	1	PS 28:1	706.6 / 493.6	4529000	693900	11.22	0.1
68	1	PS 28:0	708.6 / 495.6	2132000	294700	11.46	0.09
69	1	PS 30:2	732.6 / 519.6	473600	62970	11.34	0.11
70	1	PS 30:1	734.6 / 521.6	3916000	649500	11.5	0.09
71	1	PS 30:0	736.6 / 523.6	456800	46080	11.51	0.25
72	1	PS 32:2	760.6 / 547.6	20150000	2570000	11.6	0.12
73	1	PS 32:1	762.6 / 549.6	37680000	4734000	11.76	0.12
74	1	PS 32:0	764.6 / 551.6	3265000	439100	11.76	0.11
75	1	PS 34:2	788.6 / 575.6	82380000	8469000	11.87	0.16
76	1	PS 34:1	790.6 / 577.6	67490000	5814000	12.05	0.15
77	1	PS 34:0	792.6 / 579.6	5561000	592500	12.04	0.14
78	1	PS 36:2	816.6 / 603.6	2524000	382300	12.15	0.1
79	1	PS 36:1	818.6 / 605.6	1167000	141900	12.29	0.1
80	1	PS 36:0	820.6 / 607.6	337800	15730	12.09	0.52
81	1	PIP 37:4	995.6 / 613.6	16640	2206	12.86	0.11
82	1	PIP2 37:4	1103.6 / 613.6	26540	3736	12.93	0.11
83	1	PIP3 37:4	1211.6 / 613.6	2552	275.7	12.95	0.1
84	1	PI 37:4	887.6 / 613.6	6840	502.1	12.75	0.23
85	1	PS 37:4	826.6 / 613.6	123300	21700	12	0.08
86	2	PI 26:1	739.6 / 465.6	269600	28780	11.34	0.14
87	2	PI 26:0	741.6 / 467.6	267400	31730	11.78	0.13
88	2	PI 28:1	767.6 / 493.6	112800	13390	11.84	0.11
89	2	PI 28:0	769.6 / 495.6	218700	30310	12.2	0.1
90	2	PI 30:2	793.6 / 519.6	17640	2739	11.95	0.08
91	2	PI 30:1	795.6 / 521.6	253600	41390	12.23	0.09
92	2	PI 30:0	797.6 / 523.6	57920	4522	12.42	0.37
93	2	PI 32:2	821.6 / 547.6	410600	78320	12.27	0.08
94	2	PI 32:1	823.6 / 549.6	1211000	173200	12.55	0.11
95	2	PI 32:0	825.6 / 551.6	125300	15870	12.55	0.1
96	2	PI 34:2	849.6 / 575.6	1017000	178900	12.59	0.08
97	2	PI 34:1	851.6 / 577.6	4400000	539600	12.82	0.13
98	2	PI 34:0	853.6 / 579.6	402400	49730	12.82	0.12
99	2	PI 36:2	877.6 / 603.6	225600	28400	12.87	0.1
100	2	PI 36:1	879.6 / 605.6	2411000	304500	13.08	0.12
101	2	PI 36:0	881.6 / 607.6	262700	26900	13.08	0.12
102	2	PIP 26:1	847.6 / 465.6	N/A	N/A	N/A	N/A
103	2	PIP 26:0	849.6 / 467.6	6438	809.1	11.95	0.12
104	2	PIP 28:1	875.6 / 493.6	N/A	N/A	N/A	N/A
105	2	PIP 28:0	877.6 / 495.6	16130	1964	12.26	0.12
106	2	PIP 30:2	901.6 / 519.6	N/A	N/A	N/A	N/A
107	2	PIP 30:1	903.6 / 521.6	4919	910.9	12.33	0.09
108	2	PIP 30:0	905.6 / 523.6	10940	1681	12.58	0.08
109	2	PIP 32:2	929.6 / 547.6	6154	473.6	12.41	0.22
110	2	PIP 32:1	931.6 / 549.6	122800	15510	12.63	0.11
111	2	PIP 32:0	933.6 / 551.6	21400	1974	12.82	0.32
112	2	PIP 34:2	957.6 / 575.6	68510	4831	12.73	0.2
113	2	PIP 34:1	959.6 / 577.6	2366000	384000	12.9	0.09
114	2	PIP 34:0	961.6 / 579.6	249700	30730	12.9	0.1
115	2	PIP 36:2	985.6 / 603.6	53390	6496	12.93	0.13
116	2	PIP 36:1	987.6 / 605.6	449300	54190	13.16	0.12
117	2	PIP 36:0	989.6 / 607.6	47470	5628	13.15	0.11
118	2	PIP2 26:1	955.6 / 465.6	N/A	N/A	N/A	N/A
119	2	PIP2 26:0	957.6 / 467.6	4250	387.3	12.18	0.09
120	2	PIP2 28:1	983.6 / 493.6	N/A	N/A	N/A	N/A
121	2	PIP2 28:0	985.6 / 495.6	6162	420.5	12.43	0.41
122	2	PIP2 30:2	1009.6 / 519.6	N/A	N/A	N/A	N/A
123	2	PIP2 30:1	1011.6 / 521.6	6434	836.4	12.55	0.1
124	2	PIP2 30:0	1013.6 / 523.6	8017	769.7	12.74	0.14
125	2	PIP2 32:2	1037.6 / 547.6	14390	2333	12.57	0.09
126	2	PIP2 32:1	1039.6 / 549.6	253700	40800	12.79	0.09
127	2	PIP2 32:0	1041.6 / 551.6	30550	3160	12.79	0.1
128	2	PIP2 34:2	1065.6 / 575.6	156900	24970	12.83	0.1
129	2	PIP2 34:1	1067.6 / 577.6	1612000	239600	13.03	0.1
130	2	PIP2 34:0	1069.6 / 579.6	152000	22590	13.03	0.1
131	2	PIP2 36:2	1093.6 / 603.6	39300	5343	13.06	0.11
132	2	PIP2 36:1	1095.6 / 605.6	832400	144800	13.26	0.09
133	2	PIP2 36:0	1097.6 / 607.6	95450	17350	13.26	0.08
134	2	PIP3 26:1	1063.6 / 465.6	N/A	N/A	N/A	N/A
135	2	PIP3 26:0	1065.6 / 467.6	N/A	N/A	N/A	N/A
136	2	PIP3 28:1	1091.6 / 493.6	N/A	N/A	N/A	N/A
137	2	PIP3 28:0	1093.6 / 495.6	N/A	N/A	N/A	N/A
138	2	PIP3 30:2	1117.6 / 519.6	N/A	N/A	N/A	N/A
139	2	PIP3 30:1	1119.6 / 521.6	N/A	N/A	N/A	N/A
140	2	PIP3 30:0	1121.6 / 523.6	N/A	N/A	N/A	N/A
141	2	PIP3 32:2	1145.6 / 547.6	N/A	N/A	N/A	N/A
142	2	PIP3 32:1	1147.6 / 549.6	N/A	N/A	N/A	N/A
143	2	PIP3 32:0	1149.6 / 551.6	N/A	N/A	N/A	N/A
144	2	PIP3 34:2	1173.6 / 575.6	N/A	N/A	N/A	N/A
145	2	PIP3 34:1	1175.6 / 577.6	N/A	N/A	N/A	N/A
146	2	PIP3 34:0	1177.6 / 579.6	N/A	N/A	N/A	N/A
147	2	PIP3 36:2	1201.6 / 603.6	N/A	N/A	N/A	N/A
148	2	PIP3 36:1	1203.6 / 605.6	N/A	N/A	N/A	N/A
149	2	PIP3 36:0	1205.6 / 607.6	N/A	N/A	N/A	N/A
150	2	PS 26:1	678.6 / 465.6	401800	31100	10.73	0.17
151	2	PS 26:0	680.6 / 467.6	4662000	674600	11.17	0.11
152	2	PS 28:1	706.6 / 493.6	4218000	654600	11.24	0.1
153	2	PS 28:0	708.6 / 495.6	1757000	213900	11.48	0.11
154	2	PS 30:2	732.6 / 519.6	414600	55410	11.35	0.12
155	2	PS 30:1	734.6 / 521.6	3702000	574200	11.53	0.1
156	2	PS 30:0	736.6 / 523.6	468500	39390	11.59	0.27
157	2	PS 32:2	760.6 / 547.6	24690000	3049000	11.61	0.13
158	2	PS 32:1	762.6 / 549.6	43210000	5591000	11.78	0.11
159	2	PS 32:0	764.6 / 551.6	3708000	517700	11.78	0.11
160	2	PS 34:2	788.6 / 575.6	89290000	8683000	11.88	0.17
161	2	PS 34:1	790.6 / 577.6	76890000	7808000	12.05	0.12
162	2	PS 34:0	792.6 / 579.6	7485000	1029000	12.05	0.1
163	2	PS 36:2	816.6 / 603.6	3041000	420600	12.17	0.11
164	2	PS 36:1	818.6 / 605.6	1801000	226800	12.3	0.1
165	2	PS 36:0	820.6 / 607.6	598700	33310	12.1	0.52
166	2	PIP 37:4	995.6 / 613.6	77430	13030	12.86	0.09
167	2	PIP2 37:4	1103.6 / 613.6	108800	15710	12.94	0.1
168	2	PIP3 37:4	1211.6 / 613.6	10210	1222	12.96	0.09
169	2	PI 37:4	887.6 / 613.6	16790	1513	12.78	0.12
170	2	PS 37:4	826.6 / 613.6	228400	36420	12.01	0.09
171	3	PI 26:1	739.6 / 465.6	257200	27840	11.31	0.13
172	3	PI 26:0	741.6 / 467.6	179300	21920	11.76	0.12
173	3	PI 28:1	767.6 / 493.6	115100	13940	11.82	0.11
174	3	PI 28:0	769.6 / 495.6	115500	17010	12.18	0.09
175	3	PI 30:2	793.6 / 519.6	18380	2890	11.93	0.1
176	3	PI 30:1	795.6 / 521.6	131300	20820	12.22	0.1
177	3	PI 30:0	797.6 / 523.6	24610	1526	12.35	0.43
178	3	PI 32:2	821.6 / 547.6	317200	62210	12.26	0.07
179	3	PI 32:1	823.6 / 549.6	512100	72130	12.54	0.1
180	3	PI 32:0	825.6 / 551.6	50070	5971	12.55	0.11
181	3	PI 34:2	849.6 / 575.6	1265000	227300	12.59	0.09
182	3	PI 34:1	851.6 / 577.6	2911000	352000	12.82	0.12
183	3	PI 34:0	853.6 / 579.6	260300	30690	12.81	0.12
184	3	PI 36:2	877.6 / 603.6	444800	65580	12.86	0.1
185	3	PI 36:1	879.6 / 605.6	1688000	230400	13.06	0.11
186	3	PI 36:0	881.6 / 607.6	175100	23210	13.06	0.11
187	3	PIP 26:1	847.6 / 465.6	N/A	N/A	N/A	N/A
188	3	PIP 26:0	849.6 / 467.6	17810	1878	11.95	0.13
189	3	PIP 28:1	875.6 / 493.6	N/A	N/A	N/A	N/A
190	3	PIP 28:0	877.6 / 495.6	20420	2869	12.29	0.11
191	3	PIP 30:2	901.6 / 519.6	N/A	N/A	N/A	N/A
192	3	PIP 30:1	903.6 / 521.6	6431	887.2	12.33	0.11
193	3	PIP 30:0	905.6 / 523.6	14470	1733	12.59	0.11
194	3	PIP 32:2	929.6 / 547.6	8014	798	12.51	0.17
195	3	PIP 32:1	931.6 / 549.6	195300	21680	12.62	0.12
196	3	PIP 32:0	933.6 / 551.6	25670	1936	12.77	0.34
197	3	PIP 34:2	957.6 / 575.6	210500	16260	12.77	0.21
198	3	PIP 34:1	959.6 / 577.6	4295000	660700	12.9	0.09
199	3	PIP 34:0	961.6 / 579.6	412400	58940	12.89	0.09
200	3	PIP 36:2	985.6 / 603.6	304800	34950	12.95	0.14
201	3	PIP 36:1	987.6 / 605.6	1203000	160200	13.18	0.11
202	3	PIP 36:0	989.6 / 607.6	132100	18860	13.18	0.09
203	3	PIP2 26:1	955.6 / 465.6	N/A	N/A	N/A	N/A
204	3	PIP2 26:0	957.6 / 467.6	3267	393.2	12.13	0.12
205	3	PIP2 28:1	983.6 / 493.6	N/A	N/A	N/A	N/A
206	3	PIP2 28:0	985.6 / 495.6	4593	628	12.49	0.19
207	3	PIP2 30:2	1009.6 / 519.6	N/A	N/A	N/A	N/A
208	3	PIP2 30:1	1011.6 / 521.6	2858	421.9	12.55	0.1
209	3	PIP2 30:0	1013.6 / 523.6	4120	619.4	12.69	0.06
210	3	PIP2 32:2	1037.6 / 547.6	14900	2551	12.55	0.08
211	3	PIP2 32:1	1039.6 / 549.6	172100	26710	12.79	0.1
212	3	PIP2 32:0	1041.6 / 551.6	19700	2143	12.79	0.1
213	3	PIP2 34:2	1065.6 / 575.6	245600	43090	12.82	0.08
214	3	PIP2 34:1	1067.6 / 577.6	1432000	230900	13.02	0.09
215	3	PIP2 34:0	1069.6 / 579.6	138200	20010	13.02	0.1
216	3	PIP2 36:2	1093.6 / 603.6	131000	21930	13.05	0.09
217	3	PIP2 36:1	1095.6 / 605.6	1281000	223400	13.27	0.09
218	3	PIP2 36:0	1097.6 / 607.6	137200	23240	13.27	0.09
219	3	PIP3 26:1	1063.6 / 465.6	N/A	N/A	N/A	N/A
220	3	PIP3 26:0	1065.6 / 467.6	N/A	N/A	N/A	N/A
221	3	PIP3 28:1	1091.6 / 493.6	N/A	N/A	N/A	N/A
222	3	PIP3 28:0	1093.6 / 495.6	N/A	N/A	N/A	N/A
223	3	PIP3 30:2	1117.6 / 519.6	N/A	N/A	N/A	N/A
224	3	PIP3 30:1	1119.6 / 521.6	N/A	N/A	N/A	N/A
225	3	PIP3 30:0	1121.6 / 523.6	N/A	N/A	N/A	N/A
226	3	PIP3 32:2	1145.6 / 547.6	N/A	N/A	N/A	N/A
227	3	PIP3 32:1	1147.6 / 549.6	N/A	N/A	N/A	N/A
228	3	PIP3 32:0	1149.6 / 551.6	N/A	N/A	N/A	N/A
229	3	PIP3 34:2	1173.6 / 575.6	N/A	N/A	N/A	N/A
230	3	PIP3 34:1	1175.6 / 577.6	N/A	N/A	N/A	N/A
231	3	PIP3 34:0	1177.6 / 579.6	N/A	N/A	N/A	N/A
232	3	PIP3 36:2	1201.6 / 603.6	N/A	N/A	N/A	N/A
233	3	PIP3 36:1	1203.6 / 605.6	N/A	N/A	N/A	N/A
234	3	PIP3 36:0	1205.6 / 607.6	N/A	N/A	N/A	N/A
235	3	PS 26:1	678.6 / 465.6	336500	26680	10.68	0.17
236	3	PS 26:0	680.6 / 467.6	1576000	243200	11.14	0.1
237	3	PS 28:1	706.6 / 493.6	2738000	421800	11.21	0.1
238	3	PS 28:0	708.6 / 495.6	495500	48690	11.44	0.3
239	3	PS 30:2	732.6 / 519.6	468600	67900	11.33	0.11
240	3	PS 30:1	734.6 / 521.6	1620000	254200	11.5	0.09
241	3	PS 30:0	736.6 / 523.6	190300	19000	11.5	0.11
242	3	PS 32:2	760.6 / 547.6	21820000	2724000	11.58	0.13
243	3	PS 32:1	762.6 / 549.6	18380000	2201000	11.74	0.11
244	3	PS 32:0	764.6 / 551.6	1469000	184900	11.74	0.12
245	3	PS 34:2	788.6 / 575.6	121500000	10320000	11.85	0.2
246	3	PS 34:1	790.6 / 577.6	52770000	3758000	12.03	0.3
247	3	PS 34:0	792.6 / 579.6	3197000	331000	12.05	0.13
248	3	PS 36:2	816.6 / 603.6	7791000	1218000	12.15	0.09
249	3	PS 36:1	818.6 / 605.6	1642000	121300	12.21	0.24
250	3	PS 36:0	820.6 / 607.6	1269000	190400	11.91	0.08
251	3	PIP 37:4	995.6 / 613.6	39180	7452	12.86	0.08
252	3	PIP2 37:4	1103.6 / 613.6	105100	15170	12.93	0.1
253	3	PIP3 37:4	1211.6 / 613.6	12660	1706	12.99	0.09
254	3	PI 37:4	887.6 / 613.6	6176	466.3	12.76	0.21
255	3	PS 37:4	826.6 / 613.6	150300	24600	12	0.09
256	4	PI 26:1	739.6 / 465.6	282700	31430	11.28	0.14
257	4	PI 26:0	741.6 / 467.6	244500	30940	11.75	0.11
258	4	PI 28:1	767.6 / 493.6	124900	14850	11.82	0.1
259	4	PI 28:0	769.6 / 495.6	121600	14990	12.18	0.12
260	4	PI 30:2	793.6 / 519.6	17730	2675	11.94	0.09
261	4	PI 30:1	795.6 / 521.6	173200	27940	12.22	0.09
262	4	PI 30:0	797.6 / 523.6	42670	3472	12.41	0.36
263	4	PI 32:2	821.6 / 547.6	327700	66280	12.25	0.07
264	4	PI 32:1	823.6 / 549.6	821300	113100	12.55	0.11
265	4	PI 32:0	825.6 / 551.6	86370	10440	12.55	0.11
266	4	PI 34:2	849.6 / 575.6	1025000	190900	12.59	0.08
267	4	PI 34:1	851.6 / 577.6	3732000	458900	12.83	0.12
268	4	PI 34:0	853.6 / 579.6	344100	38570	12.83	0.13
269	4	PI 36:2	877.6 / 603.6	290300	45540	12.86	0.09
270	4	PI 36:1	879.6 / 605.6	1798000	241000	13.07	0.11
271	4	PI 36:0	881.6 / 607.6	245500	26850	13.08	0.11
272	4	PIP 26:1	847.6 / 465.6	N/A	N/A	N/A	N/A
273	4	PIP 26:0	849.6 / 467.6	22800	3069	11.95	0.12
274	4	PIP 28:1	875.6 / 493.6	N/A	N/A	N/A	N/A
275	4	PIP 28:0	877.6 / 495.6	28690	4503	12.28	0.09
276	4	PIP 30:2	901.6 / 519.6	N/A	N/A	N/A	N/A
277	4	PIP 30:1	903.6 / 521.6	10510	1133	12.31	0.1
278	4	PIP 30:0	905.6 / 523.6	28840	4761	12.58	0.08
279	4	PIP 32:2	929.6 / 547.6	13570	1514	12.54	0.14
280	4	PIP 32:1	931.6 / 549.6	404800	48460	12.63	0.11
281	4	PIP 32:0	933.6 / 551.6	64500	6401	12.82	0.3
282	4	PIP 34:2	957.6 / 575.6	294100	25950	12.78	0.17
283	4	PIP 34:1	959.6 / 577.6	8408000	1232000	12.91	0.11
284	4	PIP 34:0	961.6 / 579.6	798400	118200	12.91	0.09
285	4	PIP 36:2	985.6 / 603.6	257600	31260	12.95	0.12
286	4	PIP 36:1	987.6 / 605.6	2162000	302300	13.19	0.1
287	4	PIP 36:0	989.6 / 607.6	238300	28790	13.19	0.12
288	4	PIP2 26:1	955.6 / 465.6	N/A	N/A	N/A	N/A
289	4	PIP2 26:0	957.6 / 467.6	5091	530.3	12.16	0.13
290	4	PIP2 28:1	983.6 / 493.6	N/A	N/A	N/A	N/A
291	4	PIP2 28:0	985.6 / 495.6	3573	321	12.46	0.18
292	4	PIP2 30:2	1009.6 / 519.6	N/A	N/A	N/A	N/A
293	4	PIP2 30:1	1011.6 / 521.6	3165	693	12.56	0.07
294	4	PIP2 30:0	1013.6 / 523.6	7142	901.1	12.7	0.1
295	4	PIP2 32:2	1037.6 / 547.6	16650	2765	12.57	0.08
296	4	PIP2 32:1	1039.6 / 549.6	274400	42480	12.79	0.1
297	4	PIP2 32:0	1041.6 / 551.6	29060	3957	12.8	0.08
298	4	PIP2 34:2	1065.6 / 575.6	216700	32990	12.83	0.1
299	4	PIP2 34:1	1067.6 / 577.6	1603000	242200	13.02	0.1
300	4	PIP2 34:0	1069.6 / 579.6	138100	19180	13.02	0.11
301	4	PIP2 36:2	1093.6 / 603.6	89180	13000	13.06	0.1
302	4	PIP2 36:1	1095.6 / 605.6	1314000	200500	13.26	0.1
303	4	PIP2 36:0	1097.6 / 607.6	123300	20190	13.26	0.1
304	4	PIP3 26:1	1063.6 / 465.6	N/A	N/A	N/A	N/A
305	4	PIP3 26:0	1065.6 / 467.6	N/A	N/A	N/A	N/A
306	4	PIP3 28:1	1091.6 / 493.6	N/A	N/A	N/A	N/A
307	4	PIP3 28:0	1093.6 / 495.6	N/A	N/A	N/A	N/A
308	4	PIP3 30:2	1117.6 / 519.6	N/A	N/A	N/A	N/A
309	4	PIP3 30:1	1119.6 / 521.6	N/A	N/A	N/A	N/A
310	4	PIP3 30:0	1121.6 / 523.6	N/A	N/A	N/A	N/A
311	4	PIP3 32:2	1145.6 / 547.6	N/A	N/A	N/A	N/A
312	4	PIP3 32:1	1147.6 / 549.6	N/A	N/A	N/A	N/A
313	4	PIP3 32:0	1149.6 / 551.6	N/A	N/A	N/A	N/A
314	4	PIP3 34:2	1173.6 / 575.6	N/A	N/A	N/A	N/A
315	4	PIP3 34:1	1175.6 / 577.6	N/A	N/A	N/A	N/A
316	4	PIP3 34:0	1177.6 / 579.6	N/A	N/A	N/A	N/A
317	4	PIP3 36:2	1201.6 / 603.6	N/A	N/A	N/A	N/A
318	4	PIP3 36:1	1203.6 / 605.6	N/A	N/A	N/A	N/A
319	4	PIP3 36:0	1205.6 / 607.6	N/A	N/A	N/A	N/A
320	4	PS 26:1	678.6 / 465.6	500900	39730	10.68	0.2
321	4	PS 26:0	680.6 / 467.6	796500	100200	11.13	0.11
322	4	PS 28:1	706.6 / 493.6	3582000	511600	11.19	0.11
323	4	PS 28:0	708.6 / 495.6	427300	36530	11.24	0.31
324	4	PS 30:2	732.6 / 519.6	756200	101400	11.31	0.12
325	4	PS 30:1	734.6 / 521.6	1357000	189200	11.48	0.11
326	4	PS 30:0	736.6 / 523.6	145800	14680	11.48	0.11
327	4	PS 32:2	760.6 / 547.6	30000000	3509000	11.57	0.14
328	4	PS 32:1	762.6 / 549.6	12850000	1256000	11.73	0.12
329	4	PS 32:0	764.6 / 551.6	871600	89140	11.73	0.14
330	4	PS 34:2	788.6 / 575.6	138800000	10220000	11.85	0.22
331	4	PS 34:1	790.6 / 577.6	37460000	2032000	11.9	0.37
332	4	PS 34:0	792.6 / 579.6	1740000	128100	12.07	0.16
333	4	PS 36:2	816.6 / 603.6	3365000	473800	12.16	0.11
334	4	PS 36:1	818.6 / 605.6	709400	51190	12.2	0.23
335	4	PS 36:0	820.6 / 607.6	750000	161700	11.93	0.05
336	4	PIP 37:4	995.6 / 613.6	39200	5896	12.86	0.1
337	4	PIP2 37:4	1103.6 / 613.6	129600	20370	12.93	0.09
338	4	PIP3 37:4	1211.6 / 613.6	22660	2912	12.96	0.11
339	4	PI 37:4	887.6 / 613.6	8798	547.4	12.85	0.37
340	4	PS 37:4	826.6 / 613.6	132200	20370	12	0.09
341	5	PI 26:1	739.6 / 465.6	274500	27000	11.31	0.15
342	5	PI 26:0	741.6 / 467.6	394500	47030	11.76	0.13
343	5	PI 28:1	767.6 / 493.6	113600	15160	11.82	0.09
344	5	PI 28:0	769.6 / 495.6	232900	32050	12.18	0.1
345	5	PI 30:2	793.6 / 519.6	16850	2432	11.91	0.12
346	5	PI 30:1	795.6 / 521.6	343500	59820	12.21	0.09
347	5	PI 30:0	797.6 / 523.6	74700	5520	12.42	0.4
348	5	PI 32:2	821.6 / 547.6	388500	61320	12.25	0.1
349	5	PI 32:1	823.6 / 549.6	1476000	214600	12.52	0.1
350	5	PI 32:0	825.6 / 551.6	179500	25320	12.52	0.09
351	5	PI 34:2	849.6 / 575.6	1085000	166200	12.57	0.1
352	5	PI 34:1	851.6 / 577.6	5604000	728600	12.8	0.11
353	5	PI 34:0	853.6 / 579.6	493500	58860	12.81	0.12
354	5	PI 36:2	877.6 / 603.6	230100	31080	12.86	0.1
355	5	PI 36:1	879.6 / 605.6	2327000	302400	13.08	0.12
356	5	PI 36:0	881.6 / 607.6	275000	27010	13.07	0.13
357	5	PIP 26:1	847.6 / 465.6	N/A	N/A	N/A	N/A
358	5	PIP 26:0	849.6 / 467.6	11660	1299	11.92	0.12
359	5	PIP 28:1	875.6 / 493.6	N/A	N/A	N/A	N/A
360	5	PIP 28:0	877.6 / 495.6	22710	4069	12.24	0.08
361	5	PIP 30:2	901.6 / 519.6	N/A	N/A	N/A	N/A
362	5	PIP 30:1	903.6 / 521.6	5476	484.8	12.29	0.15
363	5	PIP 30:0	905.6 / 523.6	11460	1794	12.56	0.08
364	5	PIP 32:2	929.6 / 547.6	4964	578.3	12.46	0.07
365	5	PIP 32:1	931.6 / 549.6	162400	16470	12.61	0.14
366	5	PIP 32:0	933.6 / 551.6	22430	1530	12.71	0.37
367	5	PIP 34:2	957.6 / 575.6	65760	5777	12.74	0.13
368	5	PIP 34:1	959.6 / 577.6	1766000	256600	12.89	0.1
369	5	PIP 34:0	961.6 / 579.6	184600	23760	12.88	0.1
370	5	PIP 36:2	985.6 / 603.6	35850	4134	12.93	0.13
371	5	PIP 36:1	987.6 / 605.6	309400	39960	13.16	0.12
372	5	PIP 36:0	989.6 / 607.6	33590	3291	13.15	0.14
373	5	PIP2 26:1	955.6 / 465.6	N/A	N/A	N/A	N/A
374	5	PIP2 26:0	957.6 / 467.6	6938	826.4	12.13	0.13
375	5	PIP2 28:1	983.6 / 493.6	N/A	N/A	N/A	N/A
376	5	PIP2 28:0	985.6 / 495.6	8928	726.4	12.46	0.19
377	5	PIP2 30:2	1009.6 / 519.6	N/A	N/A	N/A	N/A
378	5	PIP2 30:1	1011.6 / 521.6	11990	1808	12.51	0.09
379	5	PIP2 30:0	1013.6 / 523.6	13680	1547	12.72	0.13
380	5	PIP2 32:2	1037.6 / 547.6	21850	4241	12.54	0.07
381	5	PIP2 32:1	1039.6 / 549.6	431200	67700	12.77	0.1
382	5	PIP2 32:0	1041.6 / 551.6	55740	6987	12.78	0.09
383	5	PIP2 34:2	1065.6 / 575.6	185200	30500	12.82	0.09
384	5	PIP2 34:1	1067.6 / 577.6	1892000	290100	13.01	0.1
385	5	PIP2 34:0	1069.6 / 579.6	171900	26300	13.01	0.09
386	5	PIP2 36:2	1093.6 / 603.6	31950	3937	13.05	0.12
387	5	PIP2 36:1	1095.6 / 605.6	605200	101200	13.25	0.09
388	5	PIP2 36:0	1097.6 / 607.6	69140	11020	13.25	0.09
389	5	PIP3 26:1	1063.6 / 465.6	N/A	N/A	N/A	N/A
390	5	PIP3 26:0	1065.6 / 467.6	N/A	N/A	N/A	N/A
391	5	PIP3 28:1	1091.6 / 493.6	N/A	N/A	N/A	N/A
392	5	PIP3 28:0	1093.6 / 495.6	N/A	N/A	N/A	N/A
393	5	PIP3 30:2	1117.6 / 519.6	N/A	N/A	N/A	N/A
394	5	PIP3 30:1	1119.6 / 521.6	N/A	N/A	N/A	N/A
395	5	PIP3 30:0	1121.6 / 523.6	N/A	N/A	N/A	N/A
396	5	PIP3 32:2	1145.6 / 547.6	N/A	N/A	N/A	N/A
397	5	PIP3 32:1	1147.6 / 549.6	N/A	N/A	N/A	N/A
398	5	PIP3 32:0	1149.6 / 551.6	N/A	N/A	N/A	N/A
399	5	PIP3 34:2	1173.6 / 575.6	N/A	N/A	N/A	N/A
400	5	PIP3 34:1	1175.6 / 577.6	N/A	N/A	N/A	N/A
401	5	PIP3 34:0	1177.6 / 579.6	N/A	N/A	N/A	N/A
402	5	PIP3 36:2	1201.6 / 603.6	N/A	N/A	N/A	N/A
403	5	PIP3 36:1	1203.6 / 605.6	N/A	N/A	N/A	N/A
404	5	PIP3 36:0	1205.6 / 607.6	N/A	N/A	N/A	N/A
405	5	PS 26:1	678.6 / 465.6	318600	23680	10.69	0.15
406	5	PS 26:0	680.6 / 467.6	4291000	588000	11.13	0.11
407	5	PS 28:1	706.6 / 493.6	2966000	424700	11.2	0.11
408	5	PS 28:0	708.6 / 495.6	2281000	332000	11.45	0.1
409	5	PS 30:2	732.6 / 519.6	349100	45370	11.33	0.12
410	5	PS 30:1	734.6 / 521.6	4783000	703900	11.51	0.1
411	5	PS 30:0	736.6 / 523.6	586500	56580	11.52	0.25
412	5	PS 32:2	760.6 / 547.6	21480000	2504000	11.59	0.14
413	5	PS 32:1	762.6 / 549.6	53100000	6696000	11.77	0.12
414	5	PS 32:0	764.6 / 551.6	4901000	689400	11.76	0.11
415	5	PS 34:2	788.6 / 575.6	79980000	8356000	11.86	0.15
416	5	PS 34:1	790.6 / 577.6	97340000	8282000	12.05	0.17
417	5	PS 34:0	792.6 / 579.6	10830000	1235000	12.04	0.14
418	5	PS 36:2	816.6 / 603.6	3268000	465200	12.14	0.11
419	5	PS 36:1	818.6 / 605.6	2300000	298400	12.29	0.1
420	5	PS 36:0	820.6 / 607.6	445200	32120	12.15	0.49
421	5	PIP 37:4	995.6 / 613.6	62780	10460	12.86	0.09
422	5	PIP2 37:4	1103.6 / 613.6	139600	24400	12.93	0.08
423	5	PIP3 37:4	1211.6 / 613.6	16740	2500	12.95	0.11
424	5	PI 37:4	887.6 / 613.6	16000	1175	12.72	0.12
425	5	PS 37:4	826.6 / 613.6	222600	35270	11.99	0.09
426	6	PI 26:1	739.6 / 465.6	409400	38020	11.29	0.18
427	6	PI 26:0	741.6 / 467.6	485200	55730	11.74	0.14
428	6	PI 28:1	767.6 / 493.6	140700	15940	11.82	0.11
429	6	PI 28:0	769.6 / 495.6	281600	43860	12.18	0.09
430	6	PI 30:2	793.6 / 519.6	16770	2355	11.92	0.11
431	6	PI 30:1	795.6 / 521.6	377500	69210	12.2	0.08
432	6	PI 30:0	797.6 / 523.6	78680	6077	12.38	0.38
433	6	PI 32:2	821.6 / 547.6	385800	57510	12.25	0.11
434	6	PI 32:1	823.6 / 549.6	1730000	269100	12.53	0.09
435	6	PI 32:0	825.6 / 551.6	150900	20710	12.53	0.1
436	6	PI 34:2	849.6 / 575.6	1167000	211700	12.57	0.08
437	6	PI 34:1	851.6 / 577.6	5025000	589200	12.81	0.13
438	6	PI 34:0	853.6 / 579.6	498700	59790	12.81	0.13
439	6	PI 36:2	877.6 / 603.6	242500	33600	12.86	0.09
440	6	PI 36:1	879.6 / 605.6	2675000	425800	13.07	0.09
441	6	PI 36:0	881.6 / 607.6	271400	31230	13.07	0.12
442	6	PIP 26:1	847.6 / 465.6	N/A	N/A	N/A	N/A
443	6	PIP 26:0	849.6 / 467.6	14590	1977	11.94	0.08
444	6	PIP 28:1	875.6 / 493.6	N/A	N/A	N/A	N/A
445	6	PIP 28:0	877.6 / 495.6	19340	2799	12.25	0.11
446	6	PIP 30:2	901.6 / 519.6	N/A	N/A	N/A	N/A
447	6	PIP 30:1	903.6 / 521.6	5166	626.2	12.29	0.1
448	6	PIP 30:0	905.6 / 523.6	13300	2335	12.56	0.07
449	6	PIP 32:2	929.6 / 547.6	4371	387.8	12.44	0.24
450	6	PIP 32:1	931.6 / 549.6	174500	20300	12.6	0.13
451	6	PIP 32:0	933.6 / 551.6	26180	1882	12.7	0.36
452	6	PIP 34:2	957.6 / 575.6	76650	7972	12.71	0.11
453	6	PIP 34:1	959.6 / 577.6	2024000	289500	12.89	0.11
454	6	PIP 34:0	961.6 / 579.6	245800	32490	12.89	0.09
455	6	PIP 36:2	985.6 / 603.6	43720	6684	12.93	0.08
456	6	PIP 36:1	987.6 / 605.6	448500	58200	13.16	0.12
457	6	PIP 36:0	989.6 / 607.6	49710	6036	13.16	0.13
458	6	PIP2 26:1	955.6 / 465.6	N/A	N/A	N/A	N/A
459	6	PIP2 26:0	957.6 / 467.6	7091	890.2	12.14	0.08
460	6	PIP2 28:1	983.6 / 493.6	N/A	N/A	N/A	N/A
461	6	PIP2 28:0	985.6 / 495.6	7656	754.1	12.48	0.16
462	6	PIP2 30:2	1009.6 / 519.6	N/A	N/A	N/A	N/A
463	6	PIP2 30:1	1011.6 / 521.6	11120	1675	12.52	0.09
464	6	PIP2 30:0	1013.6 / 523.6	11940	1481	12.73	0.11
465	6	PIP2 32:2	1037.6 / 547.6	18480	3537	12.55	0.08
466	6	PIP2 32:1	1039.6 / 549.6	299800	48770	12.77	0.09
467	6	PIP2 32:0	1041.6 / 551.6	41040	4684	12.77	0.09
468	6	PIP2 34:2	1065.6 / 575.6	141700	21840	12.82	0.1
469	6	PIP2 34:1	1067.6 / 577.6	1581000	289500	13	0.08
470	6	PIP2 34:0	1069.6 / 579.6	141200	24570	13	0.08
471	6	PIP2 36:2	1093.6 / 603.6	21230	2760	13.06	0.11
472	6	PIP2 36:1	1095.6 / 605.6	686400	112700	13.25	0.09
473	6	PIP2 36:0	1097.6 / 607.6	76770	13050	13.26	0.08
474	6	PIP3 26:1	1063.6 / 465.6	N/A	N/A	N/A	N/A
475	6	PIP3 26:0	1065.6 / 467.6	N/A	N/A	N/A	N/A
476	6	PIP3 28:1	1091.6 / 493.6	N/A	N/A	N/A	N/A
477	6	PIP3 28:0	1093.6 / 495.6	N/A	N/A	N/A	N/A
478	6	PIP3 30:2	1117.6 / 519.6	N/A	N/A	N/A	N/A
479	6	PIP3 30:1	1119.6 / 521.6	N/A	N/A	N/A	N/A
480	6	PIP3 30:0	1121.6 / 523.6	N/A	N/A	N/A	N/A
481	6	PIP3 32:2	1145.6 / 547.6	N/A	N/A	N/A	N/A
482	6	PIP3 32:1	1147.6 / 549.6	N/A	N/A	N/A	N/A
483	6	PIP3 32:0	1149.6 / 551.6	N/A	N/A	N/A	N/A
484	6	PIP3 34:2	1173.6 / 575.6	N/A	N/A	N/A	N/A
485	6	PIP3 34:1	1175.6 / 577.6	N/A	N/A	N/A	N/A
486	6	PIP3 34:0	1177.6 / 579.6	N/A	N/A	N/A	N/A
487	6	PIP3 36:2	1201.6 / 603.6	N/A	N/A	N/A	N/A
488	6	PIP3 36:1	1203.6 / 605.6	N/A	N/A	N/A	N/A
489	6	PIP3 36:0	1205.6 / 607.6	N/A	N/A	N/A	N/A
490	6	PS 26:1	678.6 / 465.6	451600	27400	10.68	0.16
491	6	PS 26:0	680.6 / 467.6	6174000	721500	11.13	0.14
492	6	PS 28:1	706.6 / 493.6	4028000	533500	11.2	0.12
493	6	PS 28:0	708.6 / 495.6	2447000	359000	11.47	0.09
494	6	PS 30:2	732.6 / 519.6	317600	35410	11.33	0.13
495	6	PS 30:1	734.6 / 521.6	4438000	635500	11.52	0.11
496	6	PS 30:0	736.6 / 523.6	534400	49750	11.54	0.26
497	6	PS 32:2	760.6 / 547.6	22070000	2772000	11.6	0.12
498	6	PS 32:1	762.6 / 549.6	54360000	6930000	11.78	0.12
499	6	PS 32:0	764.6 / 551.6	5184000	715000	11.78	0.11
500	6	PS 34:2	788.6 / 575.6	85790000	8976000	11.86	0.15
501	6	PS 34:1	790.6 / 577.6	105000000	8278000	12.07	0.18
502	6	PS 34:0	792.6 / 579.6	11880000	1176000	12.06	0.16
503	6	PS 36:2	816.6 / 603.6	4349000	671700	12.14	0.1
504	6	PS 36:1	818.6 / 605.6	2518000	327300	12.29	0.1
505	6	PS 36:0	820.6 / 607.6	397100	35620	12.3	0.09
506	6	PIP 37:4	995.6 / 613.6	64100	8775	12.86	0.12
507	6	PIP2 37:4	1103.6 / 613.6	113300	16870	12.94	0.11
508	6	PIP3 37:4	1211.6 / 613.6	7758	1079	12.95	0.1
509	6	PI 37:4	887.6 / 613.6	18470	2021	12.75	0.1
510	6	PS 37:4	826.6 / 613.6	377200	57830	12	0.09
511	7	PI 26:1	739.6 / 465.6	329300	26430	11.34	0.2
512	7	PI 26:0	741.6 / 467.6	209700	22940	11.78	0.13
513	7	PI 28:1	767.6 / 493.6	119800	14540	11.84	0.1
514	7	PI 28:0	769.6 / 495.6	183100	28230	12.19	0.09
515	7	PI 30:2	793.6 / 519.6	22050	2983	11.95	0.11
516	7	PI 30:1	795.6 / 521.6	204400	37200	12.21	0.08
517	7	PI 30:0	797.6 / 523.6	44100	3535	12.31	0.39
518	7	PI 32:2	821.6 / 547.6	408800	68760	12.26	0.09
519	7	PI 32:1	823.6 / 549.6	1019000	168800	12.54	0.09
520	7	PI 32:0	825.6 / 551.6	101300	16430	12.54	0.08
521	7	PI 34:2	849.6 / 575.6	1461000	239700	12.58	0.09
522	7	PI 34:1	851.6 / 577.6	3702000	421900	12.83	0.13
523	7	PI 34:0	853.6 / 579.6	327200	39710	12.83	0.13
524	7	PI 36:2	877.6 / 603.6	432700	60890	12.86	0.1
525	7	PI 36:1	879.6 / 605.6	2506000	303100	13.07	0.12
526	7	PI 36:0	881.6 / 607.6	316700	26960	13.08	0.13
527	7	PIP 26:1	847.6 / 465.6	N/A	N/A	N/A	N/A
528	7	PIP 26:0	849.6 / 467.6	13220	1666	11.94	0.11
529	7	PIP 28:1	875.6 / 493.6	N/A	N/A	N/A	N/A
530	7	PIP 28:0	877.6 / 495.6	20880	3254	12.28	0.1
531	7	PIP 30:2	901.6 / 519.6	N/A	N/A	N/A	N/A
532	7	PIP 30:1	903.6 / 521.6	3874	449.7	12.32	0.08
533	7	PIP 30:0	905.6 / 523.6	10870	1591	12.59	0.09
534	7	PIP 32:2	929.6 / 547.6	6347	534.1	12.5	0.19
535	7	PIP 32:1	931.6 / 549.6	153400	20220	12.62	0.1
536	7	PIP 32:0	933.6 / 551.6	19150	1480	12.72	0.32
537	7	PIP 34:2	957.6 / 575.6	144800	12370	12.77	0.16
538	7	PIP 34:1	959.6 / 577.6	2907000	401400	12.9	0.11
539	7	PIP 34:0	961.6 / 579.6	328500	45670	12.9	0.09
540	7	PIP 36:2	985.6 / 603.6	172600	18810	12.96	0.14
541	7	PIP 36:1	987.6 / 605.6	880600	102800	13.18	0.13
542	7	PIP 36:0	989.6 / 607.6	94790	9885	13.18	0.15
543	7	PIP2 26:1	955.6 / 465.6	N/A	N/A	N/A	N/A
544	7	PIP2 26:0	957.6 / 467.6	1838	264	12.13	0.28
545	7	PIP2 28:1	983.6 / 493.6	N/A	N/A	N/A	N/A
546	7	PIP2 28:0	985.6 / 495.6	3792	416.5	12.47	0.16
547	7	PIP2 30:2	1009.6 / 519.6	N/A	N/A	N/A	N/A
548	7	PIP2 30:1	1011.6 / 521.6	2654	531.2	12.56	0.05
549	7	PIP2 30:0	1013.6 / 523.6	4080	594.9	12.77	0.11
550	7	PIP2 32:2	1037.6 / 547.6	10920	2018	12.57	0.07
551	7	PIP2 32:1	1039.6 / 549.6	136500	22540	12.79	0.09
552	7	PIP2 32:0	1041.6 / 551.6	15620	2030	12.79	0.07
553	7	PIP2 34:2	1065.6 / 575.6	175300	28390	12.83	0.09
554	7	PIP2 34:1	1067.6 / 577.6	1054000	161400	13.02	0.09
555	7	PIP2 34:0	1069.6 / 579.6	102200	17700	13.02	0.08
556	7	PIP2 36:2	1093.6 / 603.6	76910	10490	13.07	0.11
557	7	PIP2 36:1	1095.6 / 605.6	1057000	180900	13.26	0.09
558	7	PIP2 36:0	1097.6 / 607.6	106600	17090	13.27	0.09
559	7	PIP3 26:1	1063.6 / 465.6	N/A	N/A	N/A	N/A
560	7	PIP3 26:0	1065.6 / 467.6	N/A	N/A	N/A	N/A
561	7	PIP3 28:1	1091.6 / 493.6	N/A	N/A	N/A	N/A
562	7	PIP3 28:0	1093.6 / 495.6	N/A	N/A	N/A	N/A
563	7	PIP3 30:2	1117.6 / 519.6	N/A	N/A	N/A	N/A
564	7	PIP3 30:1	1119.6 / 521.6	N/A	N/A	N/A	N/A
565	7	PIP3 30:0	1121.6 / 523.6	N/A	N/A	N/A	N/A
566	7	PIP3 32:2	1145.6 / 547.6	N/A	N/A	N/A	N/A
567	7	PIP3 32:1	1147.6 / 549.6	N/A	N/A	N/A	N/A
568	7	PIP3 32:0	1149.6 / 551.6	N/A	N/A	N/A	N/A
569	7	PIP3 34:2	1173.6 / 575.6	N/A	N/A	N/A	N/A
570	7	PIP3 34:1	1175.6 / 577.6	N/A	N/A	N/A	N/A
571	7	PIP3 34:0	1177.6 / 579.6	N/A	N/A	N/A	N/A
572	7	PIP3 36:2	1201.6 / 603.6	N/A	N/A	N/A	N/A
573	7	PIP3 36:1	1203.6 / 605.6	N/A	N/A	N/A	N/A
574	7	PIP3 36:0	1205.6 / 607.6	N/A	N/A	N/A	N/A
575	7	PS 26:1	678.6 / 465.6	249300	17550	10.73	0.13
576	7	PS 26:0	680.6 / 467.6	1548000	183400	11.16	0.13
577	7	PS 28:1	706.6 / 493.6	2084000	273300	11.22	0.12
578	7	PS 28:0	708.6 / 495.6	505600	51560	11.48	0.1
579	7	PS 30:2	732.6 / 519.6	333300	37430	11.34	0.14
580	7	PS 30:1	734.6 / 521.6	1675000	242300	11.53	0.11
581	7	PS 30:0	736.6 / 523.6	163000	19510	11.53	0.09
582	7	PS 32:2	760.6 / 547.6	17780000	2211000	11.61	0.13
583	7	PS 32:1	762.6 / 549.6	21380000	2727000	11.77	0.11
584	7	PS 32:0	764.6 / 551.6	1651000	219300	11.77	0.11
585	7	PS 34:2	788.6 / 575.6	101700000	9452000	11.87	0.17
586	7	PS 34:1	790.6 / 577.6	63810000	4711000	12.07	0.17
587	7	PS 34:0	792.6 / 579.6	5089000	539900	12.07	0.14
588	7	PS 36:2	816.6 / 603.6	8447000	1270000	12.15	0.1
589	7	PS 36:1	818.6 / 605.6	2260000	237900	12.3	0.09
590	7	PS 36:0	820.6 / 607.6	507000	51570	11.84	0.05
591	7	PIP 37:4	995.6 / 613.6	47270	7294	12.85	0.1
592	7	PIP2 37:4	1103.6 / 613.6	94020	14490	12.93	0.1
593	7	PIP3 37:4	1211.6 / 613.6	10110	1016	12.97	0.12
594	7	PI 37:4	887.6 / 613.6	16370	967.4	12.84	0.35
595	7	PS 37:4	826.6 / 613.6	247000	36520	12.01	0.09
596	8	PI 26:1	739.6 / 465.6	334700	33420	11.31	0.14
597	8	PI 26:0	741.6 / 467.6	325700	37220	11.76	0.13
598	8	PI 28:1	767.6 / 493.6	139600	17800	11.83	0.09
599	8	PI 28:0	769.6 / 495.6	162600	21840	12.19	0.1
600	8	PI 30:2	793.6 / 519.6	22220	3624	11.96	0.09
601	8	PI 30:1	795.6 / 521.6	194600	34450	12.21	0.09
602	8	PI 30:0	797.6 / 523.6	33290	1848	12.39	0.43
603	8	PI 32:2	821.6 / 547.6	409900	66680	12.26	0.1
604	8	PI 32:1	823.6 / 549.6	777700	123500	12.55	0.09
605	8	PI 32:0	825.6 / 551.6	86910	11300	12.55	0.1
606	8	PI 34:2	849.6 / 575.6	1229000	217800	12.58	0.08
607	8	PI 34:1	851.6 / 577.6	4068000	499300	12.82	0.13
608	8	PI 34:0	853.6 / 579.6	360500	47850	12.82	0.11
609	8	PI 36:2	877.6 / 603.6	356700	53720	12.86	0.09
610	8	PI 36:1	879.6 / 605.6	2124000	260600	13.07	0.13
611	8	PI 36:0	881.6 / 607.6	275000	26380	13.05	0.3
612	8	PIP 26:1	847.6 / 465.6	N/A	N/A	N/A	N/A
613	8	PIP 26:0	849.6 / 467.6	32320	4471	11.95	0.11
614	8	PIP 28:1	875.6 / 493.6	N/A	N/A	N/A	N/A
615	8	PIP 28:0	877.6 / 495.6	37060	4481	12.27	0.13
616	8	PIP 30:2	901.6 / 519.6	N/A	N/A	N/A	N/A
617	8	PIP 30:1	903.6 / 521.6	11950	1474	12.31	0.1
618	8	PIP 30:0	905.6 / 523.6	24720	4796	12.59	0.07
619	8	PIP 32:2	929.6 / 547.6	15140	1212	12.51	0.2
620	8	PIP 32:1	931.6 / 549.6	519300	65750	12.63	0.11
621	8	PIP 32:0	933.6 / 551.6	53130	4218	12.75	0.35
622	8	PIP 34:2	957.6 / 575.6	294100	23760	12.77	0.2
623	8	PIP 34:1	959.6 / 577.6	8122000	1191000	12.91	0.1
624	8	PIP 34:0	961.6 / 579.6	726200	99860	12.9	0.1
625	8	PIP 36:2	985.6 / 603.6	351400	42930	12.95	0.12
626	8	PIP 36:1	987.6 / 605.6	2184000	264300	13.18	0.12
627	8	PIP 36:0	989.6 / 607.6	235500	25830	13.18	0.14
628	8	PIP2 26:1	955.6 / 465.6	N/A	N/A	N/A	N/A
629	8	PIP2 26:0	957.6 / 467.6	4284	482.9	12.14	0.15
630	8	PIP2 28:1	983.6 / 493.6	N/A	N/A	N/A	N/A
631	8	PIP2 28:0	985.6 / 495.6	4176	425.9	12.48	0.15
632	8	PIP2 30:2	1009.6 / 519.6	N/A	N/A	N/A	N/A
633	8	PIP2 30:1	1011.6 / 521.6	4288	643.3	12.54	0.09
634	8	PIP2 30:0	1013.6 / 523.6	8352	843.3	12.74	0.16
635	8	PIP2 32:2	1037.6 / 547.6	21560	3983	12.56	0.08
636	8	PIP2 32:1	1039.6 / 549.6	299900	46790	12.79	0.09
637	8	PIP2 32:0	1041.6 / 551.6	35270	3835	12.79	0.11
638	8	PIP2 34:2	1065.6 / 575.6	300700	48090	12.83	0.1
639	8	PIP2 34:1	1067.6 / 577.6	1805000	276900	13.02	0.1
640	8	PIP2 34:0	1069.6 / 579.6	172000	25640	13.02	0.1
641	8	PIP2 36:2	1093.6 / 603.6	113600	17880	13.06	0.09
642	8	PIP2 36:1	1095.6 / 605.6	1491000	253300	13.27	0.09
643	8	PIP2 36:0	1097.6 / 607.6	153200	26610	13.26	0.09
644	8	PIP3 26:1	1063.6 / 465.6	N/A	N/A	N/A	N/A
645	8	PIP3 26:0	1065.6 / 467.6	N/A	N/A	N/A	N/A
646	8	PIP3 28:1	1091.6 / 493.6	N/A	N/A	N/A	N/A
647	8	PIP3 28:0	1093.6 / 495.6	N/A	N/A	N/A	N/A
648	8	PIP3 30:2	1117.6 / 519.6	N/A	N/A	N/A	N/A
649	8	PIP3 30:1	1119.6 / 521.6	N/A	N/A	N/A	N/A
650	8	PIP3 30:0	1121.6 / 523.6	N/A	N/A	N/A	N/A
651	8	PIP3 32:2	1145.6 / 547.6	N/A	N/A	N/A	N/A
652	8	PIP3 32:1	1147.6 / 549.6	N/A	N/A	N/A	N/A
653	8	PIP3 32:0	1149.6 / 551.6	N/A	N/A	N/A	N/A
654	8	PIP3 34:2	1173.6 / 575.6	N/A	N/A	N/A	N/A
655	8	PIP3 34:1	1175.6 / 577.6	N/A	N/A	N/A	N/A
656	8	PIP3 34:0	1177.6 / 579.6	N/A	N/A	N/A	N/A
657	8	PIP3 36:2	1201.6 / 603.6	N/A	N/A	N/A	N/A
658	8	PIP3 36:1	1203.6 / 605.6	N/A	N/A	N/A	N/A
659	8	PIP3 36:0	1205.6 / 607.6	N/A	N/A	N/A	N/A
660	8	PS 26:1	678.6 / 465.6	464300	40290	10.68	0.16
661	8	PS 26:0	680.6 / 467.6	694300	85210	11.14	0.12
662	8	PS 28:1	706.6 / 493.6	2538000	374900	11.21	0.11
663	8	PS 28:0	708.6 / 495.6	269700	25200	11.22	0.3
664	8	PS 30:2	732.6 / 519.6	431600	57650	11.33	0.11
665	8	PS 30:1	734.6 / 521.6	920600	138800	11.49	0.1
666	8	PS 30:0	736.6 / 523.6	95670	9795	11.49	0.1
667	8	PS 32:2	760.6 / 547.6	21670000	2455000	11.58	0.14
668	8	PS 32:1	762.6 / 549.6	8982000	950300	11.75	0.11
669	8	PS 32:0	764.6 / 551.6	602100	75770	11.75	0.11
670	8	PS 34:2	788.6 / 575.6	115300000	9779000	11.86	0.19
671	8	PS 34:1	790.6 / 577.6	30270000	2014000	11.89	0.32
672	8	PS 34:0	792.6 / 579.6	1374000	107400	12.07	0.15
673	8	PS 36:2	816.6 / 603.6	3286000	464100	12.16	0.11
674	8	PS 36:1	818.6 / 605.6	574900	45240	12.2	0.23
675	8	PS 36:0	820.6 / 607.6	404100	33230	11.88	0.09
676	8	PIP 37:4	995.6 / 613.6	53910	9818	12.86	0.08
677	8	PIP2 37:4	1103.6 / 613.6	164800	24520	12.93	0.1
678	8	PIP3 37:4	1211.6 / 613.6	32260	4092	12.97	0.11
679	8	PI 37:4	887.6 / 613.6	7101	499.8	12.78	0.58
680	8	PS 37:4	826.6 / 613.6	116600	18440	12.01	0.09
681	9	PI 26:1	739.6 / 465.6	120600	11060	11.3	0.14
682	9	PI 26:0	741.6 / 467.6	248700	34920	11.72	0.1
683	9	PI 28:1	767.6 / 493.6	66160	6518	11.81	0.14
684	9	PI 28:0	769.6 / 495.6	236300	32290	12.16	0.1
685	9	PI 30:2	793.6 / 519.6	12100	1949	11.93	0.1
686	9	PI 30:1	795.6 / 521.6	261200	45160	12.19	0.08
687	9	PI 30:0	797.6 / 523.6	61130	5526	12.44	0.35
688	9	PI 32:2	821.6 / 547.6	292300	49220	12.26	0.09
689	9	PI 32:1	823.6 / 549.6	1014000	146800	12.51	0.1
690	9	PI 32:0	825.6 / 551.6	104600	12660	12.51	0.11
691	9	PI 34:2	849.6 / 575.6	679500	114100	12.56	0.09
692	9	PI 34:1	851.6 / 577.6	2965000	369700	12.78	0.12
693	9	PI 34:0	853.6 / 579.6	311900	37740	12.78	0.12
694	9	PI 36:2	877.6 / 603.6	100800	14220	12.83	0.1
695	9	PI 36:1	879.6 / 605.6	1435000	204900	13.05	0.11
696	9	PI 36:0	881.6 / 607.6	160200	20130	13.05	0.1
697	9	PIP 26:1	847.6 / 465.6	N/A	N/A	N/A	N/A
698	9	PIP 26:0	849.6 / 467.6	9146	1123	11.96	0.08
699	9	PIP 28:1	875.6 / 493.6	N/A	N/A	N/A	N/A
700	9	PIP 28:0	877.6 / 495.6	20010	2668	12.25	0.11
701	9	PIP 30:2	901.6 / 519.6	N/A	N/A	N/A	N/A
702	9	PIP 30:1	903.6 / 521.6	8167	977.2	12.28	0.14
703	9	PIP 30:0	905.6 / 523.6	8677	1313	12.56	0.1
704	9	PIP 32:2	929.6 / 547.6	5694	662.6	12.44	0.09
705	9	PIP 32:1	931.6 / 549.6	99670	12110	12.59	0.12
706	9	PIP 32:0	933.6 / 551.6	13060	1004	12.72	0.34
707	9	PIP 34:2	957.6 / 575.6	44030	3212	12.71	0.21
708	9	PIP 34:1	959.6 / 577.6	745700	104000	12.89	0.11
709	9	PIP 34:0	961.6 / 579.6	82380	11410	12.88	0.1
710	9	PIP 36:2	985.6 / 603.6	11840	1527	12.94	0.11
711	9	PIP 36:1	987.6 / 605.6	125900	14820	13.16	0.13
712	9	PIP 36:0	989.6 / 607.6	10120	881.4	13.16	0.14
713	9	PIP2 26:1	955.6 / 465.6	N/A	N/A	N/A	N/A
714	9	PIP2 26:0	957.6 / 467.6	4696	788.6	12.13	0.08
715	9	PIP2 28:1	983.6 / 493.6	N/A	N/A	N/A	N/A
716	9	PIP2 28:0	985.6 / 495.6	8575	933.2	12.44	0.13
717	9	PIP2 30:2	1009.6 / 519.6	N/A	N/A	N/A	N/A
718	9	PIP2 30:1	1011.6 / 521.6	9117	1212	12.5	0.1
719	9	PIP2 30:0	1013.6 / 523.6	8473	1110	12.72	0.1
720	9	PIP2 32:2	1037.6 / 547.6	8423	1203	12.53	0.09
721	9	PIP2 32:1	1039.6 / 549.6	211800	34050	12.76	0.1
722	9	PIP2 32:0	1041.6 / 551.6	28070	3642	12.77	0.08
723	9	PIP2 34:2	1065.6 / 575.6	73130	11820	12.8	0.09
724	9	PIP2 34:1	1067.6 / 577.6	665000	102400	13.01	0.1
725	9	PIP2 34:0	1069.6 / 579.6	67470	11890	13	0.08
726	9	PIP2 36:2	1093.6 / 603.6	10700	1230	13.05	0.13
727	9	PIP2 36:1	1095.6 / 605.6	289600	51940	13.26	0.08
728	9	PIP2 36:0	1097.6 / 607.6	32700	6509	13.26	0.07
729	9	PIP3 26:1	1063.6 / 465.6	N/A	N/A	N/A	N/A
730	9	PIP3 26:0	1065.6 / 467.6	N/A	N/A	N/A	N/A
731	9	PIP3 28:1	1091.6 / 493.6	N/A	N/A	N/A	N/A
732	9	PIP3 28:0	1093.6 / 495.6	N/A	N/A	N/A	N/A
733	9	PIP3 30:2	1117.6 / 519.6	N/A	N/A	N/A	N/A
734	9	PIP3 30:1	1119.6 / 521.6	N/A	N/A	N/A	N/A
735	9	PIP3 30:0	1121.6 / 523.6	N/A	N/A	N/A	N/A
736	9	PIP3 32:2	1145.6 / 547.6	N/A	N/A	N/A	N/A
737	9	PIP3 32:1	1147.6 / 549.6	N/A	N/A	N/A	N/A
738	9	PIP3 32:0	1149.6 / 551.6	N/A	N/A	N/A	N/A
739	9	PIP3 34:2	1173.6 / 575.6	N/A	N/A	N/A	N/A
740	9	PIP3 34:1	1175.6 / 577.6	N/A	N/A	N/A	N/A
741	9	PIP3 34:0	1177.6 / 579.6	N/A	N/A	N/A	N/A
742	9	PIP3 36:2	1201.6 / 603.6	N/A	N/A	N/A	N/A
743	9	PIP3 36:1	1203.6 / 605.6	N/A	N/A	N/A	N/A
744	9	PIP3 36:0	1205.6 / 607.6	N/A	N/A	N/A	N/A
745	9	PS 26:1	678.6 / 465.6	37290	2205	10.73	0.42
746	9	PS 26:0	680.6 / 467.6	671700	77120	11.16	0.13
747	9	PS 28:1	706.6 / 493.6	521800	65920	11.22	0.12
748	9	PS 28:0	708.6 / 495.6	369000	46150	11.51	0.11
749	9	PS 30:2	732.6 / 519.6	49670	4820	11.35	0.16
750	9	PS 30:1	734.6 / 521.6	848300	119200	11.57	0.11
751	9	PS 30:0	736.6 / 523.6	103100	10270	11.58	0.24
752	9	PS 32:2	760.6 / 547.6	4904000	653700	11.64	0.12
753	9	PS 32:1	762.6 / 549.6	10200000	1381000	11.83	0.11
754	9	PS 32:0	764.6 / 551.6	797900	108900	11.83	0.11
755	9	PS 34:2	788.6 / 575.6	21970000	2952000	11.89	0.11
756	9	PS 34:1	790.6 / 577.6	41890000	5082000	12.08	0.12
757	9	PS 34:0	792.6 / 579.6	3889000	498200	12.08	0.12
758	9	PS 36:2	816.6 / 603.6	1166000	181500	12.13	0.1
759	9	PS 36:1	818.6 / 605.6	783700	99110	12.28	0.1
760	9	PS 36:0	820.6 / 607.6	203200	11000	12.06	0.51
761	9	PIP 37:4	995.6 / 613.6	29140	4143	12.85	0.11
762	9	PIP2 37:4	1103.6 / 613.6	47370	7487	12.93	0.1
763	9	PIP3 37:4	1211.6 / 613.6	5002	826.7	12.96	0.1
764	9	PI 37:4	887.6 / 613.6	5875	591.4	12.75	0.14
765	9	PS 37:4	826.6 / 613.6	85260	10550	12.04	0.13
766	10	PI 26:1	739.6 / 465.6	200400	21490	11.34	0.13
767	10	PI 26:0	741.6 / 467.6	252600	32310	11.76	0.12
768	10	PI 28:1	767.6 / 493.6	97960	12430	11.83	0.09
769	10	PI 28:0	769.6 / 495.6	196100	27570	12.19	0.11
770	10	PI 30:2	793.6 / 519.6	11660	2037	11.93	0.09
771	10	PI 30:1	795.6 / 521.6	227000	35390	12.21	0.1
772	10	PI 30:0	797.6 / 523.6	42230	3907	12.42	0.36
773	10	PI 32:2	821.6 / 547.6	368600	69300	12.26	0.08
774	10	PI 32:1	823.6 / 549.6	851900	133300	12.53	0.09
775	10	PI 32:0	825.6 / 551.6	90840	12810	12.53	0.09
776	10	PI 34:2	849.6 / 575.6	931600	133000	12.57	0.11
777	10	PI 34:1	851.6 / 577.6	4184000	535400	12.81	0.12
778	10	PI 34:0	853.6 / 579.6	383400	48310	12.8	0.12
779	10	PI 36:2	877.6 / 603.6	357700	52640	12.86	0.1
780	10	PI 36:1	879.6 / 605.6	1786000	219900	13.06	0.13
781	10	PI 36:0	881.6 / 607.6	208500	21940	13.05	0.12
782	10	PIP 26:1	847.6 / 465.6	N/A	N/A	N/A	N/A
783	10	PIP 26:0	849.6 / 467.6	19690	3032	11.96	0.09
784	10	PIP 28:1	875.6 / 493.6	N/A	N/A	N/A	N/A
785	10	PIP 28:0	877.6 / 495.6	19790	2590	12.27	0.1
786	10	PIP 30:2	901.6 / 519.6	N/A	N/A	N/A	N/A
787	10	PIP 30:1	903.6 / 521.6	7248	941	12.3	0.11
788	10	PIP 30:0	905.6 / 523.6	10720	1485	12.59	0.1
789	10	PIP 32:2	929.6 / 547.6	7048	689.6	12.47	0.17
790	10	PIP 32:1	931.6 / 549.6	183800	20230	12.62	0.12
791	10	PIP 32:0	933.6 / 551.6	27800	2145	12.63	0.15
792	10	PIP 34:2	957.6 / 575.6	130500	10910	12.74	0.18
793	10	PIP 34:1	959.6 / 577.6	2968000	448500	12.9	0.1
794	10	PIP 34:0	961.6 / 579.6	253500	33390	12.9	0.1
795	10	PIP 36:2	985.6 / 603.6	106300	13730	12.95	0.12
796	10	PIP 36:1	987.6 / 605.6	714000	92510	13.17	0.12
797	10	PIP 36:0	989.6 / 607.6	79530	9448	13.17	0.13
798	10	PIP2 26:1	955.6 / 465.6	N/A	N/A	N/A	N/A
799	10	PIP2 26:0	957.6 / 467.6	5710	601.6	12.14	0.14
800	10	PIP2 28:1	983.6 / 493.6	N/A	N/A	N/A	N/A
801	10	PIP2 28:0	985.6 / 495.6	4087	353.7	12.46	0.2
802	10	PIP2 30:2	1009.6 / 519.6	N/A	N/A	N/A	N/A
803	10	PIP2 30:1	1011.6 / 521.6	4390	772.8	12.54	0.08
804	10	PIP2 30:0	1013.6 / 523.6	4083	393.5	12.75	0.1
805	10	PIP2 32:2	1037.6 / 547.6	11300	1727	12.55	0.09
806	10	PIP2 32:1	1039.6 / 549.6	139800	22570	12.78	0.09
807	10	PIP2 32:0	1041.6 / 551.6	18970	2077	12.78	0.11
808	10	PIP2 34:2	1065.6 / 575.6	125600	20880	12.82	0.09
809	10	PIP2 34:1	1067.6 / 577.6	934500	155600	13.02	0.09
810	10	PIP2 34:0	1069.6 / 579.6	88390	14710	13.02	0.09
811	10	PIP2 36:2	1093.6 / 603.6	50980	7967	13.05	0.09
812	10	PIP2 36:1	1095.6 / 605.6	560700	97440	13.26	0.09
813	10	PIP2 36:0	1097.6 / 607.6	54310	8763	13.27	0.09
814	10	PIP3 26:1	1063.6 / 465.6	N/A	N/A	N/A	N/A
815	10	PIP3 26:0	1065.6 / 467.6	N/A	N/A	N/A	N/A
816	10	PIP3 28:1	1091.6 / 493.6	N/A	N/A	N/A	N/A
817	10	PIP3 28:0	1093.6 / 495.6	N/A	N/A	N/A	N/A
818	10	PIP3 30:2	1117.6 / 519.6	N/A	N/A	N/A	N/A
819	10	PIP3 30:1	1119.6 / 521.6	N/A	N/A	N/A	N/A
820	10	PIP3 30:0	1121.6 / 523.6	N/A	N/A	N/A	N/A
821	10	PIP3 32:2	1145.6 / 547.6	N/A	N/A	N/A	N/A
822	10	PIP3 32:1	1147.6 / 549.6	N/A	N/A	N/A	N/A
823	10	PIP3 32:0	1149.6 / 551.6	N/A	N/A	N/A	N/A
824	10	PIP3 34:2	1173.6 / 575.6	N/A	N/A	N/A	N/A
825	10	PIP3 34:1	1175.6 / 577.6	N/A	N/A	N/A	N/A
826	10	PIP3 34:0	1177.6 / 579.6	N/A	N/A	N/A	N/A
827	10	PIP3 36:2	1201.6 / 603.6	N/A	N/A	N/A	N/A
828	10	PIP3 36:1	1203.6 / 605.6	N/A	N/A	N/A	N/A
829	10	PIP3 36:0	1205.6 / 607.6	N/A	N/A	N/A	N/A
830	10	PS 26:1	678.6 / 465.6	258700	24560	10.73	0.14
831	10	PS 26:0	680.6 / 467.6	1728000	266200	11.17	0.1
832	10	PS 28:1	706.6 / 493.6	1798000	274100	11.23	0.1
833	10	PS 28:0	708.6 / 495.6	529000	68000	11.5	0.09
834	10	PS 30:2	732.6 / 519.6	182300	26940	11.36	0.1
835	10	PS 30:1	734.6 / 521.6	1355000	200100	11.54	0.1
836	10	PS 30:0	736.6 / 523.6	153200	15680	11.55	0.1
837	10	PS 32:2	760.6 / 547.6	14200000	1738000	11.62	0.13
838	10	PS 32:1	762.6 / 549.6	15320000	1909000	11.79	0.12
839	10	PS 32:0	764.6 / 551.6	1191000	162600	11.79	0.11
840	10	PS 34:2	788.6 / 575.6	74730000	7778000	11.88	0.15
841	10	PS 34:1	790.6 / 577.6	45150000	3798000	12.07	0.15
842	10	PS 34:0	792.6 / 579.6	3434000	355000	12.07	0.15
843	10	PS 36:2	816.6 / 603.6	3937000	630400	12.15	0.09
844	10	PS 36:1	818.6 / 605.6	917300	78560	12.25	0.23
845	10	PS 36:0	820.6 / 607.6	385200	36930	11.89	0.13
846	10	PIP 37:4	995.6 / 613.6	47470	7430	12.85	0.09
847	10	PIP2 37:4	1103.6 / 613.6	81050	13510	12.93	0.08
848	10	PIP3 37:4	1211.6 / 613.6	8575	1209	12.97	0.1
849	10	PI 37:4	887.6 / 613.6	9769	795.3	12.75	0.16
850	10	PS 37:4	826.6 / 613.6	192600	28410	12.02	0.1
851	11	PI 26:1	739.6 / 465.6	303200	29540	11.35	0.16
852	11	PI 26:0	741.6 / 467.6	246300	27210	11.79	0.14
853	11	PI 28:1	767.6 / 493.6	122300	18430	11.85	0.08
854	11	PI 28:0	769.6 / 495.6	171300	27370	12.2	0.09
855	11	PI 30:2	793.6 / 519.6	17680	2698	11.95	0.1
856	11	PI 30:1	795.6 / 521.6	181100	31980	12.23	0.08
857	11	PI 30:0	797.6 / 523.6	43050	3700	12.34	0.38
858	11	PI 32:2	821.6 / 547.6	492300	82860	12.27	0.09
859	11	PI 32:1	823.6 / 549.6	928000	142400	12.56	0.1
860	11	PI 32:0	825.6 / 551.6	74600	9280	12.55	0.11
861	11	PI 34:2	849.6 / 575.6	1374000	251700	12.59	0.08
862	11	PI 34:1	851.6 / 577.6	4854000	563400	12.84	0.13
863	11	PI 34:0	853.6 / 579.6	411800	45770	12.84	0.14
864	11	PI 36:2	877.6 / 603.6	417600	61780	12.88	0.09
865	11	PI 36:1	879.6 / 605.6	2165000	249900	13.08	0.13
866	11	PI 36:0	881.6 / 607.6	312800	29330	13.09	0.14
867	11	PIP 26:1	847.6 / 465.6	N/A	N/A	N/A	N/A
868	11	PIP 26:0	849.6 / 467.6	21050	2624	11.95	0.12
869	11	PIP 28:1	875.6 / 493.6	N/A	N/A	N/A	N/A
870	11	PIP 28:0	877.6 / 495.6	28030	4482	12.27	0.1
871	11	PIP 30:2	901.6 / 519.6	N/A	N/A	N/A	N/A
872	11	PIP 30:1	903.6 / 521.6	6827	1025	12.32	0.08
873	11	PIP 30:0	905.6 / 523.6	17270	2641	12.59	0.09
874	11	PIP 32:2	929.6 / 547.6	9201	987.1	12.54	0.17
875	11	PIP 32:1	931.6 / 549.6	198400	25340	12.62	0.11
876	11	PIP 32:0	933.6 / 551.6	30020	2362	12.71	0.33
877	11	PIP 34:2	957.6 / 575.6	187600	13580	12.76	0.21
878	11	PIP 34:1	959.6 / 577.6	4633000	737900	12.9	0.09
879	11	PIP 34:0	961.6 / 579.6	455600	65690	12.91	0.09
880	11	PIP 36:2	985.6 / 603.6	170000	21510	12.94	0.13
881	11	PIP 36:1	987.6 / 605.6	1415000	174600	13.19	0.12
882	11	PIP 36:0	989.6 / 607.6	147000	18870	13.19	0.11
883	11	PIP2 26:1	955.6 / 465.6	N/A	N/A	N/A	N/A
884	11	PIP2 26:0	957.6 / 467.6	5666	1070	12.16	0.07
885	11	PIP2 28:1	983.6 / 493.6	N/A	N/A	N/A	N/A
886	11	PIP2 28:0	985.6 / 495.6	6946	973.6	12.53	0.08
887	11	PIP2 30:2	1009.6 / 519.6	N/A	N/A	N/A	N/A
888	11	PIP2 30:1	1011.6 / 521.6	6846	957.6	12.54	0.09
889	11	PIP2 30:0	1013.6 / 523.6	9457	960.7	12.73	0.13
890	11	PIP2 32:2	1037.6 / 547.6	29610	6125	12.57	0.07
891	11	PIP2 32:1	1039.6 / 549.6	319300	52720	12.8	0.09
892	11	PIP2 32:0	1041.6 / 551.6	34500	4509	12.8	0.1
893	11	PIP2 34:2	1065.6 / 575.6	352200	55590	12.83	0.1
894	11	PIP2 34:1	1067.6 / 577.6	2119000	329200	13.03	0.09
895	11	PIP2 34:0	1069.6 / 579.6	199300	31320	13.03	0.09
896	11	PIP2 36:2	1093.6 / 603.6	125600	17920	13.07	0.1
897	11	PIP2 36:1	1095.6 / 605.6	1837000	302700	13.27	0.09
898	11	PIP2 36:0	1097.6 / 607.6	189800	30970	13.27	0.09
899	11	PIP3 26:1	1063.6 / 465.6	N/A	N/A	N/A	N/A
900	11	PIP3 26:0	1065.6 / 467.6	N/A	N/A	N/A	N/A
901	11	PIP3 28:1	1091.6 / 493.6	N/A	N/A	N/A	N/A
902	11	PIP3 28:0	1093.6 / 495.6	N/A	N/A	N/A	N/A
903	11	PIP3 30:2	1117.6 / 519.6	N/A	N/A	N/A	N/A
904	11	PIP3 30:1	1119.6 / 521.6	N/A	N/A	N/A	N/A
905	11	PIP3 30:0	1121.6 / 523.6	N/A	N/A	N/A	N/A
906	11	PIP3 32:2	1145.6 / 547.6	N/A	N/A	N/A	N/A
907	11	PIP3 32:1	1147.6 / 549.6	N/A	N/A	N/A	N/A
908	11	PIP3 32:0	1149.6 / 551.6	N/A	N/A	N/A	N/A
909	11	PIP3 34:2	1173.6 / 575.6	N/A	N/A	N/A	N/A
910	11	PIP3 34:1	1175.6 / 577.6	N/A	N/A	N/A	N/A
911	11	PIP3 34:0	1177.6 / 579.6	N/A	N/A	N/A	N/A
912	11	PIP3 36:2	1201.6 / 603.6	N/A	N/A	N/A	N/A
913	11	PIP3 36:1	1203.6 / 605.6	N/A	N/A	N/A	N/A
914	11	PIP3 36:0	1205.6 / 607.6	N/A	N/A	N/A	N/A
915	11	PS 26:1	678.6 / 465.6	190400	11930	10.75	0.2
916	11	PS 26:0	680.6 / 467.6	1487000	197500	11.18	0.12
917	11	PS 28:1	706.6 / 493.6	1495000	227500	11.25	0.1
918	11	PS 28:0	708.6 / 495.6	405000	47710	11.49	0.09
919	11	PS 30:2	732.6 / 519.6	206000	26840	11.37	0.12
920	11	PS 30:1	734.6 / 521.6	1000000	155600	11.54	0.09
921	11	PS 30:0	736.6 / 523.6	116100	12000	11.54	0.1
922	11	PS 32:2	760.6 / 547.6	12480000	1607000	11.62	0.12
923	11	PS 32:1	762.6 / 549.6	14970000	1796000	11.77	0.12
924	11	PS 32:0	764.6 / 551.6	1218000	152700	11.77	0.12
925	11	PS 34:2	788.6 / 575.6	92130000	8558000	11.88	0.18
926	11	PS 34:1	790.6 / 577.6	52060000	4402000	12.07	0.15
927	11	PS 34:0	792.6 / 579.6	4180000	481900	12.07	0.12
928	11	PS 36:2	816.6 / 603.6	5162000	772400	12.17	0.1
929	11	PS 36:1	818.6 / 605.6	1483000	153100	12.3	0.2
930	11	PS 36:0	820.6 / 607.6	337600	21030	12.01	0.51
931	11	PIP 37:4	995.6 / 613.6	45840	7847	12.87	0.09
932	11	PIP2 37:4	1103.6 / 613.6	114300	18530	12.94	0.08
933	11	PIP3 37:4	1211.6 / 613.6	16030	1829	12.99	0.12
934	11	PI 37:4	887.6 / 613.6	9002	744	12.81	0.11
935	11	PS 37:4	826.6 / 613.6	141600	24450	12.01	0.08
936	12	PI 26:1	739.6 / 465.6	307100	31170	11.32	0.14
937	12	PI 26:0	741.6 / 467.6	258700	29200	11.77	0.13
938	12	PI 28:1	767.6 / 493.6	143500	17270	11.83	0.11
939	12	PI 28:0	769.6 / 495.6	186400	26650	12.19	0.09
940	12	PI 30:2	793.6 / 519.6	18550	3121	11.93	0.09
941	12	PI 30:1	795.6 / 521.6	242000	43130	12.22	0.08
942	12	PI 30:0	797.6 / 523.6	42090	3354	12.3	0.36
943	12	PI 32:2	821.6 / 547.6	388800	63370	12.27	0.09
944	12	PI 32:1	823.6 / 549.6	869300	119900	12.54	0.11
945	12	PI 32:0	825.6 / 551.6	98710	13360	12.53	0.1
946	12	PI 34:2	849.6 / 575.6	1156000	180200	12.58	0.1
947	12	PI 34:1	851.6 / 577.6	3779000	450700	12.82	0.12
948	12	PI 34:0	853.6 / 579.6	386000	45960	12.82	0.12
949	12	PI 36:2	877.6 / 603.6	323200	43250	12.86	0.11
950	12	PI 36:1	879.6 / 605.6	2262000	272900	13.07	0.13
951	12	PI 36:0	881.6 / 607.6	302300	30020	13.08	0.12
952	12	PIP 26:1	847.6 / 465.6	N/A	N/A	N/A	N/A
953	12	PIP 26:0	849.6 / 467.6	52780	9443	11.96	0.08
954	12	PIP 28:1	875.6 / 493.6	N/A	N/A	N/A	N/A
955	12	PIP 28:0	877.6 / 495.6	38790	5249	12.27	0.12
956	12	PIP 30:2	901.6 / 519.6	N/A	N/A	N/A	N/A
957	12	PIP 30:1	903.6 / 521.6	18500	2575	12.31	0.1
958	12	PIP 30:0	905.6 / 523.6	41560	6992	12.58	0.07
959	12	PIP 32:2	929.6 / 547.6	24400	2034	12.51	0.2
960	12	PIP 32:1	931.6 / 549.6	745900	87820	12.63	0.11
961	12	PIP 32:0	933.6 / 551.6	74280	6702	12.64	0.31
962	12	PIP 34:2	957.6 / 575.6	430800	40920	12.76	0.13
963	12	PIP 34:1	959.6 / 577.6	9961000	1515000	12.9	0.09
964	12	PIP 34:0	961.6 / 579.6	805900	116700	12.9	0.09
965	12	PIP 36:2	985.6 / 603.6	335700	35290	12.97	0.15
966	12	PIP 36:1	987.6 / 605.6	2592000	323900	13.18	0.12
967	12	PIP 36:0	989.6 / 607.6	281600	33430	13.18	0.12
968	12	PIP2 26:1	955.6 / 465.6	N/A	N/A	N/A	N/A
969	12	PIP2 26:0	957.6 / 467.6	6839	912.2	12.15	0.1
970	12	PIP2 28:1	983.6 / 493.6	N/A	N/A	N/A	N/A
971	12	PIP2 28:0	985.6 / 495.6	5029	508.9	12.49	0.09
972	12	PIP2 30:2	1009.6 / 519.6	N/A	N/A	N/A	N/A
973	12	PIP2 30:1	1011.6 / 521.6	8677	1063	12.53	0.13
974	12	PIP2 30:0	1013.6 / 523.6	12690	1245	12.77	0.17
975	12	PIP2 32:2	1037.6 / 547.6	40930	7859	12.56	0.08
976	12	PIP2 32:1	1039.6 / 549.6	518700	79350	12.79	0.1
977	12	PIP2 32:0	1041.6 / 551.6	59170	9228	12.78	0.07
978	12	PIP2 34:2	1065.6 / 575.6	393300	63120	12.82	0.1
979	12	PIP2 34:1	1067.6 / 577.6	2616000	420900	13.02	0.09
980	12	PIP2 34:0	1069.6 / 579.6	246500	38070	13.02	0.1
981	12	PIP2 36:2	1093.6 / 603.6	136100	22450	13.06	0.09
982	12	PIP2 36:1	1095.6 / 605.6	1284000	208300	13.27	0.1
983	12	PIP2 36:0	1097.6 / 607.6	118400	21000	13.26	0.08
984	12	PIP3 26:1	1063.6 / 465.6	N/A	N/A	N/A	N/A
985	12	PIP3 26:0	1065.6 / 467.6	N/A	N/A	N/A	N/A
986	12	PIP3 28:1	1091.6 / 493.6	N/A	N/A	N/A	N/A
987	12	PIP3 28:0	1093.6 / 495.6	N/A	N/A	N/A	N/A
988	12	PIP3 30:2	1117.6 / 519.6	N/A	N/A	N/A	N/A
989	12	PIP3 30:1	1119.6 / 521.6	N/A	N/A	N/A	N/A
990	12	PIP3 30:0	1121.6 / 523.6	N/A	N/A	N/A	N/A
991	12	PIP3 32:2	1145.6 / 547.6	N/A	N/A	N/A	N/A
992	12	PIP3 32:1	1147.6 / 549.6	N/A	N/A	N/A	N/A
993	12	PIP3 32:0	1149.6 / 551.6	N/A	N/A	N/A	N/A
994	12	PIP3 34:2	1173.6 / 575.6	N/A	N/A	N/A	N/A
995	12	PIP3 34:1	1175.6 / 577.6	N/A	N/A	N/A	N/A
996	12	PIP3 34:0	1177.6 / 579.6	N/A	N/A	N/A	N/A
997	12	PIP3 36:2	1201.6 / 603.6	N/A	N/A	N/A	N/A
998	12	PIP3 36:1	1203.6 / 605.6	N/A	N/A	N/A	N/A
999	12	PIP3 36:0	1205.6 / 607.6	N/A	N/A	N/A	N/A
1000	12	PS 26:1	678.6 / 465.6	454700	36420	10.68	0.16
1001	12	PS 26:0	680.6 / 467.6	780100	99010	11.15	0.11
1002	12	PS 28:1	706.6 / 493.6	2250000	338700	11.21	0.1
1003	12	PS 28:0	708.6 / 495.6	296700	24490	11.3	0.32
1004	12	PS 30:2	732.6 / 519.6	382100	53950	11.33	0.11
1005	12	PS 30:1	734.6 / 521.6	920700	131000	11.5	0.11
1006	12	PS 30:0	736.6 / 523.6	101600	11260	11.5	0.1
1007	12	PS 32:2	760.6 / 547.6	21650000	2558000	11.59	0.13
1008	12	PS 32:1	762.6 / 549.6	8634000	838600	11.76	0.12
1009	12	PS 32:0	764.6 / 551.6	551900	66240	11.76	0.12
1010	12	PS 34:2	788.6 / 575.6	102900000	9395000	11.87	0.18
1011	12	PS 34:1	790.6 / 577.6	25620000	1642000	11.9	0.34
1012	12	PS 34:0	792.6 / 579.6	1262000	103600	12.08	0.15
1013	12	PS 36:2	816.6 / 603.6	2454000	357300	12.15	0.11
1014	12	PS 36:1	818.6 / 605.6	459100	33500	12.21	0.24
1015	12	PS 36:0	820.6 / 607.6	300300	27510	11.92	0.14
1016	12	PIP 37:4	995.6 / 613.6	55840	7597	12.87	0.11
1017	12	PIP2 37:4	1103.6 / 613.6	171500	22890	12.94	0.12
1018	12	PIP3 37:4	1211.6 / 613.6	25930	3033	12.98	0.13
1019	12	PI 37:4	887.6 / 613.6	13370	1113	12.78	0.13
1020	12	PS 37:4	826.6 / 613.6	148400	20800	12.02	0.1
1021	13	PI 26:1	739.6 / 465.6	218600	20240	11.3	0.16
1022	13	PI 26:0	741.6 / 467.6	316900	36000	11.73	0.14
1023	13	PI 28:1	767.6 / 493.6	91670	9788	11.83	0.1
1024	13	PI 28:0	769.6 / 495.6	299000	46760	12.18	0.09
1025	13	PI 30:2	793.6 / 519.6	18490	2570	11.95	0.11
1026	13	PI 30:1	795.6 / 521.6	283100	56500	12.2	0.07
1027	13	PI 30:0	797.6 / 523.6	68130	5328	12.43	0.38
1028	13	PI 32:2	821.6 / 547.6	474600	82790	12.25	0.09
1029	13	PI 32:1	823.6 / 549.6	1403000	222900	12.53	0.09
1030	13	PI 32:0	825.6 / 551.6	155000	20390	12.52	0.09
1031	13	PI 34:2	849.6 / 575.6	1228000	200200	12.57	0.09
1032	13	PI 34:1	851.6 / 577.6	4634000	604800	12.81	0.11
1033	13	PI 34:0	853.6 / 579.6	430400	49550	12.81	0.13
1034	13	PI 36:2	877.6 / 603.6	209900	28220	12.85	0.1
1035	13	PI 36:1	879.6 / 605.6	2286000	349200	13.07	0.09
1036	13	PI 36:0	881.6 / 607.6	295300	33140	13.07	0.11
1037	13	PIP 26:1	847.6 / 465.6	N/A	N/A	N/A	N/A
1038	13	PIP 26:0	849.6 / 467.6	18830	2328	11.92	0.13
1039	13	PIP 28:1	875.6 / 493.6	N/A	N/A	N/A	N/A
1040	13	PIP 28:0	877.6 / 495.6	22210	2933	12.24	0.12
1041	13	PIP 30:2	901.6 / 519.6	N/A	N/A	N/A	N/A
1042	13	PIP 30:1	903.6 / 521.6	7860	930.2	12.3	0.11
1043	13	PIP 30:0	905.6 / 523.6	13230	2363	12.55	0.07
1044	13	PIP 32:2	929.6 / 547.6	5252	431.4	12.41	0.24
1045	13	PIP 32:1	931.6 / 549.6	180100	21380	12.59	0.12
1046	13	PIP 32:0	933.6 / 551.6	27030	2047	12.71	0.36
1047	13	PIP 34:2	957.6 / 575.6	82870	5985	12.71	0.19
1048	13	PIP 34:1	959.6 / 577.6	2503000	369100	12.89	0.1
1049	13	PIP 34:0	961.6 / 579.6	238200	30350	12.89	0.11
1050	13	PIP 36:2	985.6 / 603.6	49310	5976	12.93	0.11
1051	13	PIP 36:1	987.6 / 605.6	520900	64830	13.15	0.12
1052	13	PIP 36:0	989.6 / 607.6	60270	7208	13.15	0.13
1053	13	PIP2 26:1	955.6 / 465.6	N/A	N/A	N/A	N/A
1054	13	PIP2 26:0	957.6 / 467.6	7248	1017	12.12	0.07
1055	13	PIP2 28:1	983.6 / 493.6	N/A	N/A	N/A	N/A
1056	13	PIP2 28:0	985.6 / 495.6	7039	716.5	12.48	0.11
1057	13	PIP2 30:2	1009.6 / 519.6	N/A	N/A	N/A	N/A
1058	13	PIP2 30:1	1011.6 / 521.6	6840	1372	12.52	0.07
1059	13	PIP2 30:0	1013.6 / 523.6	11640	1256	12.74	0.13
1060	13	PIP2 32:2	1037.6 / 547.6	22670	3941	12.55	0.08
1061	13	PIP2 32:1	1039.6 / 549.6	401800	65280	12.77	0.09
1062	13	PIP2 32:0	1041.6 / 551.6	62170	6570	12.78	0.21
1063	13	PIP2 34:2	1065.6 / 575.6	251200	38900	12.82	0.1
1064	13	PIP2 34:1	1067.6 / 577.6	2975000	507200	13.01	0.08
1065	13	PIP2 34:0	1069.6 / 579.6	292500	47080	13.01	0.09
1066	13	PIP2 36:2	1093.6 / 603.6	58080	7274	13.06	0.13
1067	13	PIP2 36:1	1095.6 / 605.6	1279000	214400	13.27	0.09
1068	13	PIP2 36:0	1097.6 / 607.6	137500	21680	13.26	0.09
1069	13	PIP3 26:1	1063.6 / 465.6	N/A	N/A	N/A	N/A
1070	13	PIP3 26:0	1065.6 / 467.6	N/A	N/A	N/A	N/A
1071	13	PIP3 28:1	1091.6 / 493.6	N/A	N/A	N/A	N/A
1072	13	PIP3 28:0	1093.6 / 495.6	N/A	N/A	N/A	N/A
1073	13	PIP3 30:2	1117.6 / 519.6	N/A	N/A	N/A	N/A
1074	13	PIP3 30:1	1119.6 / 521.6	N/A	N/A	N/A	N/A
1075	13	PIP3 30:0	1121.6 / 523.6	N/A	N/A	N/A	N/A
1076	13	PIP3 32:2	1145.6 / 547.6	N/A	N/A	N/A	N/A
1077	13	PIP3 32:1	1147.6 / 549.6	N/A	N/A	N/A	N/A
1078	13	PIP3 32:0	1149.6 / 551.6	N/A	N/A	N/A	N/A
1079	13	PIP3 34:2	1173.6 / 575.6	N/A	N/A	N/A	N/A
1080	13	PIP3 34:1	1175.6 / 577.6	N/A	N/A	N/A	N/A
1081	13	PIP3 34:0	1177.6 / 579.6	N/A	N/A	N/A	N/A
1082	13	PIP3 36:2	1201.6 / 603.6	N/A	N/A	N/A	N/A
1083	13	PIP3 36:1	1203.6 / 605.6	N/A	N/A	N/A	N/A
1084	13	PIP3 36:0	1205.6 / 607.6	N/A	N/A	N/A	N/A
1085	13	PS 26:1	678.6 / 465.6	186300	14990	10.71	0.17
1086	13	PS 26:0	680.6 / 467.6	3024000	429600	11.15	0.11
1087	13	PS 28:1	706.6 / 493.6	2168000	352500	11.21	0.09
1088	13	PS 28:0	708.6 / 495.6	1415000	195800	11.49	0.1
1089	13	PS 30:2	732.6 / 519.6	159600	19580	11.35	0.12
1090	13	PS 30:1	734.6 / 521.6	2477000	396500	11.54	0.09
1091	13	PS 30:0	736.6 / 523.6	434900	39460	11.68	0.27
1092	13	PS 32:2	760.6 / 547.6	16230000	2056000	11.62	0.13
1093	13	PS 32:1	762.6 / 549.6	34140000	4504000	11.79	0.11
1094	13	PS 32:0	764.6 / 551.6	3061000	406800	11.79	0.11
1095	13	PS 34:2	788.6 / 575.6	74390000	8143000	11.87	0.14
1096	13	PS 34:1	790.6 / 577.6	92180000	8042000	12.07	0.17
1097	13	PS 34:0	792.6 / 579.6	9865000	1031000	12.07	0.15
1098	13	PS 36:2	816.6 / 603.6	3581000	582600	12.15	0.09
1099	13	PS 36:1	818.6 / 605.6	1547000	169400	12.29	0.1
1100	13	PS 36:0	820.6 / 607.6	418600	28450	11.92	0.52
1101	13	PIP 37:4	995.6 / 613.6	95450	14630	12.86	0.1
1102	13	PIP2 37:4	1103.6 / 613.6	172800	25740	12.93	0.11
1103	13	PIP3 37:4	1211.6 / 613.6	17860	2175	12.97	0.12
1104	13	PI 37:4	887.6 / 613.6	13220	1133	12.77	0.11
1105	13	PS 37:4	826.6 / 613.6	280500	42520	12.01	0.09
1106	14	PI 26:1	739.6 / 465.6	287800	30870	11.35	0.12
1107	14	PI 26:0	741.6 / 467.6	396600	46200	11.78	0.13
1108	14	PI 28:1	767.6 / 493.6	108600	13950	11.85	0.09
1109	14	PI 28:0	769.6 / 495.6	224700	32740	12.2	0.1
1110	14	PI 30:2	793.6 / 519.6	11180	1912	11.94	0.08
1111	14	PI 30:1	795.6 / 521.6	247900	42690	12.21	0.09
1112	14	PI 30:0	797.6 / 523.6	53040	4124	12.37	0.37
1113	14	PI 32:2	821.6 / 547.6	415100	68480	12.27	0.09
1114	14	PI 32:1	823.6 / 549.6	1163000	168500	12.54	0.1
1115	14	PI 32:0	825.6 / 551.6	134600	17540	12.54	0.1
1116	14	PI 34:2	849.6 / 575.6	949600	155200	12.58	0.09
1117	14	PI 34:1	851.6 / 577.6	5551000	724500	12.81	0.12
1118	14	PI 34:0	853.6 / 579.6	499700	58630	12.82	0.13
1119	14	PI 36:2	877.6 / 603.6	220300	30450	12.87	0.1
1120	14	PI 36:1	879.6 / 605.6	2664000	318100	13.08	0.13
1121	14	PI 36:0	881.6 / 607.6	315500	31010	13.07	0.13
1122	14	PIP 26:1	847.6 / 465.6	N/A	N/A	N/A	N/A
1123	14	PIP 26:0	849.6 / 467.6	10700	1055	11.93	0.15
1124	14	PIP 28:1	875.6 / 493.6	N/A	N/A	N/A	N/A
1125	14	PIP 28:0	877.6 / 495.6	18680	2433	12.27	0.14
1126	14	PIP 30:2	901.6 / 519.6	N/A	N/A	N/A	N/A
1127	14	PIP 30:1	903.6 / 521.6	4393	652.7	12.31	0.09
1128	14	PIP 30:0	905.6 / 523.6	11550	2044	12.56	0.07
1129	14	PIP 32:2	929.6 / 547.6	4673	357.3	12.52	0.17
1130	14	PIP 32:1	931.6 / 549.6	163200	19690	12.63	0.12
1131	14	PIP 32:0	933.6 / 551.6	18640	1455	12.79	0.34
1132	14	PIP 34:2	957.6 / 575.6	65830	5941	12.72	0.16
1133	14	PIP 34:1	959.6 / 577.6	2060000	290300	12.9	0.11
1134	14	PIP 34:0	961.6 / 579.6	226700	25900	12.9	0.12
1135	14	PIP 36:2	985.6 / 603.6	47780	6915	12.94	0.09
1136	14	PIP 36:1	987.6 / 605.6	406900	55460	13.17	0.11
1137	14	PIP 36:0	989.6 / 607.6	54110	6465	13.16	0.11
1138	14	PIP2 26:1	955.6 / 465.6	N/A	N/A	N/A	N/A
1139	14	PIP2 26:0	957.6 / 467.6	6023	744.6	12.17	0.11
1140	14	PIP2 28:1	983.6 / 493.6	N/A	N/A	N/A	N/A
1141	14	PIP2 28:0	985.6 / 495.6	11120	1195	12.52	0.12
1142	14	PIP2 30:2	1009.6 / 519.6	N/A	N/A	N/A	N/A
1143	14	PIP2 30:1	1011.6 / 521.6	10460	1431	12.54	0.08
1144	14	PIP2 30:0	1013.6 / 523.6	17690	2281	12.75	0.1
1145	14	PIP2 32:2	1037.6 / 547.6	17380	3091	12.56	0.08
1146	14	PIP2 32:1	1039.6 / 549.6	468300	73950	12.79	0.09
1147	14	PIP2 32:0	1041.6 / 551.6	56180	7169	12.79	0.08
1148	14	PIP2 34:2	1065.6 / 575.6	222900	34580	12.83	0.1
1149	14	PIP2 34:1	1067.6 / 577.6	2592000	467700	13.02	0.08
1150	14	PIP2 34:0	1069.6 / 579.6	244800	39090	13.01	0.09
1151	14	PIP2 36:2	1093.6 / 603.6	36610	5046	13.07	0.1
1152	14	PIP2 36:1	1095.6 / 605.6	1150000	220700	13.27	0.08
1153	14	PIP2 36:0	1097.6 / 607.6	113200	21790	13.27	0.08
1154	14	PIP3 26:1	1063.6 / 465.6	N/A	N/A	N/A	N/A
1155	14	PIP3 26:0	1065.6 / 467.6	N/A	N/A	N/A	N/A
1156	14	PIP3 28:1	1091.6 / 493.6	N/A	N/A	N/A	N/A
1157	14	PIP3 28:0	1093.6 / 495.6	N/A	N/A	N/A	N/A
1158	14	PIP3 30:2	1117.6 / 519.6	N/A	N/A	N/A	N/A
1159	14	PIP3 30:1	1119.6 / 521.6	N/A	N/A	N/A	N/A
1160	14	PIP3 30:0	1121.6 / 523.6	N/A	N/A	N/A	N/A
1161	14	PIP3 32:2	1145.6 / 547.6	N/A	N/A	N/A	N/A
1162	14	PIP3 32:1	1147.6 / 549.6	N/A	N/A	N/A	N/A
1163	14	PIP3 32:0	1149.6 / 551.6	N/A	N/A	N/A	N/A
1164	14	PIP3 34:2	1173.6 / 575.6	N/A	N/A	N/A	N/A
1165	14	PIP3 34:1	1175.6 / 577.6	N/A	N/A	N/A	N/A
1166	14	PIP3 34:0	1177.6 / 579.6	N/A	N/A	N/A	N/A
1167	14	PIP3 36:2	1201.6 / 603.6	N/A	N/A	N/A	N/A
1168	14	PIP3 36:1	1203.6 / 605.6	N/A	N/A	N/A	N/A
1169	14	PIP3 36:0	1205.6 / 607.6	N/A	N/A	N/A	N/A
1170	14	PS 26:1	678.6 / 465.6	272100	16370	10.71	0.23
1171	14	PS 26:0	680.6 / 467.6	4231000	602900	11.17	0.11
1172	14	PS 28:1	706.6 / 493.6	2367000	337200	11.23	0.11
1173	14	PS 28:0	708.6 / 495.6	1525000	216900	11.49	0.09
1174	14	PS 30:2	732.6 / 519.6	235000	30390	11.36	0.11
1175	14	PS 30:1	734.6 / 521.6	2860000	409000	11.54	0.11
1176	14	PS 30:0	736.6 / 523.6	418100	33430	11.62	0.28
1177	14	PS 32:2	760.6 / 547.6	18230000	2370000	11.62	0.12
1178	14	PS 32:1	762.6 / 549.6	41000000	5192000	11.79	0.12
1179	14	PS 32:0	764.6 / 551.6	3318000	463400	11.79	0.11
1180	14	PS 34:2	788.6 / 575.6	76570000	8074000	11.88	0.15
1181	14	PS 34:1	790.6 / 577.6	77480000	6520000	12.08	0.17
1182	14	PS 34:0	792.6 / 579.6	7536000	828900	12.07	0.14
1183	14	PS 36:2	816.6 / 603.6	2967000	449500	12.16	0.1
1184	14	PS 36:1	818.6 / 605.6	1835000	249100	12.3	0.09
1185	14	PS 36:0	820.6 / 607.6	350500	26610	12.17	0.48
1186	14	PIP 37:4	995.6 / 613.6	59710	10770	12.88	0.08
1187	14	PIP2 37:4	1103.6 / 613.6	146000	21560	12.95	0.1
1188	14	PIP3 37:4	1211.6 / 613.6	18780	2474	12.97	0.11
1189	14	PI 37:4	887.6 / 613.6	14530	827.7	12.74	0.31
1190	14	PS 37:4	826.6 / 613.6	155500	22920	12.02	0.1
1191	15	PI 26:1	739.6 / 465.6	226200	18260	11.29	0.21
1192	15	PI 26:0	741.6 / 467.6	216100	26700	11.74	0.13
1193	15	PI 28:1	767.6 / 493.6	110500	13160	11.81	0.09
1194	15	PI 28:0	769.6 / 495.6	146200	20330	12.17	0.1
1195	15	PI 30:2	793.6 / 519.6	15510	2803	11.93	0.08
1196	15	PI 30:1	795.6 / 521.6	187200	31260	12.2	0.09
1197	15	PI 30:0	797.6 / 523.6	39980	3118	12.37	0.4
1198	15	PI 32:2	821.6 / 547.6	429800	69680	12.25	0.1
1199	15	PI 32:1	823.6 / 549.6	836300	121000	12.52	0.1
1200	15	PI 32:0	825.6 / 551.6	86950	12980	12.51	0.08
1201	15	PI 34:2	849.6 / 575.6	1559000	252400	12.57	0.09
1202	15	PI 34:1	851.6 / 577.6	4046000	519200	12.81	0.11
1203	15	PI 34:0	853.6 / 579.6	380500	47800	12.79	0.12
1204	15	PI 36:2	877.6 / 603.6	489600	65510	12.85	0.11
1205	15	PI 36:1	879.6 / 605.6	2634000	356600	13.06	0.12
1206	15	PI 36:0	881.6 / 607.6	259200	28940	13.05	0.13
1207	15	PIP 26:1	847.6 / 465.6	N/A	N/A	N/A	N/A
1208	15	PIP 26:0	849.6 / 467.6	18700	2326	11.93	0.12
1209	15	PIP 28:1	875.6 / 493.6	N/A	N/A	N/A	N/A
1210	15	PIP 28:0	877.6 / 495.6	22270	3325	12.25	0.1
1211	15	PIP 30:2	901.6 / 519.6	N/A	N/A	N/A	N/A
1212	15	PIP 30:1	903.6 / 521.6	9356	1123	12.27	0.11
1213	15	PIP 30:0	905.6 / 523.6	13170	1971	12.57	0.1
1214	15	PIP 32:2	929.6 / 547.6	7786	642	12.49	0.21
1215	15	PIP 32:1	931.6 / 549.6	200500	26080	12.61	0.1
1216	15	PIP 32:0	933.6 / 551.6	35070	3216	12.64	0.33
1217	15	PIP 34:2	957.6 / 575.6	190000	17080	12.75	0.18
1218	15	PIP 34:1	959.6 / 577.6	4182000	642300	12.89	0.1
1219	15	PIP 34:0	961.6 / 579.6	446500	57750	12.89	0.11
1220	15	PIP 36:2	985.6 / 603.6	248800	28670	12.94	0.13
1221	15	PIP 36:1	987.6 / 605.6	1639000	197700	13.16	0.12
1222	15	PIP 36:0	989.6 / 607.6	166900	18610	13.16	0.13
1223	15	PIP2 26:1	955.6 / 465.6	N/A	N/A	N/A	N/A
1224	15	PIP2 26:0	957.6 / 467.6	5134	445.5	12.13	0.1
1225	15	PIP2 28:1	983.6 / 493.6	N/A	N/A	N/A	N/A
1226	15	PIP2 28:0	985.6 / 495.6	2501	199.9	12.58	0.51
1227	15	PIP2 30:2	1009.6 / 519.6	N/A	N/A	N/A	N/A
1228	15	PIP2 30:1	1011.6 / 521.6	3365	387.2	12.51	0.1
1229	15	PIP2 30:0	1013.6 / 523.6	3669	415.1	12.75	0.11
1230	15	PIP2 32:2	1037.6 / 547.6	16010	3102	12.54	0.07
1231	15	PIP2 32:1	1039.6 / 549.6	138800	22870	12.77	0.09
1232	15	PIP2 32:0	1041.6 / 551.6	18420	2338	12.77	0.09
1233	15	PIP2 34:2	1065.6 / 575.6	180700	29660	12.82	0.09
1234	15	PIP2 34:1	1067.6 / 577.6	1248000	213200	13.01	0.08
1235	15	PIP2 34:0	1069.6 / 579.6	109700	18360	13	0.08
1236	15	PIP2 36:2	1093.6 / 603.6	91720	12780	13.05	0.11
1237	15	PIP2 36:1	1095.6 / 605.6	1229000	211800	13.25	0.09
1238	15	PIP2 36:0	1097.6 / 607.6	142200	25440	13.25	0.08
1239	15	PIP3 26:1	1063.6 / 465.6	N/A	N/A	N/A	N/A
1240	15	PIP3 26:0	1065.6 / 467.6	N/A	N/A	N/A	N/A
1241	15	PIP3 28:1	1091.6 / 493.6	N/A	N/A	N/A	N/A
1242	15	PIP3 28:0	1093.6 / 495.6	N/A	N/A	N/A	N/A
1243	15	PIP3 30:2	1117.6 / 519.6	N/A	N/A	N/A	N/A
1244	15	PIP3 30:1	1119.6 / 521.6	N/A	N/A	N/A	N/A
1245	15	PIP3 30:0	1121.6 / 523.6	N/A	N/A	N/A	N/A
1246	15	PIP3 32:2	1145.6 / 547.6	N/A	N/A	N/A	N/A
1247	15	PIP3 32:1	1147.6 / 549.6	N/A	N/A	N/A	N/A
1248	15	PIP3 32:0	1149.6 / 551.6	N/A	N/A	N/A	N/A
1249	15	PIP3 34:2	1173.6 / 575.6	N/A	N/A	N/A	N/A
1250	15	PIP3 34:1	1175.6 / 577.6	N/A	N/A	N/A	N/A
1251	15	PIP3 34:0	1177.6 / 579.6	N/A	N/A	N/A	N/A
1252	15	PIP3 36:2	1201.6 / 603.6	N/A	N/A	N/A	N/A
1253	15	PIP3 36:1	1203.6 / 605.6	N/A	N/A	N/A	N/A
1254	15	PIP3 36:0	1205.6 / 607.6	N/A	N/A	N/A	N/A
1255	15	PS 26:1	678.6 / 465.6	233500	15360	10.68	0.18
1256	15	PS 26:0	680.6 / 467.6	1217000	162900	11.13	0.11
1257	15	PS 28:1	706.6 / 493.6	1079000	151300	11.2	0.11
1258	15	PS 28:0	708.6 / 495.6	371400	46990	11.47	0.09
1259	15	PS 30:2	732.6 / 519.6	187900	23620	11.33	0.12
1260	15	PS 30:1	734.6 / 521.6	1145000	169400	11.52	0.1
1261	15	PS 30:0	736.6 / 523.6	124600	12580	11.52	0.11
1262	15	PS 32:2	760.6 / 547.6	13140000	1695000	11.6	0.12
1263	15	PS 32:1	762.6 / 549.6	15150000	1988000	11.76	0.11
1264	15	PS 32:0	764.6 / 551.6	1158000	160400	11.76	0.11
1265	15	PS 34:2	788.6 / 575.6	81630000	7947000	11.85	0.16
1266	15	PS 34:1	790.6 / 577.6	52150000	4619000	12.06	0.14
1267	15	PS 34:0	792.6 / 579.6	3958000	461400	12.06	0.13
1268	15	PS 36:2	816.6 / 603.6	7744000	1154000	12.13	0.1
1269	15	PS 36:1	818.6 / 605.6	1798000	178100	12.26	0.23
1270	15	PS 36:0	820.6 / 607.6	260400	19950	12.25	0.51
1271	15	PIP 37:4	995.6 / 613.6	54510	9040	12.85	0.09
1272	15	PIP2 37:4	1103.6 / 613.6	106200	15000	12.93	0.11
1273	15	PIP3 37:4	1211.6 / 613.6	14500	1951	12.97	0.09
1274	15	PI 37:4	887.6 / 613.6	8674	787.2	12.75	0.16
1275	15	PS 37:4	826.6 / 613.6	162400	20720	12.01	0.12
1276	16	PI 26:1	739.6 / 465.6	101600	8831	11.3	0.15
1277	16	PI 26:0	741.6 / 467.6	202400	27790	11.7	0.11
1278	16	PI 28:1	767.6 / 493.6	61850	5827	11.8	0.14
1279	16	PI 28:0	769.6 / 495.6	172500	25440	12.15	0.09
1280	16	PI 30:2	793.6 / 519.6	13310	2272	11.91	0.09
1281	16	PI 30:1	795.6 / 521.6	146700	23340	12.18	0.09
1282	16	PI 30:0	797.6 / 523.6	31130	2585	12.43	0.38
1283	16	PI 32:2	821.6 / 547.6	335600	54570	12.24	0.1
1284	16	PI 32:1	823.6 / 549.6	812600	112600	12.5	0.11
1285	16	PI 32:0	825.6 / 551.6	86430	12210	12.49	0.09
1286	16	PI 34:2	849.6 / 575.6	877700	135300	12.55	0.1
1287	16	PI 34:1	851.6 / 577.6	3079000	426900	12.78	0.1
1288	16	PI 34:0	853.6 / 579.6	297500	39180	12.79	0.11
1289	16	PI 36:2	877.6 / 603.6	249400	40640	12.83	0.09
1290	16	PI 36:1	879.6 / 605.6	1685000	216600	13.05	0.12
1291	16	PI 36:0	881.6 / 607.6	188400	23280	13.06	0.11
1292	16	PIP 26:1	847.6 / 465.6	N/A	N/A	N/A	N/A
1293	16	PIP 26:0	849.6 / 467.6	15890	2065	11.91	0.1
1294	16	PIP 28:1	875.6 / 493.6	N/A	N/A	N/A	N/A
1295	16	PIP 28:0	877.6 / 495.6	20800	2857	12.28	0.09
1296	16	PIP 30:2	901.6 / 519.6	N/A	N/A	N/A	N/A
1297	16	PIP 30:1	903.6 / 521.6	7451	1209	12.31	0.07
1298	16	PIP 30:0	905.6 / 523.6	15160	2205	12.56	0.08
1299	16	PIP 32:2	929.6 / 547.6	12900	1289	12.46	0.14
1300	16	PIP 32:1	931.6 / 549.6	230900	26270	12.6	0.12
1301	16	PIP 32:0	933.6 / 551.6	28790	2894	12.61	0.1
1302	16	PIP 34:2	957.6 / 575.6	156100	16300	12.7	0.15
1303	16	PIP 34:1	959.6 / 577.6	2113000	313400	12.89	0.09
1304	16	PIP 34:0	961.6 / 579.6	230100	36090	12.89	0.08
1305	16	PIP 36:2	985.6 / 603.6	101600	11830	12.94	0.14
1306	16	PIP 36:1	987.6 / 605.6	595500	79030	13.16	0.11
1307	16	PIP 36:0	989.6 / 607.6	59660	7181	13.16	0.12
1308	16	PIP2 26:1	955.6 / 465.6	N/A	N/A	N/A	N/A
1309	16	PIP2 26:0	957.6 / 467.6	2705	303	12.13	0.16
1310	16	PIP2 28:1	983.6 / 493.6	N/A	N/A	N/A	N/A
1311	16	PIP2 28:0	985.6 / 495.6	2654	482.8	12.44	0.08
1312	16	PIP2 30:2	1009.6 / 519.6	N/A	N/A	N/A	N/A
1313	16	PIP2 30:1	1011.6 / 521.6	1550	287.8	12.53	0.05
1314	16	PIP2 30:0	1013.6 / 523.6	2348	417.8	12.73	0.09
1315	16	PIP2 32:2	1037.6 / 547.6	6738	1274	12.53	0.08
1316	16	PIP2 32:1	1039.6 / 549.6	77180	11930	12.76	0.1
1317	16	PIP2 32:0	1041.6 / 551.6	7347	979.5	12.77	0.1
1318	16	PIP2 34:2	1065.6 / 575.6	53040	8540	12.8	0.1
1319	16	PIP2 34:1	1067.6 / 577.6	353400	53760	13	0.1
1320	16	PIP2 34:0	1069.6 / 579.6	32360	5226	12.99	0.1
1321	16	PIP2 36:2	1093.6 / 603.6	13570	1862	13.06	0.1
1322	16	PIP2 36:1	1095.6 / 605.6	140200	21920	13.25	0.1
1323	16	PIP2 36:0	1097.6 / 607.6	17970	2780	13.24	0.1
1324	16	PIP3 26:1	1063.6 / 465.6	N/A	N/A	N/A	N/A
1325	16	PIP3 26:0	1065.6 / 467.6	N/A	N/A	N/A	N/A
1326	16	PIP3 28:1	1091.6 / 493.6	N/A	N/A	N/A	N/A
1327	16	PIP3 28:0	1093.6 / 495.6	N/A	N/A	N/A	N/A
1328	16	PIP3 30:2	1117.6 / 519.6	N/A	N/A	N/A	N/A
1329	16	PIP3 30:1	1119.6 / 521.6	N/A	N/A	N/A	N/A
1330	16	PIP3 30:0	1121.6 / 523.6	N/A	N/A	N/A	N/A
1331	16	PIP3 32:2	1145.6 / 547.6	N/A	N/A	N/A	N/A
1332	16	PIP3 32:1	1147.6 / 549.6	N/A	N/A	N/A	N/A
1333	16	PIP3 32:0	1149.6 / 551.6	N/A	N/A	N/A	N/A
1334	16	PIP3 34:2	1173.6 / 575.6	N/A	N/A	N/A	N/A
1335	16	PIP3 34:1	1175.6 / 577.6	N/A	N/A	N/A	N/A
1336	16	PIP3 34:0	1177.6 / 579.6	N/A	N/A	N/A	N/A
1337	16	PIP3 36:2	1201.6 / 603.6	N/A	N/A	N/A	N/A
1338	16	PIP3 36:1	1203.6 / 605.6	N/A	N/A	N/A	N/A
1339	16	PIP3 36:0	1205.6 / 607.6	N/A	N/A	N/A	N/A
1340	16	PS 26:1	678.6 / 465.6	41020	2284	10.68	0.18
1341	16	PS 26:0	680.6 / 467.6	49650	4500	11.13	0.13
1342	16	PS 28:1	706.6 / 493.6	188700	21030	11.18	0.13
1343	16	PS 28:0	708.6 / 495.6	24790	1843	11.49	0.12
1344	16	PS 30:2	732.6 / 519.6	39080	3681	11.34	0.14
1345	16	PS 30:1	734.6 / 521.6	121800	16850	11.54	0.11
1346	16	PS 30:0	736.6 / 523.6	12350	1552	11.55	0.09
1347	16	PS 32:2	760.6 / 547.6	3090000	411300	11.62	0.11
1348	16	PS 32:1	762.6 / 549.6	1209000	133200	11.81	0.11
1349	16	PS 32:0	764.6 / 551.6	77940	9499	11.8	0.11
1350	16	PS 34:2	788.6 / 575.6	24360000	3254000	11.87	0.11
1351	16	PS 34:1	790.6 / 577.6	5768000	455800	12.03	0.3
1352	16	PS 34:0	792.6 / 579.6	344400	39770	12.08	0.11
1353	16	PS 36:2	816.6 / 603.6	858600	138800	12.12	0.09
1354	16	PS 36:1	818.6 / 605.6	142900	13580	12.15	0.23
1355	16	PS 36:0	820.6 / 607.6	28000	1444	12.04	0.5
1356	16	PIP 37:4	995.6 / 613.6	18480	2693	12.84	0.11
1357	16	PIP2 37:4	1103.6 / 613.6	36750	4942	12.94	0.12
1358	16	PIP3 37:4	1211.6 / 613.6	4900	754	12.95	0.09
1359	16	PI 37:4	887.6 / 613.6	9354	594.9	12.76	0.4
1360	16	PS 37:4	826.6 / 613.6	35730	4641	12.04	0.13
1361	17	PI 26:1	739.6 / 465.6	198600	18730	11.3	0.17
1362	17	PI 26:0	741.6 / 467.6	291600	31260	11.76	0.15
1363	17	PI 28:1	767.6 / 493.6	105400	13770	11.82	0.09
1364	17	PI 28:0	769.6 / 495.6	196500	28620	12.18	0.09
1365	17	PI 30:2	793.6 / 519.6	11600	1419	11.91	0.15
1366	17	PI 30:1	795.6 / 521.6	228400	39440	12.21	0.08
1367	17	PI 30:0	797.6 / 523.6	49330	4118	12.39	0.37
1368	17	PI 32:2	821.6 / 547.6	358200	67870	12.25	0.08
1369	17	PI 32:1	823.6 / 549.6	1095000	169100	12.54	0.1
1370	17	PI 32:0	825.6 / 551.6	109500	15100	12.53	0.09
1371	17	PI 34:2	849.6 / 575.6	942600	159500	12.57	0.09
1372	17	PI 34:1	851.6 / 577.6	4152000	544500	12.82	0.11
1373	17	PI 34:0	853.6 / 579.6	404500	47710	12.81	0.12
1374	17	PI 36:2	877.6 / 603.6	263700	35920	12.85	0.1
1375	17	PI 36:1	879.6 / 605.6	2817000	398200	13.07	0.1
1376	17	PI 36:0	881.6 / 607.6	362800	33410	13.03	0.33
1377	17	PIP 26:1	847.6 / 465.6	N/A	N/A	N/A	N/A
1378	17	PIP 26:0	849.6 / 467.6	13680	1629	11.92	0.12
1379	17	PIP 28:1	875.6 / 493.6	N/A	N/A	N/A	N/A
1380	17	PIP 28:0	877.6 / 495.6	18150	2567	12.23	0.12
1381	17	PIP 30:2	901.6 / 519.6	N/A	N/A	N/A	N/A
1382	17	PIP 30:1	903.6 / 521.6	6010	796.7	12.3	0.09
1383	17	PIP 30:0	905.6 / 523.6	10620	2301	12.56	0.06
1384	17	PIP 32:2	929.6 / 547.6	4896	345.2	12.41	0.28
1385	17	PIP 32:1	931.6 / 549.6	144800	18500	12.59	0.11
1386	17	PIP 32:0	933.6 / 551.6	23440	1963	12.73	0.37
1387	17	PIP 34:2	957.6 / 575.6	74510	5058	12.7	0.2
1388	17	PIP 34:1	959.6 / 577.6	2522000	415100	12.88	0.09
1389	17	PIP 34:0	961.6 / 579.6	243400	31940	12.88	0.1
1390	17	PIP 36:2	985.6 / 603.6	46970	6281	12.91	0.1
1391	17	PIP 36:1	987.6 / 605.6	513300	70890	13.15	0.1
1392	17	PIP 36:0	989.6 / 607.6	62000	7781	13.15	0.11
1393	17	PIP2 26:1	955.6 / 465.6	N/A	N/A	N/A	N/A
1394	17	PIP2 26:0	957.6 / 467.6	5404	759.5	12.13	0.1
1395	17	PIP2 28:1	983.6 / 493.6	N/A	N/A	N/A	N/A
1396	17	PIP2 28:0	985.6 / 495.6	10010	1429	12.47	0.1
1397	17	PIP2 30:2	1009.6 / 519.6	N/A	N/A	N/A	N/A
1398	17	PIP2 30:1	1011.6 / 521.6	11440	1461	12.53	0.11
1399	17	PIP2 30:0	1013.6 / 523.6	21540	2585	12.73	0.12
1400	17	PIP2 32:2	1037.6 / 547.6	30220	5604	12.54	0.08
1401	17	PIP2 32:1	1039.6 / 549.6	675200	107200	12.77	0.1
1402	17	PIP2 32:0	1041.6 / 551.6	86870	10540	12.78	0.08
1403	17	PIP2 34:2	1065.6 / 575.6	416900	68870	12.82	0.09
1404	17	PIP2 34:1	1067.6 / 577.6	4509000	737000	13.01	0.09
1405	17	PIP2 34:0	1069.6 / 579.6	405700	65230	13	0.09
1406	17	PIP2 36:2	1093.6 / 603.6	88250	14500	13.05	0.08
1407	17	PIP2 36:1	1095.6 / 605.6	1592000	261900	13.25	0.09
1408	17	PIP2 36:0	1097.6 / 607.6	169900	25920	13.25	0.1
1409	17	PIP3 26:1	1063.6 / 465.6	N/A	N/A	N/A	N/A
1410	17	PIP3 26:0	1065.6 / 467.6	N/A	N/A	N/A	N/A
1411	17	PIP3 28:1	1091.6 / 493.6	N/A	N/A	N/A	N/A
1412	17	PIP3 28:0	1093.6 / 495.6	N/A	N/A	N/A	N/A
1413	17	PIP3 30:2	1117.6 / 519.6	N/A	N/A	N/A	N/A
1414	17	PIP3 30:1	1119.6 / 521.6	N/A	N/A	N/A	N/A
1415	17	PIP3 30:0	1121.6 / 523.6	N/A	N/A	N/A	N/A
1416	17	PIP3 32:2	1145.6 / 547.6	N/A	N/A	N/A	N/A
1417	17	PIP3 32:1	1147.6 / 549.6	N/A	N/A	N/A	N/A
1418	17	PIP3 32:0	1149.6 / 551.6	N/A	N/A	N/A	N/A
1419	17	PIP3 34:2	1173.6 / 575.6	N/A	N/A	N/A	N/A
1420	17	PIP3 34:1	1175.6 / 577.6	N/A	N/A	N/A	N/A
1421	17	PIP3 34:0	1177.6 / 579.6	N/A	N/A	N/A	N/A
1422	17	PIP3 36:2	1201.6 / 603.6	N/A	N/A	N/A	N/A
1423	17	PIP3 36:1	1203.6 / 605.6	N/A	N/A	N/A	N/A
1424	17	PIP3 36:0	1205.6 / 607.6	N/A	N/A	N/A	N/A
1425	17	PS 26:1	678.6 / 465.6	208500	15330	10.69	0.17
1426	17	PS 26:0	680.6 / 467.6	3156000	436500	11.13	0.11
1427	17	PS 28:1	706.6 / 493.6	1862000	283700	11.2	0.1
1428	17	PS 28:0	708.6 / 495.6	998800	149400	11.45	0.09
1429	17	PS 30:2	732.6 / 519.6	170000	21940	11.33	0.12
1430	17	PS 30:1	734.6 / 521.6	1593000	235800	11.51	0.1
1431	17	PS 30:0	736.6 / 523.6	242500	19800	11.58	0.29
1432	17	PS 32:2	760.6 / 547.6	9187000	1158000	11.59	0.12
1433	17	PS 32:1	762.6 / 549.6	26120000	3476000	11.76	0.11
1434	17	PS 32:0	764.6 / 551.6	2236000	298900	11.76	0.11
1435	17	PS 34:2	788.6 / 575.6	53160000	5751000	11.86	0.14
1436	17	PS 34:1	790.6 / 577.6	58780000	5136000	12.05	0.17
1437	17	PS 34:0	792.6 / 579.6	5384000	559200	12.05	0.16
1438	17	PS 36:2	816.6 / 603.6	2314000	349400	12.15	0.1
1439	17	PS 36:1	818.6 / 605.6	1358000	169500	12.29	0.1
1440	17	PS 36:0	820.6 / 607.6	385300	20440	12.1	0.49
1441	17	PIP 37:4	995.6 / 613.6	55430	8348	12.86	0.11
1442	17	PIP2 37:4	1103.6 / 613.6	177000	27180	12.93	0.1
1443	17	PIP3 37:4	1211.6 / 613.6	25210	3010	12.97	0.12
1444	17	PI 37:4	887.6 / 613.6	16160	1366	12.79	0.16
1445	17	PS 37:4	826.6 / 613.6	83240	12930	12	0.09
1446	18	PI 26:1	739.6 / 465.6	195100	17190	11.32	0.17
1447	18	PI 26:0	741.6 / 467.6	229000	31620	11.77	0.1
1448	18	PI 28:1	767.6 / 493.6	92260	9857	11.83	0.11
1449	18	PI 28:0	769.6 / 495.6	161400	25820	12.19	0.08
1450	18	PI 30:2	793.6 / 519.6	11580	1618	11.94	0.11
1451	18	PI 30:1	795.6 / 521.6	169900	29030	12.21	0.09
1452	18	PI 30:0	797.6 / 523.6	43020	2949	12.36	0.41
1453	18	PI 32:2	821.6 / 547.6	322300	57580	12.26	0.08
1454	18	PI 32:1	823.6 / 549.6	862100	130700	12.53	0.1
1455	18	PI 32:0	825.6 / 551.6	80630	11650	12.54	0.09
1456	18	PI 34:2	849.6 / 575.6	705600	107900	12.58	0.1
1457	18	PI 34:1	851.6 / 577.6	3620000	407600	12.82	0.14
1458	18	PI 34:0	853.6 / 579.6	331000	38320	12.82	0.13
1459	18	PI 36:2	877.6 / 603.6	194700	28920	12.86	0.1
1460	18	PI 36:1	879.6 / 605.6	2038000	284300	13.07	0.11
1461	18	PI 36:0	881.6 / 607.6	201300	26670	13.07	0.12
1462	18	PIP 26:1	847.6 / 465.6	N/A	N/A	N/A	N/A
1463	18	PIP 26:0	849.6 / 467.6	11690	1646	11.92	0.09
1464	18	PIP 28:1	875.6 / 493.6	N/A	N/A	N/A	N/A
1465	18	PIP 28:0	877.6 / 495.6	15600	2116	12.26	0.11
1466	18	PIP 30:2	901.6 / 519.6	N/A	N/A	N/A	N/A
1467	18	PIP 30:1	903.6 / 521.6	5374	578.7	12.3	0.12
1468	18	PIP 30:0	905.6 / 523.6	7762	1203	12.57	0.09
1469	18	PIP 32:2	929.6 / 547.6	4374	387.5	12.45	0.29
1470	18	PIP 32:1	931.6 / 549.6	108000	14510	12.61	0.1
1471	18	PIP 32:0	933.6 / 551.6	19730	1684	12.68	0.32
1472	18	PIP 34:2	957.6 / 575.6	67470	4956	12.7	0.18
1473	18	PIP 34:1	959.6 / 577.6	1943000	292900	12.9	0.1
1474	18	PIP 34:0	961.6 / 579.6	233900	29510	12.9	0.1
1475	18	PIP 36:2	985.6 / 603.6	38520	5573	12.93	0.08
1476	18	PIP 36:1	987.6 / 605.6	402800	53300	13.16	0.11
1477	18	PIP 36:0	989.6 / 607.6	44970	6106	13.15	0.1
1478	18	PIP2 26:1	955.6 / 465.6	N/A	N/A	N/A	N/A
1479	18	PIP2 26:0	957.6 / 467.6	7758	829.3	12.14	0.15
1480	18	PIP2 28:1	983.6 / 493.6	N/A	N/A	N/A	N/A
1481	18	PIP2 28:0	985.6 / 495.6	9305	1088	12.49	0.11
1482	18	PIP2 30:2	1009.6 / 519.6	N/A	N/A	N/A	N/A
1483	18	PIP2 30:1	1011.6 / 521.6	9680	1431	12.52	0.09
1484	18	PIP2 30:0	1013.6 / 523.6	12760	1263	12.74	0.14
1485	18	PIP2 32:2	1037.6 / 547.6	17690	3128	12.55	0.07
1486	18	PIP2 32:1	1039.6 / 549.6	404600	67560	12.79	0.09
1487	18	PIP2 32:0	1041.6 / 551.6	48190	5810	12.79	0.08
1488	18	PIP2 34:2	1065.6 / 575.6	279400	44840	12.82	0.1
1489	18	PIP2 34:1	1067.6 / 577.6	2732000	391800	13.02	0.11
1490	18	PIP2 34:0	1069.6 / 579.6	254800	39690	13.01	0.09
1491	18	PIP2 36:2	1093.6 / 603.6	59140	8688	13.07	0.11
1492	18	PIP2 36:1	1095.6 / 605.6	1056000	188200	13.26	0.09
1493	18	PIP2 36:0	1097.6 / 607.6	106900	19800	13.26	0.08
1494	18	PIP3 26:1	1063.6 / 465.6	N/A	N/A	N/A	N/A
1495	18	PIP3 26:0	1065.6 / 467.6	N/A	N/A	N/A	N/A
1496	18	PIP3 28:1	1091.6 / 493.6	N/A	N/A	N/A	N/A
1497	18	PIP3 28:0	1093.6 / 495.6	N/A	N/A	N/A	N/A
1498	18	PIP3 30:2	1117.6 / 519.6	N/A	N/A	N/A	N/A
1499	18	PIP3 30:1	1119.6 / 521.6	N/A	N/A	N/A	N/A
1500	18	PIP3 30:0	1121.6 / 523.6	N/A	N/A	N/A	N/A
1501	18	PIP3 32:2	1145.6 / 547.6	N/A	N/A	N/A	N/A
1502	18	PIP3 32:1	1147.6 / 549.6	N/A	N/A	N/A	N/A
1503	18	PIP3 32:0	1149.6 / 551.6	N/A	N/A	N/A	N/A
1504	18	PIP3 34:2	1173.6 / 575.6	N/A	N/A	N/A	N/A
1505	18	PIP3 34:1	1175.6 / 577.6	N/A	N/A	N/A	N/A
1506	18	PIP3 34:0	1177.6 / 579.6	N/A	N/A	N/A	N/A
1507	18	PIP3 36:2	1201.6 / 603.6	N/A	N/A	N/A	N/A
1508	18	PIP3 36:1	1203.6 / 605.6	N/A	N/A	N/A	N/A
1509	18	PIP3 36:0	1205.6 / 607.6	N/A	N/A	N/A	N/A
1510	18	PS 26:1	678.6 / 465.6	146100	10810	10.72	0.16
1511	18	PS 26:0	680.6 / 467.6	1895000	274100	11.15	0.11
1512	18	PS 28:1	706.6 / 493.6	1260000	184300	11.22	0.11
1513	18	PS 28:0	708.6 / 495.6	673000	89660	11.46	0.1
1514	18	PS 30:2	732.6 / 519.6	132900	16060	11.34	0.13
1515	18	PS 30:1	734.6 / 521.6	1517000	228000	11.51	0.1
1516	18	PS 30:0	736.6 / 523.6	194300	16730	11.56	0.27
1517	18	PS 32:2	760.6 / 547.6	11120000	1365000	11.59	0.13
1518	18	PS 32:1	762.6 / 549.6	25910000	3153000	11.76	0.12
1519	18	PS 32:0	764.6 / 551.6	2153000	275200	11.76	0.12
1520	18	PS 34:2	788.6 / 575.6	63970000	6462000	11.86	0.16
1521	18	PS 34:1	790.6 / 577.6	60060000	5513000	12.06	0.16
1522	18	PS 34:0	792.6 / 579.6	5468000	545400	12.06	0.16
1523	18	PS 36:2	816.6 / 603.6	2728000	381400	12.15	0.11
1524	18	PS 36:1	818.6 / 605.6	1493000	209600	12.3	0.09
1525	18	PS 36:0	820.6 / 607.6	163800	22110	12.3	0.09
1526	18	PIP 37:4	995.6 / 613.6	42720	8126	12.88	0.07
1527	18	PIP2 37:4	1103.6 / 613.6	114300	17070	12.93	0.1
1528	18	PIP3 37:4	1211.6 / 613.6	20720	3017	12.96	0.09
1529	18	PI 37:4	887.6 / 613.6	5512	587.4	12.74	0.1
1530	18	PS 37:4	826.6 / 613.6	70570	10400	12.01	0.1
1531	19	PI 26:1	739.6 / 465.6	145900	11630	11.33	0.18
1532	19	PI 26:0	741.6 / 467.6	141900	14600	11.75	0.15
1533	19	PI 28:1	767.6 / 493.6	72710	8298	11.83	0.11
1534	19	PI 28:0	769.6 / 495.6	137900	21610	12.18	0.09
1535	19	PI 30:2	793.6 / 519.6	11860	2256	11.93	0.07
1536	19	PI 30:1	795.6 / 521.6	131100	22260	12.2	0.09
1537	19	PI 30:0	797.6 / 523.6	26460	2768	12.21	0.08
1538	19	PI 32:2	821.6 / 547.6	321800	55670	12.26	0.09
1539	19	PI 32:1	823.6 / 549.6	600600	78320	12.53	0.12
1540	19	PI 32:0	825.6 / 551.6	52200	5471	12.53	0.12
1541	19	PI 34:2	849.6 / 575.6	1072000	172600	12.58	0.09
1542	19	PI 34:1	851.6 / 577.6	2706000	380300	12.81	0.1
1543	19	PI 34:0	853.6 / 579.6	244600	31890	12.82	0.12
1544	19	PI 36:2	877.6 / 603.6	302000	42830	12.85	0.11
1545	19	PI 36:1	879.6 / 605.6	1368000	174700	13.08	0.11
1546	19	PI 36:0	881.6 / 607.6	202300	17720	13.03	0.35
1547	19	PIP 26:1	847.6 / 465.6	N/A	N/A	N/A	N/A
1548	19	PIP 26:0	849.6 / 467.6	13130	1990	11.94	0.09
1549	19	PIP 28:1	875.6 / 493.6	N/A	N/A	N/A	N/A
1550	19	PIP 28:0	877.6 / 495.6	18410	2362	12.28	0.11
1551	19	PIP 30:2	901.6 / 519.6	N/A	N/A	N/A	N/A
1552	19	PIP 30:1	903.6 / 521.6	5305	838.8	12.32	0.08
1553	19	PIP 30:0	905.6 / 523.6	10670	1199	12.57	0.1
1554	19	PIP 32:2	929.6 / 547.6	8243	664.1	12.49	0.26
1555	19	PIP 32:1	931.6 / 549.6	164900	21860	12.61	0.1
1556	19	PIP 32:0	933.6 / 551.6	23850	1766	12.74	0.34
1557	19	PIP 34:2	957.6 / 575.6	167400	14140	12.75	0.17
1558	19	PIP 34:1	959.6 / 577.6	2631000	374500	12.9	0.11
1559	19	PIP 34:0	961.6 / 579.6	320300	40470	12.89	0.1
1560	19	PIP 36:2	985.6 / 603.6	145100	16780	12.95	0.13
1561	19	PIP 36:1	987.6 / 605.6	1136000	167000	13.17	0.1
1562	19	PIP 36:0	989.6 / 607.6	112900	15910	13.18	0.1
1563	19	PIP2 26:1	955.6 / 465.6	N/A	N/A	N/A	N/A
1564	19	PIP2 26:0	957.6 / 467.6	2435	302.6	12.16	0.2
1565	19	PIP2 28:1	983.6 / 493.6	N/A	N/A	N/A	N/A
1566	19	PIP2 28:0	985.6 / 495.6	3563	333.1	12.51	0.09
1567	19	PIP2 30:2	1009.6 / 519.6	N/A	N/A	N/A	N/A
1568	19	PIP2 30:1	1011.6 / 521.6	3573	625.3	12.49	0.06
1569	19	PIP2 30:0	1013.6 / 523.6	3062	289.1	12.76	0.19
1570	19	PIP2 32:2	1037.6 / 547.6	9410	1660	12.55	0.08
1571	19	PIP2 32:1	1039.6 / 549.6	120000	19510	12.79	0.09
1572	19	PIP2 32:0	1041.6 / 551.6	12200	2042	12.79	0.07
1573	19	PIP2 34:2	1065.6 / 575.6	143300	23570	12.82	0.09
1574	19	PIP2 34:1	1067.6 / 577.6	867200	142800	13.01	0.09
1575	19	PIP2 34:0	1069.6 / 579.6	80740	14480	13.01	0.07
1576	19	PIP2 36:2	1093.6 / 603.6	57510	8698	13.06	0.1
1577	19	PIP2 36:1	1095.6 / 605.6	476100	77560	13.25	0.09
1578	19	PIP2 36:0	1097.6 / 607.6	50740	7885	13.25	0.1
1579	19	PIP3 26:1	1063.6 / 465.6	N/A	N/A	N/A	N/A
1580	19	PIP3 26:0	1065.6 / 467.6	N/A	N/A	N/A	N/A
1581	19	PIP3 28:1	1091.6 / 493.6	N/A	N/A	N/A	N/A
1582	19	PIP3 28:0	1093.6 / 495.6	N/A	N/A	N/A	N/A
1583	19	PIP3 30:2	1117.6 / 519.6	N/A	N/A	N/A	N/A
1584	19	PIP3 30:1	1119.6 / 521.6	N/A	N/A	N/A	N/A
1585	19	PIP3 30:0	1121.6 / 523.6	N/A	N/A	N/A	N/A
1586	19	PIP3 32:2	1145.6 / 547.6	N/A	N/A	N/A	N/A
1587	19	PIP3 32:1	1147.6 / 549.6	N/A	N/A	N/A	N/A
1588	19	PIP3 32:0	1149.6 / 551.6	N/A	N/A	N/A	N/A
1589	19	PIP3 34:2	1173.6 / 575.6	N/A	N/A	N/A	N/A
1590	19	PIP3 34:1	1175.6 / 577.6	N/A	N/A	N/A	N/A
1591	19	PIP3 34:0	1177.6 / 579.6	N/A	N/A	N/A	N/A
1592	19	PIP3 36:2	1201.6 / 603.6	N/A	N/A	N/A	N/A
1593	19	PIP3 36:1	1203.6 / 605.6	N/A	N/A	N/A	N/A
1594	19	PIP3 36:0	1205.6 / 607.6	N/A	N/A	N/A	N/A
1595	19	PS 26:1	678.6 / 465.6	102700	6921	10.7	0.22
1596	19	PS 26:0	680.6 / 467.6	492100	55970	11.15	0.13
1597	19	PS 28:1	706.6 / 493.6	604800	88150	11.22	0.1
1598	19	PS 28:0	708.6 / 495.6	148400	16310	11.49	0.09
1599	19	PS 30:2	732.6 / 519.6	76170	9120	11.35	0.13
1600	19	PS 30:1	734.6 / 521.6	427300	64050	11.54	0.1
1601	19	PS 30:0	736.6 / 523.6	50350	4922	11.53	0.1
1602	19	PS 32:2	760.6 / 547.6	7074000	876300	11.61	0.13
1603	19	PS 32:1	762.6 / 549.6	6469000	856700	11.78	0.11
1604	19	PS 32:0	764.6 / 551.6	486700	64370	11.78	0.11
1605	19	PS 34:2	788.6 / 575.6	52820000	5409000	11.86	0.16
1606	19	PS 34:1	790.6 / 577.6	27100000	2287000	12.08	0.15
1607	19	PS 34:0	792.6 / 579.6	2008000	214100	12.08	0.14
1608	19	PS 36:2	816.6 / 603.6	4141000	645800	12.15	0.1
1609	19	PS 36:1	818.6 / 605.6	834000	73230	12.24	0.24
1610	19	PS 36:0	820.6 / 607.6	228900	16470	11.87	0.28
1611	19	PIP 37:4	995.6 / 613.6	28770	4711	12.86	0.09
1612	19	PIP2 37:4	1103.6 / 613.6	54410	7419	12.94	0.11
1613	19	PIP3 37:4	1211.6 / 613.6	9187	1172	12.96	0.12
1614	19	PI 37:4	887.6 / 613.6	11750	754.3	12.91	0.46
1615	19	PS 37:4	826.6 / 613.6	90350	13390	12.02	0.09
1616	20	PI 26:1	739.6 / 465.6	229600	19470	11.34	0.17
1617	20	PI 26:0	741.6 / 467.6	176800	23430	11.79	0.11
1618	20	PI 28:1	767.6 / 493.6	99400	10970	11.85	0.11
1619	20	PI 28:0	769.6 / 495.6	107500	13270	12.21	0.11
1620	20	PI 30:2	793.6 / 519.6	18800	2859	11.98	0.09
1621	20	PI 30:1	795.6 / 521.6	170200	27810	12.23	0.09
1622	20	PI 30:0	797.6 / 523.6	25000	2312	12.27	0.32
1623	20	PI 32:2	821.6 / 547.6	378200	59280	12.27	0.1
1624	20	PI 32:1	823.6 / 549.6	647000	96800	12.57	0.1
1625	20	PI 32:0	825.6 / 551.6	55870	6151	12.57	0.12
1626	20	PI 34:2	849.6 / 575.6	1153000	205300	12.59	0.09
1627	20	PI 34:1	851.6 / 577.6	3245000	361300	12.84	0.13
1628	20	PI 34:0	853.6 / 579.6	300700	37720	12.84	0.12
1629	20	PI 36:2	877.6 / 603.6	278700	38240	12.89	0.1
1630	20	PI 36:1	879.6 / 605.6	2382000	306300	13.08	0.12
1631	20	PI 36:0	881.6 / 607.6	248400	30040	13.09	0.13
1632	20	PIP 26:1	847.6 / 465.6	N/A	N/A	N/A	N/A
1633	20	PIP 26:0	849.6 / 467.6	18670	2441	11.98	0.1
1634	20	PIP 28:1	875.6 / 493.6	N/A	N/A	N/A	N/A
1635	20	PIP 28:0	877.6 / 495.6	17080	1977	12.3	0.13
1636	20	PIP 30:2	901.6 / 519.6	N/A	N/A	N/A	N/A
1637	20	PIP 30:1	903.6 / 521.6	7008	844.1	12.31	0.12
1638	20	PIP 30:0	905.6 / 523.6	12140	1630	12.61	0.1
1639	20	PIP 32:2	929.6 / 547.6	10300	1026	12.5	0.16
1640	20	PIP 32:1	931.6 / 549.6	215700	28560	12.64	0.1
1641	20	PIP 32:0	933.6 / 551.6	32980	2742	12.8	0.34
1642	20	PIP 34:2	957.6 / 575.6	175200	14150	12.77	0.18
1643	20	PIP 34:1	959.6 / 577.6	4561000	769700	12.91	0.08
1644	20	PIP 34:0	961.6 / 579.6	429500	61860	12.91	0.09
1645	20	PIP 36:2	985.6 / 603.6	191400	21750	12.96	0.15
1646	20	PIP 36:1	987.6 / 605.6	1449000	176900	13.19	0.12
1647	20	PIP 36:0	989.6 / 607.6	151800	17670	13.19	0.13
1648	20	PIP2 26:1	955.6 / 465.6	N/A	N/A	N/A	N/A
1649	20	PIP2 26:0	957.6 / 467.6	1838	329	12.16	0.06
1650	20	PIP2 28:1	983.6 / 493.6	N/A	N/A	N/A	N/A
1651	20	PIP2 28:0	985.6 / 495.6	1940	291.4	12.46	0.15
1652	20	PIP2 30:2	1009.6 / 519.6	N/A	N/A	N/A	N/A
1653	20	PIP2 30:1	1011.6 / 521.6	4696	1000	12.54	0.06
1654	20	PIP2 30:0	1013.6 / 523.6	4393	927	12.76	0.06
1655	20	PIP2 32:2	1037.6 / 547.6	11880	2420	12.57	0.07
1656	20	PIP2 32:1	1039.6 / 549.6	135000	19740	12.8	0.1
1657	20	PIP2 32:0	1041.6 / 551.6	18170	2153	12.8	0.1
1658	20	PIP2 34:2	1065.6 / 575.6	152800	25370	12.84	0.09
1659	20	PIP2 34:1	1067.6 / 577.6	988300	144100	13.03	0.1
1660	20	PIP2 34:0	1069.6 / 579.6	107300	16230	13.03	0.1
1661	20	PIP2 36:2	1093.6 / 603.6	68190	10850	13.07	0.1
1662	20	PIP2 36:1	1095.6 / 605.6	779600	143700	13.27	0.08
1663	20	PIP2 36:0	1097.6 / 607.6	95040	17810	13.27	0.08
1664	20	PIP3 26:1	1063.6 / 465.6	N/A	N/A	N/A	N/A
1665	20	PIP3 26:0	1065.6 / 467.6	N/A	N/A	N/A	N/A
1666	20	PIP3 28:1	1091.6 / 493.6	N/A	N/A	N/A	N/A
1667	20	PIP3 28:0	1093.6 / 495.6	N/A	N/A	N/A	N/A
1668	20	PIP3 30:2	1117.6 / 519.6	N/A	N/A	N/A	N/A
1669	20	PIP3 30:1	1119.6 / 521.6	N/A	N/A	N/A	N/A
1670	20	PIP3 30:0	1121.6 / 523.6	N/A	N/A	N/A	N/A
1671	20	PIP3 32:2	1145.6 / 547.6	N/A	N/A	N/A	N/A
1672	20	PIP3 32:1	1147.6 / 549.6	N/A	N/A	N/A	N/A
1673	20	PIP3 32:0	1149.6 / 551.6	N/A	N/A	N/A	N/A
1674	20	PIP3 34:2	1173.6 / 575.6	N/A	N/A	N/A	N/A
1675	20	PIP3 34:1	1175.6 / 577.6	N/A	N/A	N/A	N/A
1676	20	PIP3 34:0	1177.6 / 579.6	N/A	N/A	N/A	N/A
1677	20	PIP3 36:2	1201.6 / 603.6	N/A	N/A	N/A	N/A
1678	20	PIP3 36:1	1203.6 / 605.6	N/A	N/A	N/A	N/A
1679	20	PIP3 36:0	1205.6 / 607.6	N/A	N/A	N/A	N/A
1680	20	PS 26:1	678.6 / 465.6	281300	22180	10.74	0.19
1681	20	PS 26:0	680.6 / 467.6	470700	57070	11.18	0.12
1682	20	PS 28:1	706.6 / 493.6	1164000	163100	11.24	0.11
1683	20	PS 28:0	708.6 / 495.6	159400	11670	11.29	0.33
1684	20	PS 30:2	732.6 / 519.6	185400	23380	11.36	0.12
1685	20	PS 30:1	734.6 / 521.6	458300	68790	11.53	0.1
1686	20	PS 30:0	736.6 / 523.6	50830	4714	11.54	0.11
1687	20	PS 32:2	760.6 / 547.6	10890000	1430000	11.62	0.12
1688	20	PS 32:1	762.6 / 549.6	4885000	523600	11.78	0.12
1689	20	PS 32:0	764.6 / 551.6	349700	42290	11.78	0.12
1690	20	PS 34:2	788.6 / 575.6	77350000	7242000	11.88	0.18
1691	20	PS 34:1	790.6 / 577.6	17920000	1056000	11.95	0.36
1692	20	PS 34:0	792.6 / 579.6	931600	78980	12.09	0.15
1693	20	PS 36:2	816.6 / 603.6	2601000	397800	12.17	0.1
1694	20	PS 36:1	818.6 / 605.6	485500	35440	12.22	0.24
1695	20	PS 36:0	820.6 / 607.6	266100	20360	11.9	0.14
1696	20	PIP 37:4	995.6 / 613.6	36930	6881	12.87	0.08
1697	20	PIP2 37:4	1103.6 / 613.6	71250	9684	12.94	0.11
1698	20	PIP3 37:4	1211.6 / 613.6	7044	854.9	13	0.09
1699	20	PI 37:4	887.6 / 613.6	7001	480.5	12.77	0.27
1700	20	PS 37:4	826.6 / 613.6	78770	11990	12.02	0.09

## Sheet: Summary
	Wild type_1	Wild type_2	Wild type_3	Wild type_4	Wild type_5	tcb1/2/3D_1	tcb1/2/3D_2	tcb1/2/3D_3	tcb1/2/3D_4	tcb1/2/3D_5	scs2/22 ist2_1	scs2/22 ist2_2	scs2/22 ist2_3	scs2/22 ist2_4	scs2/22 ist2_5	tether_1	tether_2	tether_3	tether_4	tether_5
PI 26:1	204700	274500	120600	218600	198600	269600	409400	200400	287800	195100	257200	329300	303200	226200	145900	282700	334700	307100	101600	229600
PI 26:0	230400	394500	248700	316900	291600	267400	485200	252600	396600	229000	179300	209700	246300	216100	141900	244500	325700	258700	202400	176800
PI 28:1	111100	113600	66160	91670	105400	112800	140700	97960	108600	92260	115100	119800	122300	110500	72710	124900	139600	143500	61850	99400
PI 28:0	134100	232900	236300	299000	196500	218700	281600	196100	224700	161400	115500	183100	171300	146200	137900	121600	162600	186400	172500	107500
PI 30:2	16760	16850	12100	18490	11600	17640	16770	11660	11180	11580	18380	22050	17680	15510	11860	17730	22220	18550	13310	18800
PI 30:1	189500	343500	261200	283100	228400	253600	377500	227000	247900	169900	131300	204400	181100	187200	131100	173200	194600	242000	146700	170200
PI 30:0	39330	74700	61130	68130	49330	57920	78680	42230	53040	43020	24610	44100	43050	39980	26460	42670	33290	42090	31130	25000
PI 32:2	360400	388500	292300	474600	358200	410600	385800	368600	415100	322300	317200	408800	492300	429800	321800	327700	409900	388800	335600	378200
PI 32:1	609100	1476000	1014000	1403000	1095000	1211000	1730000	851900	1163000	862100	512100	1019000	928000	836300	600600	821300	777700	869300	812600	647000
PI 32:0	61810	179500	104600	155000	109500	125300	150900	90840	134600	80630	50070	101300	74600	86950	52200	86370	86910	98710	86430	55870
PI 34:2	609600	1085000	679500	1228000	942600	1017000	1167000	931600	949600	705600	1265000	1461000	1374000	1559000	1072000	1025000	1229000	1156000	877700	1153000
PI 34:1	2707000	5604000	2965000	4634000	4152000	4400000	5025000	4184000	5551000	3620000	2911000	3702000	4854000	4046000	2706000	3732000	4068000	3779000	3079000	3245000
PI 34:0	284600	493500	311900	430400	404500	402400	498700	383400	499700	331000	260300	327200	411800	380500	244600	344100	360500	386000	297500	300700
PI 36:2	127600	230100	100800	209900	263700	225600	242500	357700	220300	194700	444800	432700	417600	489600	302000	290300	356700	323200	249400	278700
PI 36:1	1548000	2327000	1435000	2286000	2817000	2411000	2675000	1786000	2664000	2038000	1688000	2506000	2165000	2634000	1368000	1798000	2124000	2262000	1685000	2382000
PI 36:0	146300	275000	160200	295300	362800	262700	271400	208500	315500	201300	175100	316700	312800	259200	202300	245500	275000	302300	188400	248400
PIP 26:1	N/A	N/A	N/A	N/A	N/A	N/A	N/A	N/A	N/A	N/A	N/A	N/A	N/A	N/A	N/A	N/A	N/A	N/A	N/A	N/A
PIP 26:0	6738	11660	9146	18830	13680	6438	14590	19690	10700	11690	17810	13220	21050	18700	13130	22800	32320	52780	15890	18670
PIP 28:1	N/A	N/A	N/A	N/A	N/A	N/A	N/A	N/A	N/A	N/A	N/A	N/A	N/A	N/A	N/A	N/A	N/A	N/A	N/A	N/A
PIP 28:0	8397	22710	20010	22210	18150	16130	19340	19790	18680	15600	20420	20880	28030	22270	18410	28690	37060	38790	20800	17080
PIP 30:2	N/A	N/A	N/A	N/A	N/A	N/A	N/A	N/A	N/A	N/A	N/A	N/A	N/A	N/A	N/A	N/A	N/A	N/A	N/A	N/A
PIP 30:1	3573	5476	8167	7860	6010	4919	5166	7248	4393	5374	6431	3874	6827	9356	5305	10510	11950	18500	7451	7008
PIP 30:0	4944	11460	8677	13230	10620	10940	13300	10720	11550	7762	14470	10870	17270	13170	10670	28840	24720	41560	15160	12140
PIP 32:2	2481	4964	5694	5252	4896	6154	4371	7048	4673	4374	8014	6347	9201	7786	8243	13570	15140	24400	12900	10300
PIP 32:1	70710	162400	99670	180100	144800	122800	174500	183800	163200	108000	195300	153400	198400	200500	164900	404800	519300	745900	230900	215700
PIP 32:0	9664	22430	13060	27030	23440	21400	26180	27800	18640	19730	25670	19150	30020	35070	23850	64500	53130	74280	28790	32980
PIP 34:2	41570	65760	44030	82870	74510	68510	76650	130500	65830	67470	210500	144800	187600	190000	167400	294100	294100	430800	156100	175200
PIP 34:1	665600	1766000	745700	2503000	2522000	2366000	2024000	2968000	2060000	1943000	4295000	2907000	4633000	4182000	2631000	8408000	8122000	9961000	2113000	4561000
PIP 34:0	77480	184600	82380	238200	243400	249700	245800	253500	226700	233900	412400	328500	455600	446500	320300	798400	726200	805900	230100	429500
PIP 36:2	16440	35850	11840	49310	46970	53390	43720	106300	47780	38520	304800	172600	170000	248800	145100	257600	351400	335700	101600	191400
PIP 36:1	110700	309400	125900	520900	513300	449300	448500	714000	406900	402800	1203000	880600	1415000	1639000	1136000	2162000	2184000	2592000	595500	1449000
PIP 36:0	13780	33590	10120	60270	62000	47470	49710	79530	54110	44970	132100	94790	147000	166900	112900	238300	235500	281600	59660	151800
PIP2 26:1	N/A	N/A	N/A	N/A	N/A	N/A	N/A	N/A	N/A	N/A	N/A	N/A	N/A	N/A	N/A	N/A	N/A	N/A	N/A	N/A
PIP2 26:0	1651	6938	4696	7248	5404	4250	7091	5710	6023	7758	3267	1838	5666	5134	2435	5091	4284	6839	2705	1838
PIP2 28:1	N/A	N/A	N/A	N/A	N/A	N/A	N/A	N/A	N/A	N/A	N/A	N/A	N/A	N/A	N/A	N/A	N/A	N/A	N/A	N/A
PIP2 28:0	3536	8928	8575	7039	10010	6162	7656	4087	11120	9305	4593	3792	6946	2501	3563	3573	4176	5029	2654	1940
PIP2 30:2	N/A	N/A	N/A	N/A	N/A	N/A	N/A	N/A	N/A	N/A	N/A	N/A	N/A	N/A	N/A	N/A	N/A	N/A	N/A	N/A
PIP2 30:1	2042	11990	9117	6840	11440	6434	11120	4390	10460	9680	2858	2654	6846	3365	3573	3165	4288	8677	1550	4696
PIP2 30:0	3267	13680	8473	11640	21540	8017	11940	4083	17690	12760	4120	4080	9457	3669	3062	7142	8352	12690	2348	4393
PIP2 32:2	5542	21850	8423	22670	30220	14390	18480	11300	17380	17690	14900	10920	29610	16010	9410	16650	21560	40930	6738	11880
PIP2 32:1	97690	431200	211800	401800	675200	253700	299800	139800	468300	404600	172100	136500	319300	138800	120000	274400	299900	518700	77180	135000
PIP2 32:0	14140	55740	28070	62170	86870	30550	41040	18970	56180	48190	19700	15620	34500	18420	12200	29060	35270	59170	7347	18170
PIP2 34:2	69100	185200	73130	251200	416900	156900	141700	125600	222900	279400	245600	175300	352200	180700	143300	216700	300700	393300	53040	152800
PIP2 34:1	486300	1892000	665000	2975000	4509000	1612000	1581000	934500	2592000	2732000	1432000	1054000	2119000	1248000	867200	1603000	1805000	2616000	353400	988300
PIP2 34:0	43280	171900	67470	292500	405700	152000	141200	88390	244800	254800	138200	102200	199300	109700	80740	138100	172000	246500	32360	107300
PIP2 36:2	10110	31950	10700	58080	88250	39300	21230	50980	36610	59140	131000	76910	125600	91720	57510	89180	113600	136100	13570	68190
PIP2 36:1	145700	605200	289600	1279000	1592000	832400	686400	560700	1150000	1056000	1281000	1057000	1837000	1229000	476100	1314000	1491000	1284000	140200	779600
PIP2 36:0	16780	69140	32700	137500	169900	95450	76770	54310	113200	106900	137200	106600	189800	142200	50740	123300	153200	118400	17970	95040
PIP3 26:1	N/A	N/A	N/A	N/A	N/A	N/A	N/A	N/A	N/A	N/A	N/A	N/A	N/A	N/A	N/A	N/A	N/A	N/A	N/A	N/A
PIP3 26:0	N/A	N/A	N/A	N/A	N/A	N/A	N/A	N/A	N/A	N/A	N/A	N/A	N/A	N/A	N/A	N/A	N/A	N/A	N/A	N/A
PIP3 28:1	N/A	N/A	N/A	N/A	N/A	N/A	N/A	N/A	N/A	N/A	N/A	N/A	N/A	N/A	N/A	N/A	N/A	N/A	N/A	N/A
PIP3 28:0	N/A	N/A	N/A	N/A	N/A	N/A	N/A	N/A	N/A	N/A	N/A	N/A	N/A	N/A	N/A	N/A	N/A	N/A	N/A	N/A
PIP3 30:2	N/A	N/A	N/A	N/A	N/A	N/A	N/A	N/A	N/A	N/A	N/A	N/A	N/A	N/A	N/A	N/A	N/A	N/A	N/A	N/A
PIP3 30:1	N/A	N/A	N/A	N/A	N/A	N/A	N/A	N/A	N/A	N/A	N/A	N/A	N/A	N/A	N/A	N/A	N/A	N/A	N/A	N/A
PIP3 30:0	N/A	N/A	N/A	N/A	N/A	N/A	N/A	N/A	N/A	N/A	N/A	N/A	N/A	N/A	N/A	N/A	N/A	N/A	N/A	N/A
PIP3 32:2	N/A	N/A	N/A	N/A	N/A	N/A	N/A	N/A	N/A	N/A	N/A	N/A	N/A	N/A	N/A	N/A	N/A	N/A	N/A	N/A
PIP3 32:1	N/A	N/A	N/A	N/A	N/A	N/A	N/A	N/A	N/A	N/A	N/A	N/A	N/A	N/A	N/A	N/A	N/A	N/A	N/A	N/A
PIP3 32:0	N/A	N/A	N/A	N/A	N/A	N/A	N/A	N/A	N/A	N/A	N/A	N/A	N/A	N/A	N/A	N/A	N/A	N/A	N/A	N/A
PIP3 34:2	N/A	N/A	N/A	N/A	N/A	N/A	N/A	N/A	N/A	N/A	N/A	N/A	N/A	N/A	N/A	N/A	N/A	N/A	N/A	N/A
PIP3 34:1	N/A	N/A	N/A	N/A	N/A	N/A	N/A	N/A	N/A	N/A	N/A	N/A	N/A	N/A	N/A	N/A	N/A	N/A	N/A	N/A
PIP3 34:0	N/A	N/A	N/A	N/A	N/A	N/A	N/A	N/A	N/A	N/A	N/A	N/A	N/A	N/A	N/A	N/A	N/A	N/A	N/A	N/A
PIP3 36:2	N/A	N/A	N/A	N/A	N/A	N/A	N/A	N/A	N/A	N/A	N/A	N/A	N/A	N/A	N/A	N/A	N/A	N/A	N/A	N/A
PIP3 36:1	N/A	N/A	N/A	N/A	N/A	N/A	N/A	N/A	N/A	N/A	N/A	N/A	N/A	N/A	N/A	N/A	N/A	N/A	N/A	N/A
PIP3 36:0	N/A	N/A	N/A	N/A	N/A	N/A	N/A	N/A	N/A	N/A	N/A	N/A	N/A	N/A	N/A	N/A	N/A	N/A	N/A	N/A
PS 26:1	402700	318600	37290	186300	208500	401800	451600	258700	272100	146100	336500	249300	190400	233500	102700	500900	464300	454700	41020	281300
PS 26:0	5057000	4291000	671700	3024000	3156000	4662000	6174000	1728000	4231000	1895000	1576000	1548000	1487000	1217000	492100	796500	694300	780100	49650	470700
PS 28:1	4529000	2966000	521800	2168000	1862000	4218000	4028000	1798000	2367000	1260000	2738000	2084000	1495000	1079000	604800	3582000	2538000	2250000	188700	1164000
PS 28:0	2132000	2281000	369000	1415000	998800	1757000	2447000	529000	1525000	673000	495500	505600	405000	371400	148400	427300	269700	296700	24790	159400
PS 30:2	473600	349100	49670	159600	170000	414600	317600	182300	235000	132900	468600	333300	206000	187900	76170	756200	431600	382100	39080	185400
PS 30:1	3916000	4783000	848300	2477000	1593000	3702000	4438000	1355000	2860000	1517000	1620000	1675000	1000000	1145000	427300	1357000	920600	920700	121800	458300
PS 30:0	456800	586500	103100	434900	242500	468500	534400	153200	418100	194300	190300	163000	116100	124600	50350	145800	95670	101600	12350	50830
PS 32:2	20150000	21480000	4904000	16230000	9187000	24690000	22070000	14200000	18230000	11120000	21820000	17780000	12480000	13140000	7074000	30000000	21670000	21650000	3090000	10890000
PS 32:1	37680000	53100000	10200000	34140000	26120000	43210000	54360000	15320000	41000000	25910000	18380000	21380000	14970000	15150000	6469000	12850000	8982000	8634000	1209000	4885000
PS 32:0	3265000	4901000	797900	3061000	2236000	3708000	5184000	1191000	3318000	2153000	1469000	1651000	1218000	1158000	486700	871600	602100	551900	77940	349700
PS 34:2	82380000	79980000	21970000	74390000	53160000	89290000	85790000	74730000	76570000	63970000	121500000	101700000	92130000	81630000	52820000	138800000	115300000	102900000	24360000	77350000
PS 34:1	67490000	97340000	41890000	92180000	58780000	76890000	105000000	45150000	77480000	60060000	52770000	63810000	52060000	52150000	27100000	37460000	30270000	25620000	5768000	17920000
PS 34:0	5561000	10830000	3889000	9865000	5384000	7485000	11880000	3434000	7536000	5468000	3197000	5089000	4180000	3958000	2008000	1740000	1374000	1262000	344400	931600
PS 36:2	2524000	3268000	1166000	3581000	2314000	3041000	4349000	3937000	2967000	2728000	7791000	8447000	5162000	7744000	4141000	3365000	3286000	2454000	858600	2601000
PS 36:1	1167000	2300000	783700	1547000	1358000	1801000	2518000	917300	1835000	1493000	1642000	2260000	1483000	1798000	834000	709400	574900	459100	142900	485500
PS 36:0	337800	445200	203200	418600	385300	598700	397100	385200	350500	163800	1269000	507000	337600	260400	228900	750000	404100	300300	28000	266100
PIP 37:4	16640	62780	29140	95450	55430	77430	64100	47470	59710	42720	39180	47270	45840	54510	28770	39200	53910	55840	18480	36930
PIP2 37:4	26540	139600	47370	172800	177000	108800	113300	81050	146000	114300	105100	94020	114300	106200	54410	129600	164800	171500	36750	71250
PIP3 37:4	2552	16740	5002	17860	25210	10210	7758	8575	18780	20720	12660	10110	16030	14500	9187	22660	32260	25930	4900	7044
PI 37:4	6840	16000	5875	13220	16160	16790	18470	9769	14530	5512	6176	16370	9002	8674	11750	8798	7101	13370	9354	7001
PS 37:4	123300	222600	85260	280500	83240	228400	377200	192600	155500	70570	150300	247000	141600	162400	90350	132200	116600	148400	35730	78770

## Sheet: normalized
		SEY6210.1-1	SEY6210.1-2	SEY6210.1-3	SEY6210.1-4	SEY6210.1-5	ANDY214-1	ANDY214-2	ANDY214-3	ANDY214-4	ANDY214-5	ANDY129-1	ANDY129-2	ANDY129-3	ANDY129-4	ANDY129-5	ANDY198-1	ANDY198-2	ANDY198-3	ANDY198-4	ANDY198-5		Wild type_1	Wild type_2	Wild type_3	Wild type_4	Wild type_5	AVG	STDEV		tcb1/2/3D_1	tcb1/2/3D_2	tcb1/2/3D_3	tcb1/2/3D_4	tcb1/2/3D_5	AVG	STDEV		scs2/22 ist2_1	scs2/22 ist2_2	scs2/22 ist2_3	scs2/22 ist2_4	scs2/22 ist2_5	AVG	STDEV		tether_1	tether_2	tether_3
	PI 26:1	204700	274500	120600	218600	198600	269600	409400	200400	287800	195100	257200	329300	303200	226200	145900	282700	334700	307100	101600	229600		29.9269	17.1562	20.5277	16.5356	12.2896	19.2872	5.41327		16.0572	22.1657	20.5139	19.8073	35.3955	22.7879	6.03734		41.6451	20.1161	33.6814	26.0779	12.417	26.7875	9.30766		32.1323	47.1342	22.9693
	PI 26:0	230400	394500	248700	316900	291600	267400	485200	252600	396600	229000	179300	209700	246300	216100	141900	244500	325700	258700	202400	176800		33.6842	24.6562	42.3319	23.9713	18.0446	28.5376	7.77594		15.9261	26.2696	25.8573	27.2953	41.5457	27.3788	7.47682		29.0317	12.81	27.3606	24.9135	12.0766	21.2385	6.66709		27.7904	45.8668	19.3493
	PI 28:1	111100	113600	66160	91670	105400	112800	140700	97960	108600	92260	115100	119800	122300	110500	72710	124900	139600	143500	61850	99400		16.2427	7.1	11.2613	6.93419	6.52228	9.61209	3.40865		6.71828	7.61776	10.0276	7.47419	16.738	9.71518	3.36206		18.6367	7.31827	13.5859	12.7392	6.18809	11.6936	4.12986		14.1964	19.6592	10.733
	PI 28:0	134100	232900	236300	299000	196500	218700	281600	196100	224700	161400	115500	183100	171300	146200	137900	121600	162600	186400	172500	107500		19.6053	14.5563	40.2213	22.6172	12.1597	21.8319	9.03909		13.0256	15.2463	20.0737	15.4646	29.2816	18.6184	5.29808		18.7014	11.1851	19.0291	16.855	11.7362	15.5014	3.09097		13.8213	22.8982	13.9417
	PI 30:2	16760	16850	12100	18490	11600	17640	16770	11660	11180	11580	18380	22050	17680	15510	11860	17730	22220	18550	13310	18800		2.45029	1.05313	2.05957	1.39864	0.717822	1.53589	0.581881		1.05063	0.907959	1.19357	0.769443	2.10087	1.20449	0.429047		2.97604	1.34698	1.96401	1.7881	1.00936	1.8169	0.610876		2.01523	3.12914	1.38743
	PI 30:1	189500	343500	261200	283100	228400	253600	377500	227000	247900	169900	131300	204400	181100	187200	131100	173200	194600	242000	146700	170200		27.7047	21.4688	44.4596	21.4145	14.1337	25.8362	9.36213		15.1042	20.4385	23.2368	17.0613	30.8237	21.3329	5.02564		21.2597	12.4863	20.1178	21.5817	11.1574	17.3206	4.14032		19.6863	27.4046	18.1002
	PI 30:0	39330	74700	61130	68130	49330	57920	78680	42230	53040	43020	24610	44100	43050	39980	26460	42670	33290	42090	31130	25000		5.75	4.66875	10.4051	5.15356	3.0526	5.806	2.25297		3.44967	4.25988	4.32286	3.65038	7.80479	4.69752	1.45147		3.98478	2.69395	4.78227	4.60918	2.25191	3.66442	0.929316		4.84997	4.68807	3.14809
	PI 32:2	360400	388500	292300	474600	358200	410600	385800	368600	415100	322300	317200	408800	492300	429800	321800	327700	409900	388800	335600	378200		52.6901	24.2812	49.7532	35.9002	22.1658	36.9581	11.488		24.455	20.8879	37.7316	28.5685	58.4724	34.0231	12.2838		51.3601	24.9725	54.6878	49.5504	27.3872	41.5916	11.6063		37.2471	57.7243	29.08
	PI 32:1	609100	1476000	1014000	1403000	1095000	1211000	1730000	851900	1163000	862100	512100	1019000	928000	836300	600600	821300	777700	869300	812600	647000		89.0497	92.25	172.596	106.127	67.7599	105.556	32.5901		72.1263	93.6654	87.2044	80.0413	156.404	97.8883	27.5024		82.9177	62.248	103.088	96.4146	51.1149	79.1567	18.0598		93.3508	109.52	65.0187
	PI 32:0	61810	179500	104600	155000	109500	125300	150900	90840	134600	80630	50070	101300	74600	86950	52200	86370	86910	98710	86430	55870		9.03655	11.2188	17.8043	11.7247	6.77599	11.312	3.36852		7.46278	8.17001	9.2988	9.26359	14.6281	9.76465	2.30805		8.10719	6.18815	8.28705	10.0242	4.44255	7.40983	1.75062		9.817	12.2391	7.38295
	PI 34:2	609600	1085000	679500	1228000	942600	1017000	1167000	931600	949600	705600	1265000	1461000	1374000	1559000	1072000	1025000	1229000	1156000	877700	1153000		89.1228	67.8125	115.66	92.8896	58.3292	84.7627	18.3744		60.5718	63.1835	95.3629	65.3544	128.012	82.4968	23.7512		204.825	89.2486	152.633	179.733	91.234	143.535	42.489		116.504	173.074	86.4622
	PI 34:1	2707000	5604000	2965000	4634000	4152000	4400000	5025000	4184000	5551000	3620000	2911000	3702000	4854000	4046000	2706000	3732000	4068000	3779000	3079000	3245000		395.76	350.25	504.681	350.53	256.931	371.63	73.4201		262.061	272.063	428.294	382.037	656.749	400.241	130.664		471.341	226.145	539.214	466.451	230.298	386.69	120.433		424.187	572.877	282.648
	PI 34:0	284600	493500	311900	430400	404500	402400	498700	383400	499700	331000	260300	327200	411800	380500	244600	344100	360500	386000	297500	300700		41.6082	30.8438	53.0894	32.5567	25.0309	36.6258	8.9471		23.9666	27.0005	39.2466	34.3909	60.0508	36.9311	11.6406		42.147	19.9878	45.7454	43.8667	20.817	34.5128	10.5712		39.1112	50.7675	28.8706
	PI 36:2	127600	230100	100800	209900	263700	225600	242500	357700	220300	194700	444800	432700	417600	489600	302000	290300	356700	323200	249400	278700		18.655	14.3812	17.1574	15.8775	16.3181	16.4778	1.28992		13.4366	13.1294	36.6158	15.1617	35.3229	22.7333	9.89289		72.0207	26.4325	46.3897	56.4445	25.7021	45.3979	16.2245		32.9961	50.2324	24.1735
	PI 36:1	1548000	2327000	1435000	2286000	2817000	2411000	2675000	1786000	2664000	2038000	1688000	2506000	2165000	2634000	1368000	1798000	2124000	2262000	1685000	2382000		226.316	145.438	244.255	172.92	174.319	192.65	33.543		143.597	144.829	182.823	183.345	369.739	204.867	76.9094		273.316	153.085	240.502	303.666	116.426	217.399	65.1082		204.365	299.113	169.185
	PI 36:0	146300	275000	160200	295300	362800	262700	271400	208500	315500	201300	175100	316700	312800	259200	202300	245500	275000	302300	188400	248400		21.3889	17.1875	27.2681	22.3374	22.4505	22.1265	2.93039		15.6462	14.6941	21.343	21.7137	36.5203	21.9835	7.1309		28.3517	19.3464	34.7478	29.8824	17.217	25.9091	6.0346		27.9041	38.7269	22.6103
	PIP 26:0	6738	11660	9146	18830	13680	6438	14590	19690	10700	11690	17810	13220	21050	18700	13130	22800	32320	52780	15890	18670		0.404928	0.185728	0.313864	0.197276	0.246798	0.269719	0.0742272		0.0831461	0.227613	0.414788	0.179199	0.273642	0.235678	0.100036		0.454569	0.27967	0.459206	0.343056	0.456378	0.398576	0.0675442		0.581633	0.599518	0.945201
	PIP 28:0	8397	22710	20010	22210	18150	16130	19340	19790	18680	15600	20420	20880	28030	22270	18410	28690	37060	38790	20800	17080		0.504627	0.361739	0.686685	0.232687	0.32744	0.422636	0.144508		0.208317	0.301716	0.416895	0.312845	0.365169	0.320988	0.0636167		0.521184	0.441718	0.611475	0.408549	0.639903	0.524566	0.0828562		0.731888	0.687442	0.694663
	PIP 30:1	3573	5476	8167	7860	6010	4919	5166	7248	4393	5374	6431	3874	6827	9356	5305	10510	11950	18500	7451	7008		0.214724	0.0872252	0.280268	0.0823468	0.108425	0.154598	0.0722256		0.0635283	0.0805928	0.152686	0.0735723	0.125796	0.099235	0.0312078		0.16414	0.0819547	0.148931	0.171638	0.184393	0.150211	0.0328688		0.268112	0.221666	0.331304
	PIP 30:0	4944	11460	8677	13230	10620	10940	13300	10720	11550	7762	14470	10870	17270	13170	10670	28840	24720	41560	15160	12140		0.297115	0.182542	0.297769	0.138607	0.191593	0.221525	0.0589041		0.141289	0.207488	0.225827	0.193435	0.181695	0.189947	0.0259581		0.369321	0.229956	0.376745	0.241607	0.370872	0.3177	0.0611931		0.735714	0.458542	0.744269
	PIP 32:2	2481	4964	5694	5252	4896	6154	4371	7048	4673	4374	8014	6347	9201	7786	8243	13570	15140	24400	12900	10300		0.149099	0.0790698	0.195402	0.0550236	0.0883276	0.113384	0.0469284		0.0794782	0.0681903	0.148473	0.0782616	0.102388	0.0953581	0.0263095		0.204543	0.134271	0.20072	0.142836	0.286514	0.193777	0.0498333		0.346173	0.280838	0.436963
	PIP 32:1	70710	162400	99670	180100	144800	122800	174500	183800	163200	108000	195300	153400	198400	200500	164900	404800	519300	745900	230900	215700		4.2494	2.58681	3.42038	1.88685	2.6123	2.95115	0.740036		1.58595	2.72231	3.87192	2.73321	2.52809	2.6883	0.66395		4.98469	3.24519	4.3281	3.67822	5.73166	4.39357	0.813911		10.3265	9.63272	13.3578
	PIP 32:0	9664	22430	13060	27030	23440	21400	26180	27800	18640	19730	25670	19150	30020	35070	23850	64500	53130	74280	28790	32980		0.580769	0.357279	0.448181	0.283185	0.422876	0.418458	0.0906362		0.276379	0.408424	0.585633	0.312176	0.461845	0.408891	0.100793		0.655181	0.40512	0.654887	0.643368	0.828989	0.637509	0.123368		1.64541	0.985531	1.33023
	PIP 34:2	41570	65760	44030	82870	74510	68510	76650	130500	65830	67470	210500	144800	187600	190000	167400	294100	294100	430800	156100	175200		2.4982	1.04747	1.51098	0.868203	1.34422	1.45381	0.518664		0.884799	1.19579	2.7491	1.1025	1.57935	1.50231	0.604919		5.37264	3.06325	4.0925	3.4856	5.81856	4.36651	0.972138		7.50255	5.45539	7.7149
	PIP 34:1	665600	1766000	745700	2503000	2522000	2366000	2024000	2968000	2060000	1943000	4295000	2907000	4633000	4182000	2631000	8408000	8122000	9961000	2113000	4561000		40	28.13	25.5903	26.2232	45.4988	33.0884	7.41315		30.5566	31.5757	62.5237	34.5001	45.4822	40.9277	10.9808		109.622	61.4978	101.069	76.7199	91.4494	88.0717	15.7046		214.49	150.659	178.385
	PIP 34:0	77480	184600	82380	238200	243400	249700	245800	253500	226700	233900	412400	328500	455600	446500	320300	798400	726200	805900	230100	429500		4.65625	2.94043	2.82704	2.49555	4.39112	3.46208	0.806096		3.22485	3.83463	5.34021	3.79668	5.47519	4.33431	0.824931		10.5258	6.94944	9.93892	8.19116	11.1331	9.34768	1.41506		20.3673	13.4706	14.4323
	PIP 36:2	16440	35850	11840	49310	46970	53390	43720	106300	47780	38520	304800	172600	170000	248800	145100	257600	351400	335700	101600	191400		0.987981	0.571042	0.406314	0.516606	0.847375	0.665863	0.198049		0.689526	0.682059	2.23931	0.800201	0.901685	1.06256	0.542123		7.77948	3.65136	3.70855	4.5643	5.04345	4.94943	1.37787		6.57143	6.51827	6.01182
	PIP 36:1	110700	309400	125900	520900	513300	449300	448500	714000	406900	402800	1203000	880600	1415000	1639000	1136000	2162000	2184000	2592000	595500	1449000		6.65264	4.92832	4.32052	5.45731	9.26033	6.12382	1.59388		5.80266	6.99688	15.0411	6.8146	9.42884	8.81681	3.04199		30.7044	18.6292	30.8682	30.0679	39.4856	29.9511	6.06238		55.1531	40.512	46.4183
	PIP 36:0	13780	33590	10120	60270	62000	47470	49710	79530	54110	44970	132100	94790	147000	166900	112900	238300	235500	281600	59660	151800		0.519216	0.240616	0.213637	0.348785	0.350282	0.334507	0.0983152		0.436305	0.438747	0.981246	0.370616	0.393438	0.524071	0.210002		1.2569	1.00819	1.28609	1.57156	2.07499	1.43955	0.332714		1.83873	1.429	1.64198
	PIP2 26:0	1651	6938	4696	7248	5404	4250	7091	5710	6023	7758	3267	1838	5666	5134	2435	5091	4284	6839	2705	1838		0.062208	0.0496991	0.0991345	0.0419444	0.0305311	0.0567034	0.0215351		0.0390625	0.0625861	0.0704503	0.0412534	0.067874	0.0562453	0.0122285		0.0310847	0.019549	0.0495713	0.0483427	0.0447528	0.0386601	0.0105873		0.0392824	0.0259951	0.0398776
	PIP2 28:0	3536	8928	8575	7039	10010	6162	7656	4087	11120	9305	4593	3792	6946	2501	3563	3573	4176	5029	2654	1940		0.133233	0.0639542	0.181022	0.040735	0.0565537	0.0950995	0.0487307		0.056636	0.0675728	0.0504257	0.0761644	0.0814086	0.0664415	0.0105868		0.0437012	0.0403318	0.0607699	0.0235499	0.0654843	0.0467674	0.0137614		0.0275694	0.0253398	0.0293236
	PIP2 30:1	2042	11990	9117	6840	11440	6434	11120	4390	10460	9680	2858	2654	6846	3365	3573	3165	4288	8677	1550	4696		0.0769405	0.0858883	0.192464	0.0395833	0.0646328	0.0919017	0.0480512		0.059136	0.0981465	0.0541641	0.0716438	0.0846894	0.073556	0.0148115		0.0271931	0.028228	0.059895	0.0316855	0.0656681	0.042534	0.015244		0.0244213	0.0260194	0.0505948
	PIP2 30:0	3267	13680	8473	11640	21540	8017	11940	4083	17690	12760	4120	4080	9457	3669	3062	7142	8352	12690	2348	4393		0.123097	0.0979943	0.178868	0.0673611	0.121695	0.117803	0.0334388		0.0736857	0.105384	0.0503763	0.121164	0.111636	0.0924493	0.0240908		0.0392008	0.043395	0.0827384	0.034548	0.0562764	0.0512317	0.0158252		0.055108	0.0506796	0.0739942
	PIP2 32:2	5542	21850	8423	22670	30220	14390	18480	11300	17380	17690	14900	10920	29610	16010	9410	16650	21560	40930	6738	11880		0.208817	0.156519	0.177813	0.131192	0.170734	0.169015	0.0232783		0.132261	0.163107	0.13942	0.119041	0.154768	0.141719	0.014357		0.14177	0.116146	0.259055	0.150753	0.172946	0.168134	0.0447023		0.128472	0.130825	0.238659
	PIP2 32:1	97690	431200	211800	401800	675200	253700	299800	139800	468300	404600	172100	136500	319300	138800	120000	274400	299900	518700	77180	135000		3.68086	3.08883	4.47118	2.32523	3.81469	3.47616	0.660964		2.3318	2.64607	1.72486	3.20753	3.53981	2.69002	0.584771		1.63749	1.45182	2.79353	1.30697	2.20548	1.87906	0.501826		2.11728	1.81978	3.02449
	PIP2 32:0	14140	55740	28070	62170	86870	30550	41040	18970	56180	48190	19700	15620	34500	18420	12200	29060	35270	59170	7347	18170		0.532781	0.399284	0.592569	0.35978	0.490791	0.475041	0.0779092		0.28079	0.362224	0.234053	0.384795	0.42161	0.336694	0.0630298		0.187441	0.166135	0.301837	0.173446	0.224223	0.210616	0.0454675		0.224228	0.214017	0.345015
	PIP2 34:2	69100	185200	73130	251200	416900	156900	141700	125600	222900	279400	245600	175300	352200	180700	143300	216700	300700	393300	53040	152800		2.60362	1.32665	1.5438	1.4537	2.35537	1.85663	0.473958		1.4421	1.25066	1.54966	1.52671	2.44444	1.64272	0.378338		2.33682	1.8645	3.08136	1.70151	2.63371	2.32358	0.459769		1.67207	1.82464	2.29329
	PIP2 34:1	486300	1892000	665000	2975000	4509000	1612000	1581000	934500	2592000	2732000	1432000	1054000	2119000	1248000	867200	1603000	1805000	2616000	353400	988300		18.3233	13.553	14.0384	17.2164	25.4746	17.7211	3.90873		14.8162	13.9541	11.5299	17.7534	23.902	16.3911	3.87987		13.6251	13.2	18.5389	11.7514	15.9382	14.6107	2.17295		12.3688	10.9527	10.3
	PIP2 34:0	43280	171900	67470	292500	405700	152000	141200	88390	244800	254800	138200	102200	199300	109700	80740	138100	172000	246500	32360	107300		1.63075	1.23138	1.42432	1.69271	2.29209	1.65425	0.326742		1.39706	1.24625	1.09056	1.67671	2.22922	1.52796	0.365538		1.31494	1.087	1.74366	1.03296	1.48392	1.33249	0.238845		1.06559	1.04369	1.43732
	PIP2 36:2	10110	31950	10700	58080	88250	39300	21230	50980	36610	59140	131000	76910	125600	91720	57510	89180	113600	136100	13570	68190		0.380934	0.228868	0.225881	0.336111	0.498588	0.334077	0.0931295		0.361213	0.187379	0.628994	0.250753	0.51741	0.38915	0.14979		1.24643	0.818017	1.09886	0.863653	1.05697	1.01679	0.143787		0.688117	0.68932	0.793586
	PIP2 36:1	145700	605200	289600	1279000	1592000	832400	686400	560700	1150000	1056000	1281000	1057000	1837000	1229000	476100	1314000	1491000	1284000	140200	779600		5.48983	4.33524	6.11357	7.40162	8.99435	6.46692	1.46545		7.65074	6.05825	6.91795	7.87671	9.23885	7.5485	0.965563		12.1884	11.2423	16.0717	11.5725	8.75023	11.965	2.1574		10.1389	9.04733	7.48688
	PIP2 36:0	16780	69140	32700	137500	169900	95450	76770	54310	113200	106900	137200	106600	189800	142200	50740	123300	153200	118400	17970	95040		0.632253	0.495272	0.69031	0.795718	0.959887	0.714688	0.142724		0.877298	0.677582	0.67008	0.775342	0.935258	0.787112	0.0965338		1.30542	1.1338	1.66054	1.33898	0.932549	1.27426	0.220178		0.951389	0.929612	0.690379
	PIP3 26:1	N/A	N/A	N/A	N/A	N/A	N/A	N/A	N/A	N/A	N/A	N/A	N/A	N/A	N/A	N/A	N/A	N/A	N/A	N/A	N/A		#VALUE!	#VALUE!	#VALUE!	#VALUE!	#VALUE!	#VALUE!	#VALUE!		#VALUE!	#VALUE!	#VALUE!	#VALUE!	#VALUE!	#VALUE!	#VALUE!		#VALUE!	#VALUE!	#VALUE!	#VALUE!	#VALUE!	#VALUE!	#VALUE!		#VALUE!	#VALUE!	#VALUE!
	PIP3 26:0	N/A	N/A	N/A	N/A	N/A	N/A	N/A	N/A	N/A	N/A	N/A	N/A	N/A	N/A	N/A	N/A	N/A	N/A	N/A	N/A		#VALUE!	#VALUE!	#VALUE!	#VALUE!	#VALUE!	#VALUE!	#VALUE!		#VALUE!	#VALUE!	#VALUE!	#VALUE!	#VALUE!	#VALUE!	#VALUE!		#VALUE!	#VALUE!	#VALUE!	#VALUE!	#VALUE!	#VALUE!	#VALUE!		#VALUE!	#VALUE!	#VALUE!
	PIP3 28:1	N/A	N/A	N/A	N/A	N/A	N/A	N/A	N/A	N/A	N/A	N/A	N/A	N/A	N/A	N/A	N/A	N/A	N/A	N/A	N/A		#VALUE!	#VALUE!	#VALUE!	#VALUE!	#VALUE!	#VALUE!	#VALUE!		#VALUE!	#VALUE!	#VALUE!	#VALUE!	#VALUE!	#VALUE!	#VALUE!		#VALUE!	#VALUE!	#VALUE!	#VALUE!	#VALUE!	#VALUE!	#VALUE!		#VALUE!	#VALUE!	#VALUE!
	PIP3 28:0	N/A	N/A	N/A	N/A	N/A	N/A	N/A	N/A	N/A	N/A	N/A	N/A	N/A	N/A	N/A	N/A	N/A	N/A	N/A	N/A		#VALUE!	#VALUE!	#VALUE!	#VALUE!	#VALUE!	#VALUE!	#VALUE!		#VALUE!	#VALUE!	#VALUE!	#VALUE!	#VALUE!	#VALUE!	#VALUE!		#VALUE!	#VALUE!	#VALUE!	#VALUE!	#VALUE!	#VALUE!	#VALUE!		#VALUE!	#VALUE!	#VALUE!
	PIP3 30:2	N/A	N/A	N/A	N/A	N/A	N/A	N/A	N/A	N/A	N/A	N/A	N/A	N/A	N/A	N/A	N/A	N/A	N/A	N/A	N/A		#VALUE!	#VALUE!	#VALUE!	#VALUE!	#VALUE!	#VALUE!	#VALUE!		#VALUE!	#VALUE!	#VALUE!	#VALUE!	#VALUE!	#VALUE!	#VALUE!		#VALUE!	#VALUE!	#VALUE!	#VALUE!	#VALUE!	#VALUE!	#VALUE!		#VALUE!	#VALUE!	#VALUE!
	PIP3 30:1	N/A	N/A	N/A	N/A	N/A	N/A	N/A	N/A	N/A	N/A	N/A	N/A	N/A	N/A	N/A	N/A	N/A	N/A	N/A	N/A		#VALUE!	#VALUE!	#VALUE!	#VALUE!	#VALUE!	#VALUE!	#VALUE!		#VALUE!	#VALUE!	#VALUE!	#VALUE!	#VALUE!	#VALUE!	#VALUE!		#VALUE!	#VALUE!	#VALUE!	#VALUE!	#VALUE!	#VALUE!	#VALUE!		#VALUE!	#VALUE!	#VALUE!
	PIP3 30:0	N/A	N/A	N/A	N/A	N/A	N/A	N/A	N/A	N/A	N/A	N/A	N/A	N/A	N/A	N/A	N/A	N/A	N/A	N/A	N/A		#VALUE!	#VALUE!	#VALUE!	#VALUE!	#VALUE!	#VALUE!	#VALUE!		#VALUE!	#VALUE!	#VALUE!	#VALUE!	#VALUE!	#VALUE!	#VALUE!		#VALUE!	#VALUE!	#VALUE!	#VALUE!	#VALUE!	#VALUE!	#VALUE!		#VALUE!	#VALUE!	#VALUE!
	PIP3 32:2	N/A	N/A	N/A	N/A	N/A	N/A	N/A	N/A	N/A	N/A	N/A	N/A	N/A	N/A	N/A	N/A	N/A	N/A	N/A	N/A		#VALUE!	#VALUE!	#VALUE!	#VALUE!	#VALUE!	#VALUE!	#VALUE!		#VALUE!	#VALUE!	#VALUE!	#VALUE!	#VALUE!	#VALUE!	#VALUE!		#VALUE!	#VALUE!	#VALUE!	#VALUE!	#VALUE!	#VALUE!	#VALUE!		#VALUE!	#VALUE!	#VALUE!
	PIP3 32:1	N/A	N/A	N/A	N/A	N/A	N/A	N/A	N/A	N/A	N/A	N/A	N/A	N/A	N/A	N/A	N/A	N/A	N/A	N/A	N/A		#VALUE!	#VALUE!	#VALUE!	#VALUE!	#VALUE!	#VALUE!	#VALUE!		#VALUE!	#VALUE!	#VALUE!	#VALUE!	#VALUE!	#VALUE!	#VALUE!		#VALUE!	#VALUE!	#VALUE!	#VALUE!	#VALUE!	#VALUE!	#VALUE!		#VALUE!	#VALUE!	#VALUE!
	PIP3 32:0	N/A	N/A	N/A	N/A	N/A	N/A	N/A	N/A	N/A	N/A	N/A	N/A	N/A	N/A	N/A	N/A	N/A	N/A	N/A	N/A		#VALUE!	#VALUE!	#VALUE!	#VALUE!	#VALUE!	#VALUE!	#VALUE!		#VALUE!	#VALUE!	#VALUE!	#VALUE!	#VALUE!	#VALUE!	#VALUE!		#VALUE!	#VALUE!	#VALUE!	#VALUE!	#VALUE!	#VALUE!	#VALUE!		#VALUE!	#VALUE!	#VALUE!
	PIP3 34:2	N/A	N/A	N/A	N/A	N/A	N/A	N/A	N/A	N/A	N/A	N/A	N/A	N/A	N/A	N/A	N/A	N/A	N/A	N/A	N/A		#VALUE!	#VALUE!	#VALUE!	#VALUE!	#VALUE!	#VALUE!	#VALUE!		#VALUE!	#VALUE!	#VALUE!	#VALUE!	#VALUE!	#VALUE!	#VALUE!		#VALUE!	#VALUE!	#VALUE!	#VALUE!	#VALUE!	#VALUE!	#VALUE!		#VALUE!	#VALUE!	#VALUE!
	PIP3 34:1	N/A	N/A	N/A	N/A	N/A	N/A	N/A	N/A	N/A	N/A	N/A	N/A	N/A	N/A	N/A	N/A	N/A	N/A	N/A	N/A		#VALUE!	#VALUE!	#VALUE!	#VALUE!	#VALUE!	#VALUE!	#VALUE!		#VALUE!	#VALUE!	#VALUE!	#VALUE!	#VALUE!	#VALUE!	#VALUE!		#VALUE!	#VALUE!	#VALUE!	#VALUE!	#VALUE!	#VALUE!	#VALUE!		#VALUE!	#VALUE!	#VALUE!
	PIP3 34:0	N/A	N/A	N/A	N/A	N/A	N/A	N/A	N/A	N/A	N/A	N/A	N/A	N/A	N/A	N/A	N/A	N/A	N/A	N/A	N/A		#VALUE!	#VALUE!	#VALUE!	#VALUE!	#VALUE!	#VALUE!	#VALUE!		#VALUE!	#VALUE!	#VALUE!	#VALUE!	#VALUE!	#VALUE!	#VALUE!		#VALUE!	#VALUE!	#VALUE!	#VALUE!	#VALUE!	#VALUE!	#VALUE!		#VALUE!	#VALUE!	#VALUE!
	PIP3 36:2	N/A	N/A	N/A	N/A	N/A	N/A	N/A	N/A	N/A	N/A	N/A	N/A	N/A	N/A	N/A	N/A	N/A	N/A	N/A	N/A		#VALUE!	#VALUE!	#VALUE!	#VALUE!	#VALUE!	#VALUE!	#VALUE!		#VALUE!	#VALUE!	#VALUE!	#VALUE!	#VALUE!	#VALUE!	#VALUE!		#VALUE!	#VALUE!	#VALUE!	#VALUE!	#VALUE!	#VALUE!	#VALUE!		#VALUE!	#VALUE!	#VALUE!
	PIP3 36:1	N/A	N/A	N/A	N/A	N/A	N/A	N/A	N/A	N/A	N/A	N/A	N/A	N/A	N/A	N/A	N/A	N/A	N/A	N/A	N/A		#VALUE!	#VALUE!	#VALUE!	#VALUE!	#VALUE!	#VALUE!	#VALUE!		#VALUE!	#VALUE!	#VALUE!	#VALUE!	#VALUE!	#VALUE!	#VALUE!		#VALUE!	#VALUE!	#VALUE!	#VALUE!	#VALUE!	#VALUE!	#VALUE!		#VALUE!	#VALUE!	#VALUE!
	PIP3 36:0	N/A	N/A	N/A	N/A	N/A	N/A	N/A	N/A	N/A	N/A	N/A	N/A	N/A	N/A	N/A	N/A	N/A	N/A	N/A	N/A		#VALUE!	#VALUE!	#VALUE!	#VALUE!	#VALUE!	#VALUE!	#VALUE!		#VALUE!	#VALUE!	#VALUE!	#VALUE!	#VALUE!	#VALUE!	#VALUE!		#VALUE!	#VALUE!	#VALUE!	#VALUE!	#VALUE!	#VALUE!	#VALUE!		#VALUE!	#VALUE!	#VALUE!
	PS 26:1	402700	318600	37290	186300	208500	401800	451600	258700	272100	146100	336500	249300	190400	233500	102700	500900	464300	454700	41020	281300		3.26602	1.43127	0.437368	0.664171	2.50481	1.66073	0.985885		1.75919	1.19724	1.3432	1.74984	2.07028	1.62395	0.287012		2.23886	1.00931	1.34463	1.43781	1.13669	1.43346	0.392544		3.78896	3.98199	3.06402
	PS 26:0	5057000	4291000	671700	3024000	3156000	4662000	6174000	1728000	4231000	1895000	1576000	1548000	1487000	1217000	492100	796500	694300	780100	49650	470700		41.0138	19.2767	7.87825	10.7807	37.9145	23.3728	12.5039		20.4116	16.368	8.97196	27.209	26.8528	19.9627	6.24369		10.4857	6.26721	10.5014	7.49384	5.4466	8.03895	1.92383		6.02496	5.95455	5.25674
	PS 28:1	4529000	2966000	521800	2168000	1862000	4218000	4028000	1798000	2367000	1260000	2738000	2084000	1495000	1079000	604800	3582000	2538000	2250000	188700	1164000		36.7315	13.3243	6.1201	7.72906	22.3691	17.2548	10.293		18.4676	10.6787	9.33541	15.2219	17.8546	14.3116	3.38168		18.2169	8.43725	10.5579	6.64409	6.69397	10.11	3.92433		27.0953	21.7667	15.1617
	PS 28:0	2132000	2281000	369000	1415000	998800	1757000	2447000	529000	1525000	673000	495500	505600	405000	371400	148400	427300	269700	296700	24790	159400		17.2912	10.2471	4.32794	5.04456	11.999	9.78196	4.35333		7.69264	6.48727	2.74663	9.80707	9.53663	7.25405	2.33899		3.29674	2.04696	2.86017	2.28695	1.6425	2.42666	0.535967		3.23222	2.31304	1.99933
	PS 30:2	473600	349100	49670	159600	170000	414600	317600	182300	235000	132900	468600	333300	206000	187900	76170	756200	431600	382100	39080	185400		3.84104	1.56828	0.582571	0.568984	2.04229	1.72063	1.09881		1.81524	0.841994	0.946521	1.51125	1.88324	1.39965	0.394827		3.11776	1.34939	1.4548	1.15702	0.843055	1.58441	0.725199		5.72012	3.70154	2.5748
	PS 30:1	3916000	4783000	848300	2477000	1593000	3702000	4438000	1355000	2860000	1517000	1620000	1675000	1000000	1145000	427300	1357000	920600	920700	121800	458300		31.7599	21.487	9.94957	8.83066	19.1374	18.2329	7.65293		16.2084	11.7656	7.03531	18.3923	21.4964	14.9796	4.638		10.7784	6.78138	7.06215	7.05049	4.72939	7.28037	1.78389		10.2648	7.89537	6.20418
	PS 30:0	456800	586500	103100	434900	242500	468500	534400	153200	418100	194300	190300	163000	116100	124600	50350	145800	95670	101600	12350	50830		3.70479	2.63477	1.20924	1.55045	2.91326	2.4025	0.83273		2.05123	1.41676	0.795431	2.68875	2.75329	1.94109	0.685354		1.26613	0.659919	0.819915	0.767241	0.557277	0.814097	0.222221		1.10287	0.820497	0.684636
	PS 32:2	20150000	21480000	4904000	16230000	9187000	24690000	22070000	14200000	18230000	11120000	21820000	17780000	12480000	13140000	7074000	30000000	21670000	21650000	3090000	10890000		163.423	96.496	57.5182	57.861	110.368	97.1331	35.7806		108.1	58.5101	73.7279	117.235	157.574	103.029	31.7363		145.176	71.9838	88.1356	80.9113	78.2955	92.9005	24.3243		226.929	185.849	145.889
	PS 32:1	37680000	53100000	10200000	34140000	26120000	43210000	54360000	15320000	41000000	25910000	18380000	21380000	14970000	15150000	6469000	12850000	8982000	8634000	1209000	4885000		305.596	238.544	119.634	121.711	313.791	219.855	77.676		189.186	144.115	79.5431	263.666	367.153	208.732	90.703		122.289	86.5587	105.72	93.2882	71.5993	95.8911	15.6919		97.2012	77.0326	58.1806
	PS 32:0	3265000	4901000	797900	3061000	2236000	3708000	5184000	1191000	3318000	2153000	1469000	1651000	1218000	1158000	486700	871600	602100	551900	77940	349700		26.4801	22.0171	9.35843	10.9127	26.8621	19.1261	6.89387		16.2347	13.7434	6.1838	21.3376	30.5087	17.6016	7.38999		9.77379	6.68421	8.60169	7.13054	5.38683	7.51541	1.39345		6.59304	5.16381	3.719
	PS 34:2	82380000	79980000	21970000	74390000	53160000	89290000	85790000	74730000	76570000	63970000	121500000	101700000	92130000	81630000	52820000	138800000	115300000	102900000	24360000	77350000		668.127	359.299	257.682	265.205	638.635	437.79	164.205		390.937	227.439	388.006	492.412	906.476	481.054	209.05		808.383	411.741	650.636	502.648	584.615	591.605	123.011		1049.92	988.851	693.396
	PS 34:1	67490000	97340000	41890000	92180000	58780000	76890000	105000000	45150000	77480000	60060000	52770000	63810000	52060000	52150000	27100000	37460000	30270000	25620000	5768000	17920000		547.364	437.287	491.321	328.627	706.151	502.15	114.087		336.646	278.367	234.424	498.264	851.07	439.754	204.712		351.098	258.34	367.655	321.121	299.945	319.632	35.2204		283.359	259.605	172.642
	PS 34:0	5561000	10830000	3889000	9865000	5384000	7485000	11880000	3434000	7536000	5468000	3197000	5089000	4180000	3958000	2008000	1740000	1374000	1262000	344400	931600		45.1014	48.6523	45.6134	35.1693	64.6804	47.8434	8.72987		32.7715	31.4952	17.8297	48.463	77.4833	41.6086	18.6181		21.2708	20.6032	29.5198	24.3719	22.2247	23.5981	2.94213		13.1619	11.7839	8.50404
	PS 36:2	2524000	3268000	1166000	3581000	2314000	3041000	4349000	3937000	2967000	2728000	7791000	8447000	5162000	7744000	4141000	3365000	3286000	2454000	858600	2601000		20.4704	14.681	13.6758	12.7665	27.7991	17.8786	5.15034		13.3144	11.5297	20.4413	19.0804	38.6567	20.6045	8.79136		51.8363	34.1984	36.4548	47.6847	45.8329	43.2014	6.16655		25.4539	28.1818	16.5364
	PS 36:1	1167000	2300000	783700	1547000	1358000	1801000	2518000	917300	1835000	1493000	1642000	2260000	1483000	1798000	834000	709400	574900	459100	142900	485500		9.46472	10.3324	9.19188	5.51515	16.3143	10.1637	3.18591		7.88529	6.6755	4.76272	11.8006	21.1563	10.4561	5.31693		10.9248	9.1498	10.4732	11.0714	9.23077	10.17	0.752462		5.36611	4.93053	3.09367
	PS 36:0	337800	445200	203200	418600	385300	598700	397100	385200	350500	163800	1269000	507000	337600	260400	228900	750000	404100	300300	28000	266100		2.73966	2	2.3833	1.49234	4.62878	2.64882	0.979578		2.62128	1.05276	2	2.25402	2.3211	2.04983	0.489638		8.44311	2.05263	2.38418	1.60345	2.53348	3.40337	2.31872		5.67322	3.46569	2.02358
		6840	16000	5875	13220	16160	16790	18470	9769	14530	5512	6176	16370	9002	8674	11750	8798	7101	13370	9354	7001
		16640	62780	29140	95450	55430	77430	64100	47470	59710	42720	39180	47270	45840	54510	28770	39200	53910	55840	18480	36930
		26540	139600	47370	172800	177000	108800	113300	81050	146000	114300	105100	94020	114300	106200	54410	129600	164800	171500	36750	71250
		2552	16740	5002	17860	25210	10210	7758	8575	18780	20720	12660	10110	16030	14500	9187	22660	32260	25930	4900	7044
		123300	222600	85260	280500	83240	228400	377200	192600	155500	70570	150300	247000	141600	162400	90350	132200	116600	148400	35730	78770
	Total Lipid
	PI																						1078.99	844.322	1373.53	938.887	717.001	990.546	205.498	PI	694.655	754.529	1043.15	911.398	1679.59	1016.66	322.401	PI	1370.62	695.611	1345.82	1344.6	641.475	1079.62	306.917	PI	1099.97	1535.05	805.06
	PIP																						61.7149	41.6982	40.5113	38.7856	65.6899	49.68	10.5485	PIP	44.0329	48.7401	94.6909	51.2674	67.2993	61.2061	16.8694	PIP	172.615	99.6171	157.743	130.23	163.504	144.742	24.3064	PIP	320.558	230.91	272.444
	PIP2																						33.8786	25.1126	29.9294	31.9021	45.3245	33.2294	6.12709	PIP2	29.518	26.8793	24.7109	33.8813	43.729	31.7437	6.14129	PIP2	34.125	31.2112	45.8025	30.0303	33.6305	34.9599	5.13777	PIP2	29.5012	26.7799	26.8034
[truncated: 4 more columns]
