# Supplementary material for: Tricalbin proteins regulate plasma membrane phospholipid homeostasis
Source: Life Sci Alliance. 2022 Apr 19;5(8):e202201430. doi: 10.26508/lsa.202201430 (PMC9018018; doi:10.26508/lsa.202201430)
Supplement: Supplementary file 5 [file LSA-2022-01430_SdataFS2.xlsx]

## Sheet: Fig S2A
Figure S2A: Relative PM GFP-Lact-C2 fluorescence in Wild type, scs2/22 ist2D, Dtether and scs2/22 ist2 mid1D mutant cells
	Strain	Wild type (N=3, n=172)																		scs2/22 ist2D (N=3, n=178)																		scs2/22 ist2 mid1D (N=3 n=181)
	Exp.	1						2						3						1						2						3						1						2
		aver. PM	aver. Cyto	aver. BG	PM- BG	Cyto- BG	PM- BG/Cyto- BG	aver. PM	aver. Cyto	aver. BG	PM- BG	Cyto- BG	PM- BG/Cyto- BG	aver. PM	aver. Cyto	aver. BG	PM- BG	Cyto- BG	PM- BG/Cyto- BG	aver. PM	aver. Cyto	aver. BG	PM- BG	Cyto- BG	PM- BG/Cyto- BG	aver. PM	aver. Cyto	aver. BG	PM- BG	Cyto- BG	PM- BG/Cyto- BG	aver. PM	aver. Cyto	aver. BG	PM- BG	Cyto- BG	PM- BG/Cyto- BG	aver. PM	aver. Cyto	aver. BG	PM- BG	Cyto- BG	PM- BG/Cyto- BG	aver. PM	aver. Cyto	aver. BG	PM- BG	Cyto- BG	PM- BG/Cyto- BG
	cell 1	7282.74	3528.34	2496.31	4786.43	1032.03	4.6379	217.183	129.16	102.13	115.054	27.0306	4.25643	186.473	120.19	101.736	84.7367	18.4531	4.592	5392.25	3411.21	2441.89	2950.36	969.312	3.04377	158.955	121.618	101.338	57.6175	20.2798	2.84113	137.185	118.099	101.186	35.9983	16.9128	2.12847	4414.9	3816.6	2439.66	1975.24	1376.94	1.43451	138.01	120.436	102.013	35.9961	18.423	1.95387
	2	7888.42	3643.07	2480.03	5408.39	1163.04	4.65023	210.744	126.358	102.066	108.678	24.2922	4.47376	241.859	135.721	101.699	140.16	34.0218	4.11972	6526.91	3954.74	2509.39	4017.52	1445.35	2.77962	149.51	122.56	102.16	47.3497	20.3998	2.32109	163.647	146.441	101.607	62.0397	44.8334	1.38378	7733.17	6609.88	2566.62	5166.55	4043.26	1.27782	148.38	130.118	100.943	47.4375	29.1749	1.62597
	3	6972.85	3430.61	2406.62	4566.23	1023.99	4.45926	288.687	154.302	101.675	187.012	52.6267	3.55355	195.676	127.452	100.912	94.7636	26.5396	3.57065	5484.1	3442.79	2472.04	3012.06	970.746	3.10283	170.987	134.439	101.353	69.6347	33.086	2.10466	167.633	136.142	101.614	66.0186	34.5276	1.91205	5666.14	4099.29	2616.04	3050.1	1483.25	2.05637	147.966	117.942	101.691	46.275	16.2505	2.84761
	4	6098.03	3267.15	2527.03	3571	740.124	4.82487	247.691	128.133	101.811	145.881	26.3221	5.54215	171.715	119.976	101.022	70.6924	18.9542	3.72964	4759.11	3344.19	2472.76	2286.35	871.432	2.62368	136.326	127.481	100.768	35.5579	26.7129	1.33111	183.827	148.423	102.429	81.3977	45.9936	1.76976	4979.79	3686.53	2488.55	2491.25	1197.98	2.07953	208.506	164.272	102.404	106.102	61.868	1.71498
	5	7653.73	3731.49	2462.46	5191.27	1269.03	4.09075	215.251	135.678	102.294	112.957	33.3836	3.3836	252.698	148.225	101.464	151.234	46.7615	3.23416	6243.94	3465.78	2470.08	3773.86	995.701	3.79016	152.133	126.991	101.48	50.6533	25.5108	1.98557	163.51	133.242	101.95	61.5607	31.292	1.9673	5031.29	3966.57	2507.25	2524.04	1459.32	1.7296	143.716	129.522	101.165	42.5513	28.3574	1.50053
	6	5714.12	3108.03	2364.64	3349.49	743.39	4.50569	225.581	141.532	102.231	123.351	39.3012	3.1386	169.46	119.222	101.151	68.3088	18.0715	3.77991	4485.04	3135.33	2484.4	2000.64	650.931	3.0735	146.533	128.958	101.397	45.1358	27.5608	1.63768	175.573	138.165	100.784	74.789	37.3811	2.00072	5783.64	4468.13	2503.34	3280.3	1964.79	1.66954	148.909	139.052	100.713	48.1968	38.339	1.25712
	7	7992.67	3865.08	2458.59	5534.08	1406.49	3.93468	193.4	122.58	101.608	91.7923	20.9725	4.37678	207.84	126.505	102.644	105.196	23.8604	4.40881	6237.22	4005.28	2544.91	3692.31	1460.37	2.52834	147.702	125.954	100.656	47.046	25.2988	1.85962	161.612	132.114	101.378	60.2344	30.7366	1.9597	5396.38	3724.53	2619.09	2777.29	1105.44	2.51239	139.421	128.496	101.262	38.1591	27.234	1.40116
	8	6508.39	3156.08	2417.95	4090.44	738.133	5.54161	255.292	129.589	102	153.292	27.5893	5.55622	213.957	131.146	101.723	112.234	29.4237	3.81441	6032.22	3503.88	2485.86	3546.36	1018.02	3.48359	146.924	133.472	101.071	45.8529	32.4012	1.41516	181.452	147.955	101.31	80.1421	46.6457	1.7181	4925.9	3928.01	2532.83	2393.07	1395.18	1.71524	151.858	130.567	102.02	49.8378	28.5468	1.74583
	9	5953.84	3452.36	2380.66	3573.18	1071.71	3.33411	202.613	124.187	100.796	101.817	23.3912	4.35278	197.009	125.731	101.476	95.5337	24.2552	3.9387	4966.16	3552.39	2439.59	2526.57	1112.8	2.27046	172.991	129.62	101.469	71.5221	28.1516	2.54061	164.882	123.002	101.051	63.8317	21.9515	2.90786	4901.33	3563.13	2463.38	2437.95	1099.75	2.21683	158.027	137.525	102.004	56.0235	35.5208	1.57721
	10	8035.64	3922.34	2661.26	5374.38	1261.08	4.26172	298.983	143.908	103.549	195.434	40.3594	4.84233	272.347	151.763	101.733	170.614	50.0302	3.41023	5179.38	3584.07	2460.76	2718.61	1123.3	2.42019	149.198	130.712	101.798	47.4001	28.9136	1.63937	180.822	144.037	101.73	79.0921	42.3068	1.86949	7988.03	4973.31	2510.4	5477.62	2462.91	2.22405	154.232	128.368	101.964	52.2685	26.4044	1.97954
	11	6935.61	3404.49	2457.8	4477.8	946.686	4.72998	164.131	118.339	101.4	62.7303	16.9381	3.7035	207.923	127.297	101.18	106.743	26.1164	4.08719	4972.05	3492.29	2469.66	2502.39	1022.63	2.44701	180.681	131.844	101.042	79.6385	30.8016	2.58553	176.611	132.728	101.218	75.3938	31.5102	2.39268	5451.23	4270.05	2472.92	2978.31	1797.13	1.65726	151.398	124.686	101.854	49.544	22.8321	2.16992
	12	7527.23	3687.45	2435.84	5091.4	1251.61	4.06787	199.285	125.971	102.128	97.1568	23.843	4.07486	212.414	118.083	101.111	111.303	16.9723	6.55794	5328.27	3723.83	2455.72	2872.56	1268.12	2.26521	191.225	145.71	101.441	89.7841	44.2686	2.02817	182.427	138.548	101.852	80.5741	36.696	2.19572	4195.66	3251.59	2459.83	1735.84	791.768	2.19235	142.179	126.235	103.051	39.1281	23.1836	1.68775
	13	7575.62	3599.82	2461.33	5114.29	1138.48	4.49219	235.925	123.122	101.462	134.464	21.6601	6.2079	212.552	131.538	102.71	109.842	28.8278	3.81028	5051.63	3631.9	2433.31	2618.33	1198.59	2.1845	180.386	131.616	101.194	79.1918	30.4219	2.60312	164.274	123.028	101.196	63.0786	21.8328	2.88916	6664.87	5574.55	2703.43	3961.44	2871.12	1.37975	150.918	143.653	102.02	48.8972	41.6329	1.17448
	14	7355.39	3384.77	2430.64	4924.75	954.133	5.16149	246.038	133.661	102.927	143.111	30.734	4.65645	212.896	118.327	102.231	110.665	16.096	6.87533	6055.58	3675.99	2514.55	3541.03	1161.44	3.04883	180.514	142.281	101.447	79.0673	40.834	1.93631	178.266	140.299	101.627	76.6384	38.6718	1.98177	4436.42	3447.91	2442.79	1993.63	1005.12	1.98349	146.408	128.686	101.96	44.448	26.7255	1.66313
	15	7409.33	3522.51	2440.72	4968.61	1081.79	4.59295	198.758	121.461	101.107	97.6519	20.3548	4.7975	221.119	119.28	103.253	117.867	16.0272	7.35416	5232.56	3393.62	2487.71	2744.85	905.908	3.02995	159.3	125.557	100.884	58.4166	24.6735	2.36758	150.251	130.152	101.645	48.6052	28.5064	1.70506	5413.41	3326.89	2472.24	2941.17	854.652	3.44137	137.556	118.204	101.015	36.541	17.1886	2.12588
	16	6684.95	3393.94	2451.64	4233.31	942.305	4.4925	200.977	120.42	101.164	99.8139	19.2569	5.18329	278.966	135.649	101.471	177.495	34.1784	5.1932	5536.64	3933.89	2636.1	2900.54	1297.78	2.23499	178.116	124.852	101.438	76.678	23.4136	3.27493	187.493	133.75	101.626	85.8671	32.1242	2.67298	6199.18	4154.06	2450.25	3748.93	1703.81	2.20032	138.242	131.212	102.446	35.7967	28.7665	1.24439
	17	9210.4	3690.77	2465.49	6744.91	1225.28	5.50481	184.787	122.31	101.99	82.797	20.3199	4.07468	195.846	119.782	100.902	94.9439	18.8799	5.02885	7629.22	4499.94	2529.83	5099.4	1970.11	2.58838	165.563	125.968	101.268	64.2947	24.6999	2.60303	160.255	142.066	101.123	59.1319	40.9423	1.44427	5622.76	4595.36	2475.25	3147.51	2120.11	1.4846	141.475	125.891	101.573	39.9023	24.3178	1.64087
	18	6259.57	3517.03	2421.04	3838.54	1095.99	3.50234	156.313	120.388	101.438	54.8746	18.9501	2.89575	237.96	141.931	101.851	136.108	40.0796	3.39595	5409.79	3592.48	2485.12	2924.67	1107.35	2.64113	163.04	135.366	100.711	62.3281	34.6542	1.79858	166.852	124.516	101.551	65.301	22.9644	2.84358	5475.1	4568.42	2459.7	3015.4	2108.72	1.42997	157.273	134.689	102.034	55.2388	32.6549	1.69159
	19	7215.1	4119.78	2447.36	4767.74	1672.42	2.8508	189.356	124.634	101.876	87.4793	22.7576	3.84397	207.621	117.753	105.043	102.578	12.7099	8.07071	5726.51	3874.61	2513.25	3213.26	1361.36	2.36034	200.6	157.598	101.543	99.0576	56.0548	1.76716	160.058	118.414	101.184	58.8738	17.2295	3.41704	5466.12	4342.49	2488.41	2977.7	1854.08	1.60603	225.166	137.069	102.893	122.273	34.1762	3.57773
	20	8355.44	4096.71	2358.89	5996.54	1737.81	3.45062	201.607	117.744	101.21	100.397	16.5339	6.07218	210.916	125.079	101.961	108.955	23.1179	4.71303	4292.15	3047.72	2469.02	1823.13	578.701	3.15037	169.611	126.808	101.613	67.9974	25.1944	2.69891	187.773	141.28	101.916	85.8568	39.3638	2.18111	4625.77	3778.38	2466.32	2159.45	1312.06	1.64585	148.437	135.521	102.252	46.1848	33.2684	1.38825
	21	7649.35	3500.31	2420.84	5228.51	1079.47	4.8436	253.271	125.194	104.023	149.248	21.1707	7.04971	166.573	115.138	100.991	65.582	14.1465	4.6359	5641.81	3384.45	2470.97	3170.84	913.488	3.47114	150.268	124.777	102.081	48.1865	22.6959	2.12314	153.825	122.974	102.643	51.1817	20.3311	2.51741	4724.3	4186.46	2410.57	2313.72	1775.89	1.30285	131.085	130.972	101.773	29.3113	29.1988	1.00385
	22	6334.66	3419.29	2442	3892.66	977.288	3.98312	267.744	134.682	103.387	164.357	31.2947	5.25192	213.312	130.558	102.371	110.941	28.1872	3.93586	4682.17	3079.03	2502.85	2179.32	576.175	3.7824	156.572	130.197	101.554	55.0181	28.6433	1.9208	142.074	119.887	102.278	39.7964	17.6092	2.25997	8714.85	4743.14	2484.07	6230.78	2259.06	2.75812	177.735	145.419	101.494	76.241	43.925	1.73571
	23	7145.44	3719.7	2483.07	4662.37	1236.63	3.77022	203.066	125.262	101.878	101.188	23.3847	4.3271	198.736	116.609	101.339	97.3975	15.27	6.37837	5304.97	3084.15	2516.83	2788.13	567.32	4.91456	192.263	144.628	101.244	91.0189	43.3836	2.098	155.589	121.055	101.072	54.517	19.9834	2.72811	6761.5	4472.53	2523.82	4237.68	1948.71	2.1746	177.559	131.614	103.356	74.2025	28.2574	2.62594
	24	4993.03	3132.92	2451.68	2541.35	681.239	3.73049	214.957	124.929	103.057	111.9	21.8729	5.11593	194.462	124.441	101.484	92.9785	22.9569	4.05014	5035.59	3560	2414.83	2620.76	1145.17	2.28854	150.043	138.391	101.212	48.8305	37.1792	1.31338	153.6	132.485	101.663	51.937	30.8221	1.68506	5341.33	4123.48	2587.9	2753.43	1535.58	1.79309	180.2	143.568	102.976	77.2231	40.5914	1.90245
	25	8006.11	3777.16	2404.77	5601.33	1372.38	4.08146	227.177	130.049	102.172	125.005	27.8777	4.48407	225.822	141.398	101.713	124.109	39.6845	3.12738	5333.39	3547.9	2449.19	2884.19	1098.71	2.62507	162.984	131.408	100.841	62.1429	30.5674	2.03298	175.557	121.315	101.505	74.052	19.8095	3.7382	5719.16	3822.97	2482.79	3236.36	1340.18	2.41487	151.317	133.679	102.342	48.9754	31.3368	1.56287
	26	7818.57	4129.74	2414.29	5404.28	1715.45	3.15035	261.29	126.864	101.616	159.673	25.2478	6.32424	186.462	117.659	101.498	84.9642	16.1608	5.25741	5953.1	3796.54	2458.1	3494.99	1338.43	2.61126	166.786	129.824	101.59	65.1963	28.2339	2.30915	160.663	126.014	101.734	58.929	24.2796	2.4271	5238.7	4348.16	2511.85	2726.85	1836.31	1.48496	127.528	120.49	101.916	25.6117	18.5734	1.37894
	27	8541.35	3696.15	2503.96	6037.39	1192.18	5.06414	203.847	120.637	101.02	102.828	19.6171	5.24173	237.94	131.248	101.016	136.924	30.2319	4.52912	5799.98	3550.05	2443.84	3356.14	1106.21	3.03391	157.187	125.655	103.034	54.1536	22.6211	2.39394	152.613	117.902	101.851	50.7626	16.0511	3.16257	5168.99	3579.3	2401.65	2767.34	1177.65	2.34988	153.758	139.349	102.423	51.335	36.9263	1.3902
	28	8727.49	3881.8	2426.4	6301.09	1455.4	4.32947	177.487	117.176	100.97	76.5172	16.2062	4.72147	214.542	131.976	101.249	113.293	30.7269	3.68709	5118.78	3645.11	2519.19	2599.59	1125.92	2.30885	150.662	120.421	101.458	49.2034	18.9622	2.59481	185.953	123.129	101.97	83.9824	21.1589	3.96912	7701.16	5170.81	2534.75	5166.41	2636.06	1.9599	146.821	128.793	101.402	45.4194	27.3912	1.65817
	29	7061.93	4074.51	2468.7	4593.23	1605.8	2.86039	203.537	134.482	104.012	99.5244	30.4698	3.26633	206.042	121.6	101.171	104.871	20.4289	5.13346	5457.52	3901.69	2467.78	2989.74	1433.91	2.08503	148.02	129.157	101.94	46.0803	27.2172	1.69306	164.217	129.551	102.366	61.8511	27.1856	2.27514	7256.47	6217.48	2633.96	4622.51	3583.52	1.28994	145.342	120.728	101.179	44.1626	19.5492	2.25904
	30	7728.41	3958.25	2493.5	5234.91	1464.75	3.57393	218.887	135.612	102.461	116.426	33.1511	3.51199	187.287	119.158	101.219	86.0676	17.9388	4.79784	6274.59	3941.77	2541.16	3733.43	1400.6	2.66558	156.316	124.911	102.152	54.1635	22.7585	2.37992	151.822	135.054	101.681	50.1409	33.3721	1.50248	4219.01	3368.66	2555.63	1663.38	813.039	2.04588	177.08	122.7	104.841	72.2382	17.8588	4.04497
	31	5488.52	3174.77	2488.94	2999.58	685.836	4.37361	210.305	132.555	100.962	109.343	31.5931	3.46098	204.607	116.55	101.905	102.703	14.6456	7.01256	4611.14	3368.74	2475.99	2135.16	892.748	2.39167	181.603	152.419	101.762	79.841	50.6572	1.5761	168.981	127.995	100.807	68.1739	27.1882	2.50748	4579.01	3445.12	2502.86	2076.15	942.258	2.20338	197.003	154.33	101.984	95.019	52.3464	1.8152
	32	7082.35	3959.22	2423.55	4658.8	1535.67	3.03373	221.855	132.399	101.181	120.674	31.2184	3.86548	186.879	127.096	101.347	85.5319	25.749	3.32176	6030.75	3649.43	2476.27	3554.48	1173.16	3.02984	138.564	120.821	100.758	37.8056	20.0628	1.88436	201.816	131.743	101.24	100.576	30.5036	3.29718	8569.05	6096.3	2522.9	6046.15	3573.4	1.69199	150.259	127.103	100.966	49.2936	26.1372	1.88596
	33	7601.13	3594.02	2359.28	5241.84	1234.74	4.24531	235.505	140.14	101.709	133.796	38.4315	3.4814	195.249	122.823	101.304	93.9449	21.5188	4.36572	5456.22	3641.43	2490.82	2965.4	1150.61	2.57723	169.477	127.954	102.294	67.1824	25.6598	2.61819	187.807	141.14	101.45	86.3565	39.6893	2.17582	4886.02	4149.83	2453.04	2432.97	1696.79	1.43387	148.341	135.161	100.433	47.9076	34.7273	1.37954
	34	8413.45	3588.79	2407.46	6005.99	1181.34	5.08406	181.847	133.035	101.677	80.1694	31.358	2.55659	181.93	123.334	101.025	80.9043	22.3088	3.62656	5265.42	3910.77	2360.37	2905.05	1550.4	1.87374	154.3	124.586	101.035	53.265	23.5512	2.26167	139.209	116.084	101.494	37.7151	14.5897	2.58505	5435.12	3652.08	2573.5	2861.62	1078.58	2.65315	149.416	135.544	102.275	47.1401	33.269	1.41694
	35	6890.84	3727.96	2477.8	4413.04	1250.16	3.52998	226.835	120.049	102.575	124.259	17.4741	7.11108	246.14	128.225	102.948	143.193	25.2772	5.66489	5655.29	3644.73	2425.45	3229.84	1219.28	2.64898	189.291	132.084	101.9	87.3903	30.1838	2.89527	172.375	144.472	101.675	70.7	42.7968	1.65199	4731.87	3544.45	2518.93	2212.94	1025.52	2.15786	152.803	135.697	102.289	50.514	33.4085	1.51201
	36	5832.02	3255.7	2426.3	3405.71	829.4	4.10624	263.74	129.762	102.454	161.286	27.3085	5.90608	220.068	130.798	102.655	117.413	28.1427	4.17204	4097.31	3336.48	2492.2	1605.11	844.276	1.90117	176.363	147.453	101.341	75.0228	46.1127	1.62694	152.983	124.469	101.037	51.9461	23.4317	2.21692	8732.37	4618.73	2565.74	6166.63	2053	3.00372	158.635	136.957	101.986	56.6492	34.9709	1.61989
	37	7584.02	3770.83	2436.86	5147.17	1333.97	3.85853	194.655	126.908	101.231	93.4247	25.6772	3.63842	195.096	123.781	101.731	93.3651	22.0504	4.23416	5754.15	3551.13	2535.5	3218.65	1015.63	3.16912	158.443	131.586	101.482	56.961	30.1045	1.89211	157.38	128.98	101.484	55.8959	27.4955	2.03291	5452.03	3669.07	2515.66	2936.37	1153.41	2.54582	180.439	130.369	101.799	78.6399	28.5698	2.75256
	38	7705.33	4292.72	2451.27	5254.06	1841.46	2.85321	221.707	125.175	101.473	120.234	23.7018	5.07278	187.411	111.904	101.073	86.3379	10.8314	7.97104	5394.03	3374.25	2450.37	2943.66	923.879	3.18619	159.267	137.692	101.249	58.0178	36.4433	1.592	157.9	128.362	101.396	56.5039	26.9657	2.0954	4976.19	4401.65	2454.13	2522.07	1947.52	1.29501	151.17	122.022	101.819	49.3513	20.2029	2.44279
	39	10043.1	3700.67	2427.27	7615.87	1273.4	5.98076	209.742	131.757	103.19	106.552	28.5672	3.72988	216.64	130.789	101.772	114.868	29.0169	3.95864	5015.04	3257.45	2461.78	2553.27	795.671	3.20895	166.116	125.907	100.949	65.1668	24.958	2.61106	167.072	142.591	101.268	65.8035	41.3231	1.59241	5425.44	4546.5	2663.14	2762.29	1883.35	1.46669	167.662	135.748	101.122	66.5406	34.6264	1.92167
	40	8473.13	3593.32	2498.44	5974.69	1094.88	5.45694	231.872	128.209	101.591	130.281	26.6182	4.89444	227.507	133.845	103.052	124.455	30.7937	4.04157	5627.84	3658.68	2553.22	3074.62	1105.46	2.78131	207.94	151.121	101.253	106.686	49.868	2.13937	178.376	144.649	101.555	76.8203	43.0936	1.78264	5332.24	3826.73	2430.91	2901.33	1395.82	2.07859	144.612	130.953	101.994	42.618	28.9591	1.47166
	41	5778.84	3304.14	2397.67	3381.16	906.47	3.73003	218.526	126.377	102.91	115.616	23.4671	4.92673	234.956	145.859	101.345	133.611	44.5147	3.00151	4869.88	3614.28	2459.83	2410.06	1154.45	2.08762	185.85	138.628	101.046	84.8041	37.5814	2.25655	174.11	134.086	102.689	71.421	31.3968	2.27479	5440.44	4065.93	2452.93	2987.51	1613	1.85215	141.613	133.144	102.438	39.1747	30.7053	1.27583
	42	6154.55	3312.59	2410.37	3744.17	902.219	4.14996	228.812	125.182	101.051	127.761	24.1311	5.29445	236.954	147.816	102.216	134.738	45.6007	2.95475	6441.73	3786.04	2434.82	4006.91	1351.23	2.96539	172.83	128.535	101.635	71.1945	26.8993	2.64671	180.036	137.192	100.988	79.0475	36.2041	2.18339	4325.15	3675.34	2458.2	1866.94	1217.13	1.53389	148.641	135.836	101.974	46.6671	33.8621	1.37815
	43	6684.93	3429.21	2411.95	4272.98	1017.26	4.20046	217.246	128.819	108.691	108.556	20.1287	5.39307	177.12	115.975	101.084	76.036	14.891	5.10616	5449.77	3434.06	2474.58	2975.2	959.484	3.10083	156.677	137.731	101.506	55.1711	36.2249	1.52301	163.445	125.157	102.843	60.6018	22.3139	2.71588	5280.78	4078.42	2466.27	2814.51	1612.16	1.74581	155.975	133.015	102.163	53.8118	30.8522	1.74418
	44	5027.09	2912.29	2437.82	2589.28	474.472	5.45717	237.219	121.301	101.865	135.354	19.4359	6.96415	183.457	125.865	101.104	82.3533	24.7607	3.32597	5678.04	3328	2477.38	3200.66	850.615	3.76276	174.238	133.813	102.308	71.9304	31.5051	2.28314	158.465	139.803	101.815	56.6503	37.9878	1.49127	7563.39	4612.96	2444.1	5119.29	2168.86	2.36036	143.078	132.924	101.896	41.1815	31.0283	1.32723
	45	7105.25	3691.15	2568.36	4536.9	1122.8	4.04071	198.835	118.097	101.443	97.3927	16.6541	5.84797	197.742	118.888	101.744	95.9974	17.1438	5.59953	4513.59	3377.06	2498.81	2014.78	878.252	2.29408	187.423	160.466	101.155	86.2684	59.3107	1.45452	155.616	121.567	100.131	55.4853	21.4369	2.5883	5730.47	3514.43	2536.82	3193.65	977.605	3.2668	147.033	136.17	101.972	45.0615	34.1984	1.31765
	46	7619.71	3584.08	2364.43	5255.28	1219.65	4.30885	228.286	143.095	101.992	126.293	41.103	3.07261	185.59	136.075	101.347	84.2432	34.7281	2.4258	5591.69	3385.65	2426.21	3165.48	959.434	3.29932	158.045	136.37	101.684	56.3615	34.6863	1.62489	170.924	130.13	100.417	70.5075	29.7134	2.37292	5249.6	4529.59	2669.11	2580.48	1860.47	1.387	152.154	130.216	101.335	50.819	28.8814	1.75957
	47	7169.85	3190.58	2380.77	4789.08	809.804	5.91387	225.943	129.247	103.075	122.868	26.1718	4.69468	226.636	140.392	101.719	124.917	38.6734	3.23004	5744.79	3989.51	2641.33	3103.46	1348.19	2.30195	160.538	128.976	101.394	59.144	27.5816	2.14433	162.226	126.827	101.477	60.7489	25.3497	2.39644	4674.23	4044.97	2563.2	2111.03	1481.77	1.42467	151.062	118.264	102.265	48.7974	15.9993	3.04997
	48	7920.65	3847.24	2537.69	5382.95	1309.54	4.11056	207.436	124.098	101.193	106.243	22.9047	4.63846	198.391	140.451	101.606	96.7852	38.8442	2.49163	5740.65	3754.16	2533.34	3207.32	1220.82	2.62718	153.535	125.25	101.373	52.1619	23.877	2.1846	157.695	137.958	101.399	56.2961	36.5585	1.53989	5842.53	4546.23	2465.04	3377.49	2081.19	1.62287	154.871	134.19	101.555	53.3164	32.6351	1.63372
	49	7579.56	3775.33	2515.47	5064.1	1259.86	4.01956							192.835	128.203	101.909	90.9259	26.2944	3.458	4588.28	3454.92	2470.18	2118.1	984.742	2.15092	166.256	126.503	103.175	63.0811	23.3282	2.70408	154.229	129.57	102.186	52.0434	27.3844	1.90048	4955.42	3999.34	2471.97	2483.45	1527.37	1.62596	175.133	144.283	103.617	71.5164	40.6656	1.75864
	50	8569.61	3470.89	2427.41	6142.2	1043.48	5.88626													5606.95	4165.03	2498.17	3108.78	1666.86	1.86505													5831.17	3881.94	2480.37	3350.81	1401.58	2.39074	165.194	127.478	101.998	63.1965	25.48	2.48023
	51	7782.53	3670.71	2449.07	5333.46	1221.64	4.36581													6415.93	3924.24	2505.81	3910.12	1418.44	2.75664													8493.39	4880.78	2547.28	5946.11	2333.5	2.54815
	52	6918.71	3655	2452.5	4466.22	1202.5	3.7141													4304.74	3143.75	2426.78	1877.95	716.966	2.61931													3842.92	3542.02	2462.35	1380.56	1079.67	1.27869
	53	7858.75	3533.38	2400.64	5458.11	1132.74	4.81852													5309.31	3653.51	2422.38	2886.93	1231.13	2.34495													5383.86	3773.9	2540.37	2843.49	1233.53	2.30516
	54	7281.34	3734.6	2398.67	4882.68	1335.93	3.65489													6708.23	3548.55	2397.17	4311.06	1151.38	3.74424													5956.99	3962.5	2484.71	3472.28	1477.79	2.34964
	55	7929.28	3904.58	2423.26	5506.02	1481.32	3.71697													5041.71	3258.73	2450.29	2591.42	808.436	3.20547													5783.98	4693.42	2493.05	3290.94	2200.38	1.49562
	56	7759.87	3162.81	2370.61	5389.26	792.193	6.80296													5102.51	3409.73	2476.96	2625.55	932.764	2.8148													5125.71	3624.89	2499.95	2625.76	1124.94	2.33412
	57	9542.86	3734.69	2572.21	6970.65	1162.48	5.99634													5268.22	4029.7	2490.02	2778.2	1539.68	1.8044													9252.81	4502.93	2503.07	6749.74	1999.87	3.37509
	58	6727.68	3723.75	2390.21	4337.46	1333.54	3.2526													5582.39	3985.31	2451.21	3131.18	1534.1	2.04105													5213.35	3974.85	2461.53	2751.82	1513.32	1.8184
	59	6454.33	3335.53	2477.38	3976.95	858.157	4.63429													5923.7	3752.4	2544.73	3378.97	1207.68	2.79791													4736.97	3704.45	2488	2248.97	1216.45	1.8488
	60	8097.2	3491.15	2504.38	5592.81	986.763	5.66784													5751.69	3516.07	2417.35	3334.33	1098.72	3.03474													6709.62	4965.73	2539.48	4170.13	2426.24	1.71876
	61	6706.41	3322.1	2398.78	4307.62	923.32	4.66536													4213.02	3220.43	2467.63	1745.39	752.798	2.31854													5308.44	4040.71	2537.13	2771.31	1503.58	1.84314
	62	6341.74	3178.6	2471.47	3870.27	707.13	5.4732													5233.56	3276.64	2522.95	2710.61	753.691	3.59645													8710.8	6388.47	2761.35	5949.45	3627.11	1.64027
	63	8607.66	3589.68	2422.67	6184.99	1167.01	5.29986													5252.57	3513.57	2483.16	2769.41	1030.41	2.68768													4598.39	3794.88	2467.92	2130.48	1326.96	1.60553
	64	6902.47	3750.44	2378.26	4524.21	1372.18	3.29709													4928.48	3653.87	2460.6	2467.89	1193.27	2.06817													3960.35	3160.76	2465.63	1494.72	695.124	2.15029
	65	6915.12	3260.32	2436.82	4478.29	823.494	5.43816													5821.86	3706.86	2494.6	3327.26	1212.26	2.74468													4654.91	3494.07	2404.52	2250.38	1089.54	2.06544
	66	8473.27	3664.27	2489.97	5983.31	1174.3	5.09521													4774.62	3870.45	2417.94	2356.68	1452.51	1.62249													5683.55	4543.16	2484.53	3199.02	2058.63	1.55396
	67	6971.05	3530.36	2462.21	4508.85	1068.15	4.22116													4028.93	3301.09	2465.5	1563.43	835.592	1.87105													5614.71	4925.84	2406.16	3208.55	2519.68	1.27339
	68	9061.6	3798.97	2500.46	6561.13	1298.51	5.05282													4999.37	3628.25	2568.85	2430.52	1059.4	2.29425													6227.41	6190.38	2604.82	3622.59	3585.56	1.01033
	69	5684.17	3384.04	2398.62	3285.55	985.416	3.33418													4620.1	3611.44	2526.37	2093.73	1085.07	1.92959													4940.41	3692.93	2465.66	2474.75	1227.27	2.01647
	70	8639.24	3630.2	2451.54	6187.69	1178.66	5.24977													4947.09	3352.01	2545.9	2401.19	806.104	2.97875													5071.64	4327.36	2644.07	2427.57	1683.29	1.44216
	71	7159.11	3513.2	2415.4	4743.71	1097.8	4.32109													4859.37	3647.38	2483.82	2375.55	1163.56	2.04162													6838.1	4830.64	2461.69	4376.41	2368.95	1.84741
	72	7087.72	3316.56	2435.4	4652.32	881.157	5.27979													5690.62	3627.38	2450.92	3239.71	1176.46	2.75376													10475.4	6633.32	2751.31	7724.08	3882.01	1.98971
	73	6833.81	3619	2383.66	4450.15	1235.34	3.60237													5557.67	3688.77	2441.34	3116.33	1247.42	2.49821													4492.89	3599.38	2511.35	1981.54	1088.02	1.82123
	74	7088.64	3538.07	2458.89	4629.76	1079.18	4.29006													5525.78	3242.7	2431.59	3094.2	811.108	3.81478													5141.08	3910.99	2652	2489.08	1258.99	1.97705
	75	8981.94	3811.92	2609.89	6372.06	1202.04	5.30105													4230.04	3207.64	2445.7	1784.33	761.94	2.34183													4018.09	3281.97	2442.74	1575.35	839.23	1.87714
	76																			4799.47	3285.6	2448.47	2351	837.127	2.80842													5217.82	4433.06	2431.48	2786.33	2001.58	1.39207
	77																			4722.29	3186.12	2440.46	2281.83	745.666	3.06013													4489.39	3647.39	2485.56	2003.83	1161.83	1.72471
	78																			4295.58	3626.31	2521	1774.57	1105.31	1.6055													3939.3	3422.75	2463.38	1475.91	959.364	1.53843
	79																			4680.78	3397.65	2454.45	2226.32	943.196	2.3604													5697.43	4081.86	2475.21	3222.22	1606.65	2.00555
	80																			5763.06	3981.93	2431.14	3331.92	1550.78	2.14854													5911.07	4246.81	2443.04	3468.03	1803.77	1.92266
	81																																					4498.15	3740.2	2482.61	2015.54	1257.58	1.60271
[truncated: 24 more columns]
