# Supplementary material for: Tricalbin proteins regulate plasma membrane phospholipid homeostasis
Source: Life Sci Alliance. 2022 Apr 19;5(8):e202201430. doi: 10.26508/lsa.202201430 (PMC9018018; doi:10.26508/lsa.202201430)
Supplement: Supplementary file 6 [file LSA-2022-01430_TableS2.xlsx]

## Sheet: Lipotype_Lipidomics_Results_%mo
Supplemental table 2: Glycerolipid Composition of Wild type, tcb1/2/3Δ, scs2/22 ist2Δ and Δtether Cells, Related to Figures 2 and S2.
%mol of total lipids
feature		class	structuralcategory	functionalcategory	totallength	totaldb	totaloh	fullname	WT(1)	WT(2)	WT(3)	WT(4)	WT(5)	WT(6)		tcb123(1)	tcb123(2)	tcb123(2)		scs222 ist2(1)	scs222 ist2(2)	scs222 ist2(3)		tether(1)	tether(2)	tether(3)	tether(4)
								cohort	wt1	wt2	wt3	wt1	wt1	wt2		tcb1231	tcb1232	tcb1233		scs222ist21	scs222ist22	scs222ist23		tether1	tether2	tether3	tether4
DAG 30:0;0		DAG	GL	MEM	30	0	0		0.0491079	0.0483206	0.0453708	0.0317637	NA	NA		NA	NA	NA		NA	NA	NA		NA	NA	NA	NA
DAG 30:1;0		DAG	GL	MEM	30	1	0		0.10802	0.159091	0.128431	0.143603	0.0948684	0.10534		0.0899551	0.103456	0.122548		0.079172	0.0844999	0.0705801		0.0826058	0.082719	0.0881901	0.0654647
DAG 30:2;0		DAG	GL	MEM	30	2	0		NA	0.0415621	0.0335996	0.0542473	NA	NA		NA	NA	NA		NA	NA	NA		NA	NA	0.0221237	0.0261045
DAG 32:0;0		DAG	GL	MEM	32	0	0		0.150726	NA	0.137323	0.0641747	NA	NA		0.216352	NA	NA		0.219832	NA	NA		0.156794	NA	0.0636049	0.101438
DAG 32:1;0		DAG	GL	MEM	32	1	0		0.683373	0.981491	0.827285	0.948118	0.640883	0.706085		0.572984	0.834883	0.888513		0.36377	0.543593	0.51972		0.500682	0.584997	0.530077	0.369793
DAG 32:2;0		DAG	GL	MEM	32	2	0		0.762052	1.62857	1.4945	1.57135	1.06891	1.28169		0.640302	1.42956	1.56177		0.438088	0.943547	0.87233		0.527781	1.11217	0.987991	0.900043
DAG 34:0;0		DAG	GL	MEM	34	0	0		1.96828	0.548724	1.6896	0.818769	NA	NA		2.63097	NA	NA		2.67249	3.62016	2.92304		2.39093	0.86629	1.04623	1.47347
DAG 34:1;0		DAG	GL	MEM	34	1	0		1.50268	2.05082	1.64132	1.96426	1.36777	1.48154		1.34161	1.42415	1.61744		0.967574	1.36926	1.34328		1.10409	1.53603	1.20184	0.990978
DAG 34:2;0		DAG	GL	MEM	34	2	0		1.49425	2.55812	1.96255	2.5411	1.62244	1.88169		1.45734	1.69015	1.83857		1.29325	1.57567	1.71874		1.46876	2.25258	1.73752	1.90111
DAG 35:0;0		DAG	GL	MEM	35	0	0		NA	NA	0.0462683	NA	NA	NA		0.0477884	NA	NA		0.0506548	0.118327	0.0682571		0.0419256	NA	0.0255795	0.0726348
DAG 36:0;0		DAG	GL	MEM	36	0	0		4.88304	1.41746	4.94069	2.28912	NA	NA		6.40049	NA	NA		6.78623	8.40121	6.9227		7.05556	2.43438	3.10243	4.17722
DAG 36:1;0		DAG	GL	MEM	36	1	0		0.522382	0.726363	0.642583	0.783484	0.36147	0.427239		0.656427	0.379056	0.399482		0.633896	0.644161	0.622073		0.56072	0.674251	0.567828	0.624987
DAG 36:2;0		DAG	GL	MEM	36	2	0		0.251253	0.38667	0.274028	0.461939	0.179424	0.223036		0.299652	0.144706	0.15123		0.406377	0.32128	0.428377		0.357159	0.476989	0.321513	0.487308
DAG 38:0;0		DAG	GL	MEM	38	0	0		0.0441412	NA	0.071317	0.0240659	NA	NA		NA	NA	NA		NA	0.1347	0.0672522		0.0878061	NA	0.0434444	0.0638123
DAG 40:0;0		DAG	GL	MEM	40	0	0		0.0632794	NA	0.038603	NA	NA	NA		0.0726128	NA	NA		NA	NA	NA		NA	NA	0.0251004	NA
EE 10:0;0		EE	STE	STO	10	0	0		0.0489516	0.0918259	0.10992	0.100065	NA	NA		NA	NA	NA		NA	NA	NA		0.0824571	0.114454	0.128632	0.18206
EE 12:0;0		EE	STE	STO	12	0	0		NA	0.0621816	0.0872396	0.08215	NA	NA		NA	NA	NA		NA	NA	NA		0.0717176	0.0844174	0.0849339	0.12737
EE 14:0;0		EE	STE	STO	14	0	0		NA	0.0490095	NA	0.0564976	NA	NA		NA	NA	NA		NA	NA	NA		NA	NA	0.082104	0.102118
EE 16:0;0		EE	STE	STO	16	0	0		0.629597	0.530616	0.788041	0.442607	NA	NA		0.695065	NA	NA		0.768387	0.465652	0.466954		0.93455	0.996478	0.930816	0.885087
EE 16:1;0		EE	STE	STO	16	1	0		3.59112	4.04079	5.37393	4.67081	NA	NA		4.19148	NA	NA		3.46871	2.45168	2.6543		3.69364	4.70964	5.1546	6.0665
EE 17:0;0		EE	STE	STO	17	0	0		NA	0.713453	NA	0.660673	NA	NA		NA	NA	NA		NA	NA	NA		NA	NA	NA	2.06669
EE 18:0;0		EE	STE	STO	18	0	0		0.420316	0.296872	0.364504	0.266743	NA	NA		0.531786	NA	NA		NA	NA	NA		0.827471	NA	0.517585	0.587011
EE 18:1;0		EE	STE	STO	18	1	0		3.23183	3.12144	3.36709	3.17833	NA	NA		3.64973	NA	NA		4.45345	2.0079	2.41015		4.00903	4.58163	3.80198	5.55515
EE 18:2;0		EE	STE	STO	18	2	0		0.221653	0.180498	NA	0.233973	NA	NA		0.261973	NA	NA		0.319175	NA	NA		0.259502	0.310394	0.329879	0.4473
EE 19:0;0		EE	STE	STO	19	0	0		NA	NA	NA	NA	NA	NA		NA	NA	NA		NA	NA	NA		0.33411	NA	0.100436	0.126484
PA 30:1;0		PA	GPL	MEM	30	1	0		NA	0.0197582	NA	NA	NA	NA		NA	NA	NA		NA				NA	0.0211154	NA	NA
PA 32:1;0		PA	GPL	MEM	32	1	0		0.0736032	0.0965134	0.0926847	0.104478	0	0.108036		0.0569315	0.141535	0.127864		NA	NA	NA		NA	0.0498299	0.0570681	NA
PA 32:2;0		PA	GPL	MEM	32	2	0		0.0766849	0.310361	0.292333	0.310608	0.514172	0.44754		0.0613891	0.609558	0.527109		0.128488	NA	NA		0.188127	0.382127	0.359322	0.195782
PA 34:1;0		PA	GPL	MEM	34	1	0		0.147234	0.221684	0.196605	0.246957	0.204993	0.233732		0.127512	0.239121	0.217055		0.110348	NA	NA		0.0872709	0.0701892	0.0704908	NA
PA 34:2;0		PA	GPL	MEM	34	2	0		0.212221	0.48282	0.406216	0.539043	0.572594	0.576842		0.231575	0.604035	0.568584		0.310514	0.417385	0.412876		0.339025	0.731309	0.61394	0.514497
PA 36:2;0		PA	GPL	MEM	36	2	0		NA	0.0295494	NA	0.0357159	NA	NA		NA	NA	NA		NA	NA	NA		NA	0.0455857	0.0270092	NA
PC 28:0;0		PC	GPL	MEM	28	0	0		NA	0.0320209	0.0414582	0.0184964	NA	NA		NA	NA	NA		NA	0.064669	0.043151		NA	0.0464462	0.0464037	0.0315633
PC 28:1;0		PC	GPL	MEM	28	1	0		0.545557	NA	NA	NA	1.01175	0.533748		0.649786	0.619915	0.586556		0.865409	NA	NA		0.980906	NA	NA	NA
PC 30:0;0		PC	GPL	MEM	30	0	0		NA	0.00760575	NA	0.00421588	NA	NA		NA	NA	NA		NA	NA	NA		NA	NA	NA	NA
PC 30:1;0		PC	GPL	MEM	30	1	0		0.306636	0.285878	0.363358	0.209572	0.348776	0.261266		0.328531	0.322564	0.304426		0.34987	0.519093	0.448091		0.453247	0.419526	0.517387	0.383142
PC 30:2;0		PC	GPL	MEM	30	2	0		0.238619	0.346747	0.507697	0.28489	0.38507	0.278352		0.215428	0.29144	0.255521		0.275588	0.525	0.496563		0.332415	0.40857	0.529223	0.465299
PC 31:2;0		PC	GPL	MEM	31	2	0		2.08367	NA	NA	NA	NA	NA		2.32633	NA	NA		2.92825	2.62788	2.62373		3.6517	NA	NA	NA
PC 32:1;0		PC	GPL	MEM	32	1	0		0.731825	0.737229	0.82585	0.396436	0.792962	0.586675		0.80265	0.829041	0.771652		0.749976	1.09895	0.975353		1.23828	1.31749	1.25282	0.793669
PC 32:2;0		PC	GPL	MEM	32	2	0		5.02578	5.35516	6.65347	4.28289	6.72382	4.93352		5.65513	6.23736	5.80228		6.2611	8.79754	8.2975		8.35855	10.1752	10.3046	9.18254
PC 32:3;0		PC	GPL	MEM	32	3	0		NA	0.0088055	NA	0.00851581	NA	NA		NA	NA	NA		NA	NA	NA		NA	0.031275	NA	0.027929
PC 33:2;0		PC	GPL	MEM	33	2	0		0.861982	NA	NA	NA	NA	NA		0.703156	NA	NA		NA	0.805937	1.01741		NA	NA	NA	NA
PC 34:1;0		PC	GPL	MEM	34	1	0		0.37665	0.516847	0.535101	0.259716	0.520817	0.46742		0.441256	0.511306	0.477347		0.484837	0.685061	0.639038		0.642479	1.03964	0.803689	0.649876
PC 34:2;0		PC	GPL	MEM	34	2	0		6.00539	6.00837	6.36354	4.75599	7.22031	5.47354		6.97787	5.69556	5.23599		9.29959	9.48646	10.103		10.87	14.0356	11.5646	13.1169
PC 34:3;0		PC	GPL	MEM	34	3	0		NA	0.0272595	0.0329818	0.0340595	NA	NA		NA	NA	NA		NA	0.0578035	0.0525127		NA	0.0640952	0.0760329	0.0822279
PC 36:1;0		PC	GPL	MEM	36	1	0		0.0939353	0.130794	0.118585	0.0809946	0.125738	0.100546		0.154998	0.0979922	0.0825567		NA	0.177415	0.194725		0.217933	0.271707	0.214657	0.273778
PC 36:2;0		PC	GPL	MEM	36	2	0		0.634262	0.67859	0.6573	0.649266	0.617734	0.501027		0.823481	0.375265	0.357015		1.72579	1.25713	1.53091		1.79102	2.30873	1.48616	2.55392
PC 38:2;0		PC	GPL	MEM	38	2	0		NA	0.0100744	0.011731	0.00891186	NA	NA		NA	NA	NA		NA	NA	NA		NA	0.0388986	0.0245156	0.0325809
PE 28:0;0		PE	GPL	MEM	28	0	0		NA	0.0427965	0.0389314	0.0310322	0.0486301	0.0558872		NA	NA	0.0417935		NA	NA	NA		NA	NA	NA	NA
PE 28:1;0		PE	GPL	MEM	28	1	0		0.082751	0.0883168	0.0827486	0.0887659	0.0808205	0.0890187		NA	0.0863282	0.0915532		NA	NA	NA		NA	0.0308467	0.0469748	0.0383684
PE 30:1;0		PE	GPL	MEM	30	1	0		0.122607	0.191911	0.183407	0.205588	0.214801	0.218878		0.0900937	0.258629	0.228167		NA	0.0824164	0.073279		NA	0.0422065	0.0587654	0.0390248
PE 30:2;0		PE	GPL	MEM	30	2	0		NA	0.0264257	0.0302795	0.0289709	NA	NA		NA	NA	NA		NA	NA	NA		NA	0.0149363	0.0299901	NA
PE 31:1;0		PE	GPL	MEM	31	1	0		NA	0.0730314	0.0354594	0.0447685	NA	NA		NA	NA	NA		NA	NA	NA		NA	0.00423276	NA	NA
PE 32:1;0		PE	GPL	MEM	32	1	0		1.26387	2.1367	1.78108	1.9116	2.51595	2.75542		0.970905	2.77825	2.72916		0.383521	0.574371	0.464086		0.151823	0.14747	0.180695	0.115362
PE 32:2;0		PE	GPL	MEM	32	2	0		2.34528	3.02746	2.7922	2.90494	3.00209	3.17948		2.24046	3.72389	3.62771		1.62987	2.10877	1.75305		1.99463	2.32708	2.61024	2.02505
PE 33:1;0		PE	GPL	MEM	33	1	0		0.0838159	0.152175	0.151988	0.126219	NA	NA		NA	NA	NA		NA	NA	NA		NA	NA	NA	NA
PE 33:2;0		PE	GPL	MEM	33	2	0		0.286507	0.600771	NA	0.504354	NA	0.450656		0.106791	NA	NA		0.101517	NA	NA		0.0896457	0.175295	0.222733	0.119228
PE 34:1;0		PE	GPL	MEM	34	1	0		2.63877	4.42365	3.22433	3.67553	4.85739	5.54046		1.84866	4.26493	4.25795		1.15099	0.962476	0.907724		0.221975	0.294737	0.224229	0.189528
PE 34:2;0		PE	GPL	MEM	34	2	0		10.6131	12.8958	10.222	11.9793	10.8836	12.5763		9.6913	11.3277	11.0583		8.60489	8.05441	7.94755		9.31534	10.4711	9.93074	8.78526
PE 34:3;0		PE	GPL	MEM	34	3	0		NA	0.0256888	0.0197472	0.0330553	NA	NA		NA	NA	NA		NA	NA	NA		NA	0.0238849	0.0235785	0.0214232
PE 36:2;0		PE	GPL	MEM	36	2	0		1.48158	2.89688	2.20572	2.7276	2.40515	2.81793		1.21374	1.81187	1.84098		1.13493	0.973694	1.08466		0.937415	1.21588	1.01193	1.03256
PE 38:2;0		PE	GPL	MEM	38	2	0		NA	0.149175	0.105829	0.152614	NA	NA		NA	NA	NA		NA	NA	NA		NA	NA	0.0376394	NA
PG 32:1;0		PG	GPL	MEM	32	1	0		0.065126	0.0346798	0.0326675	0.057064	0.0615853	0.0545572		0.0745551	NA	0.0399729		NA	NA	NA		0.0870949	0.0373858	0.042375	0.0488866
PG 34:1;0		PG	GPL	MEM	34	1	0		NA	0.0437296	0.0327306	0.0366195	NA	0.0320379		NA	NA	NA		NA	NA	0.0272325		NA	0.0217099	0.0202703	0.0192609
PG 34:2;0		PG	GPL	MEM	34	2	0		NA	0.0138364	0.011366	0.0122879	NA	NA		NA	NA	NA		NA	NA	NA		NA	0.0150861	0.014125	0.0114549
PI 24:0;0		PI	GPL	MEM	24	0	0		NA	NA	0.0404048	NA	NA	NA		0.0520023	NA	NA		0.0611353	NA	NA		0.0603637	NA	NA	NA
PI 26:0;0		PI	GPL	MEM	26	0	0		1.43896	NA	0.842782	NA	1.22427	0.73242		1.10741	0.850822	0.827142		1.09474	2.35289	1.71133		1.00145	NA	NA	0.492917
PI 26:1;0		PI	GPL	MEM	26	1	0		NA	0.182535	NA	NA	0.18718	0.114297		0.300459	0.130351	NA		0.551246	NA	0.56911		0.41622	NA	0.176211	NA
PI 28:0;0		PI	GPL	MEM	26	2	0		0.900954	0.660993	0.784279	0.857149	1.05661	0.818227		0.726966	0.902892	0.931798		0.702706	1.51533	1.09573		0.675443	0.581911	0.532714	0.501955
PI 28:1;0		PI	GPL	MEM	28	0	0		0.248863	0.164636	0.167802	0.253324	0.26744	0.14944		0.219753	0.179518	0.173114		0.405176	0.495647	0.300929		0.332828	0.248554	0.184443	0.248352
PI 30:0;0		PI	GPL	MEM	30	0	0		0.187342	0.125512	0.16052	0.16169	0.233178	0.204087		0.157903	0.217945	0.212568		0.125114	NA	NA		0.134278	0.0975631	0.12178	0.104104
PI 30:1;0		PI	GPL	MEM	30	1	0		0.420686	0.269454	0.339569	0.405852	0.493164	0.363807		0.336917	0.39979	0.410003		0.431233	0.487613	0.390387		0.456339	0.270207	0.319346	0.28796
PI 30:2;0		PI	GPL	MEM	30	2	0		0.041391	0.0289348	0.0261697	0.0375139	0.0488398	NA		NA	NA	NA		0.0742867	NA	NA		0.0619534	0.0372777	0.0333701	0.0485452
PI 31:1;0		PI	GPL	MEM	31	1	0		NA	NA	0.0189838	0.129804	0.0944305	0.1205		NA	NA	0.122678		0.0993128	NA	NA		NA	NA	NA	NA
PI 32:1;0		PI	GPL	MEM	32	1	0		4.31139	2.97032	3.37108	3.97134	5.1758	4.38727		3.63563	5.06908	5.57071		3.3363	3.98192	3.04743		3.57337	2.59629	2.89984	2.36427
PI 32:2;0		PI	GPL	MEM	32	2	0		0.82577	0.580352	0.651192	0.826462	1.13938	0.906986		0.768386	1.01092	1.10999		1.10338	1.09105	0.891499		0.961175	0.69338	0.710667	0.848058
PI 33:1;0		PI	GPL	MEM	33	1	0		0.0676739	0.0369222	0.039966	0.0462194	0.0595558	0.0681496		0.0703218	NA	0.0496515		0.0858356	NA	NA		0.0844825	0.0355104	0.0345292	0.0337058
PI 34:1;0		PI	GPL	MEM	34	1	0		11.3957	8.40451	8.56698	10.3812	12.0473	12.0957		10.6182	11.2578	12.7817		10.3748	8.68906	7.99305		9.81433	8.10108	8.44341	7.69496
PI 34:2;0		PI	GPL	MEM	34	2	0		2.69777	2.02425	1.85079	2.79804	2.60665	2.34325		2.78093	2.08184	2.30812		4.588	2.77258	2.85488		3.56593	2.52143	2.4897	3.42633
PI 36:1;0		PI	GPL	MEM	36	1	0		2.35049	2.20598	2.04564	2.89314	2.73437	3.02036		2.38436	2.42367	2.83491		2.51622	1.70857	1.84198		2.27429	2.20057	2.29118	2.67407
PI 36:2;0		PI	GPL	MEM	36	2	0		0.300268	0.272189	0.246857	0.503237	0.325564	0.360307		0.354556	0.25136	0.290214		0.921865	NA	0.519228		0.631884	0.42553	0.439914	0.865437
PS 30:1;0		PS	GPL	MEM	30	1	0		0.0471222	0.03218	0.0424864	0.0341112	NA	NA		NA	NA	NA		NA	NA	NA		NA	NA	NA	NA
PS 32:1;0		PS	GPL	MEM	32	1	0		1.08413	0.686388	0.854954	0.78291	1.15425	1.17376		0.836999	1.43432	1.40678		0.355648	NA	0.29451		0.134391	0.061043	0.0981513	0.0591669
PS 32:2;0		PS	GPL	MEM	32	2	0		0.500491	0.233269	0.303414	0.254918	0.338551	0.286057		0.525863	0.420104	0.390477		0.451637	0.41632	0.330654		0.538492	0.248537	0.323563	0.227092
PS 33:1;0		PS	GPL	MEM	33	1	0		0.0402171	0.0252165	0.0233219	0.026509	NA	NA		0.0407921	NA	NA		NA	NA	NA		NA	NA	NA	NA
PS 34:1;0		PS	GPL	MEM	34	1	0		4.21599	3.33983	3.34759	3.33534	5.54988	5.70893		3.16185	5.72944	5.5935		1.94882	1.36374	1.15529		0.221622	0.16232	0.232622	0.129832
PS 34:2;0		PS	GPL	MEM	34	2	0		4.44947	2.33996	2.50554	2.54184	2.76625	2.61916		4.5278	2.89263	2.94189		4.86604	3.78718	3.89934		4.70819	2.79553	3.15784	3.24764
PS 36:1;0		PS	GPL	MEM	36	1	0		0.0542454	0.0647505	0.0685249	0.0677076	0.0901301	0.121757		0.0496343	0.100748	0.0994169		NA	NA	NA		NA	NA	NA	NA
PS 36:2;0		PS	GPL	MEM	36	2	0		0.0988187	0.0644359	0.0614949	0.115806	0.0701653	0.0993702		0.116063	0.0685615	0.0661866		0.169915	0.0720909	0.0572911		0.0730995	0.0346447	0.0468031	0.0944125
TAG 36:1;0		TAG	GL	STO	36	1	0		0.0228487	0.0171807	NA	0.0138796	NA	NA		0.0486134	NA	NA		NA	NA	NA		NA	NA	NA	NA
TAG 40:0;0		TAG	GL	STO	40	0	0		NA	0.0302253	0.0322376	NA	NA	NA		0.0293302	NA	NA		NA	NA	NA		NA	NA	0.0208485	NA
TAG 40:1;0		TAG	GL	STO	40	1	0		NA	0.0791539	0.0915584	0.0680032	0.076689	0.117437		NA	0.142761	0.14364		NA	NA	NA		NA	0.0561304	0.0570748	0.035363
TAG 42:0;0		TAG	GL	STO	42	0	0		0.0473776	0.0938198	0.0775156	0.0641941	0.114253	0.12262		NA	0.186509	0.16724		0.0601516	NA	NA		NA	NA	0.0501822	NA
TAG 42:1;0		TAG	GL	STO	42	1	0		0.121211	0.36982	0.319542	0.268992	0.470185	0.552612		0.127604	0.723653	0.681859		0.07207	0.196792	0.188607		0.0797765	0.257417	0.237649	0.129264
TAG 42:2;0		TAG	GL	STO	42	2	0		0.096712	0.321546	0.28443	0.250885	0.295826	0.362276		0.0949303	0.505972	0.469385		0.0489323	0.192404	0.180118		0.085172	0.288993	0.243348	0.179795
TAG 44:0;0		TAG	GL	STO	44	0	0		0.0614151	0.0814196	0.0605017	0.0519706	0.0880484	0.118963		0.125277	0.152655	0.1334		NA	NA	0.0473116		NA	NA	0.0423876	NA
TAG 44:1;0		TAG	GL	STO	44	1	0		NA	0.43172	0.367506	0.290718	0.457022	0.533057		NA	0.59878	0.619539		NA	0.223216	0.193684		NA	0.275955	0.239967	0.158881
TAG 44:2;0		TAG	GL	STO	44	2	0		NA	0.453555	0.397776	0.360595	NA	NA		NA	NA	NA		NA	NA	0.238069		NA	NA	0.356681	0.26615
TAG 46:0;0		TAG	GL	STO	46	0	0		0.0502666	NA	NA	NA	NA	NA		0.175358	NA	NA		0.124513	NA	NA		NA	NA	NA	NA
TAG 46:1;0		TAG	GL	STO	46	1	0		0.203873	0.220007	0.210287	0.175488	0.281482	0.331888		0.259335	0.414823	0.332277		0.270564	0.126954	0.116624		0.0623363	0.134163	0.141506	0.0953031
TAG 46:2;0		TAG	GL	STO	46	2	0		0.148745	0.370815	0.349755	0.310072	0.385231	0.421655		0.127965	0.519856	0.524058		0.116839	0.205698	0.214115		0.105999	0.30348	0.286826	0.217309
TAG 46:3;0		TAG	GL	STO	46	3	0		NA	0.0627012	0.0639732	0.0584153	0.0903207	0.103958		NA	0.133091	0.113664		NA	NA	NA		NA	0.0572338	0.0607016	0.0646244
TAG 48:1;0		TAG	GL	STO	48	1	0		0.308075	0.247255	0.242545	0.175972	0.334442	0.366094		0.483286	0.446562	0.408497		0.441778	NA	0.128902		NA	0.166212	0.180214	0.0983692
TAG 48:2;0		TAG	GL	STO	48	2	0		0.474795	0.946289	0.806817	0.668199	1.13042	1.21984		0.406139	1.48333	1.40069		0.317252	0.502019	0.449789		0.263336	0.674395	0.701937	0.422514
TAG 48:3;0		TAG	GL	STO	48	3	0		0.257863	0.794812	0.828397	0.625709	1.47225	1.73693		0.232278	2.09616	2.10153		0.156865	0.439178	0.432931		0.197317	0.554466	0.657141	0.473158
TAG 50:1;0		TAG	GL	STO	50	1	0		0.483052	NA	NA	0.165174	NA	NA		0.881031	0.402862	NA		0.893454	NA	NA		NA	NA	0.167274	NA
TAG 50:2;0		TAG	GL	STO	50	2	0		1.01186	1.58576	1.25402	1.02561	1.72504	1.88643		0.86053	2.10456	1.8826		0.886635	0.874994	0.795392		0.451099	1.30654	1.1304	0.725244
TAG 50:3;0		TAG	GL	STO	50	3	0		0.967779	2.50172	2.28619	1.87618	3.23328	3.74267		0.892861	3.70982	3.55472		0.723922	1.56614	1.58237		0.851599	2.37072	2.228	1.82191
TAG 52:1;0		TAG	GL	STO	52	1	0		0.150491	0.190969	NA	0.128188	NA	NA		0.206653	NA	NA		0.173213	NA	NA		0.0565342	NA	0.140052	NA
TAG 52:2;0		TAG	GL	STO	52	2	0		1.0983	1.01102	0.771918	0.694024	1.03048	1.09578		0.98371	1.05537	0.962114		1.4206	0.683521	0.649908		0.323779	1.02658	0.700052	0.550406
TAG 52:3;0		TAG	GL	STO	52	3	0		0.882829	1.87814	1.48101	1.37882	1.83664	2.00356		0.704665	1.59949	1.53384		0.873413	1.41177	1.58277		0.763493	2.20311	1.56744	1.67227
TAG 54:0;0		TAG	GL	STO	54	0	0		NA	NA	0.0336593	0.0200148	NA	NA		NA	NA	NA		0.0434339	0.134396	NA		NA	NA	0.0217563	0.0263545
TAG 54:1;0		TAG	GL	STO	54	1	0		0.0504824	0.0876704	0.0838508	0.0634031	NA	NA		NA	0.116643	0.0731331		NA	NA	0.0348842		NA	NA	0.0742568	0.0437269
TAG 54:2;0		TAG	GL	STO	54	2	0		0.201851	0.330283	0.242756	0.257214	0.376422	0.38628		0.224835	0.339812	0.320143		0.23795	0.19452	0.210496		0.133294	0.374778	0.247105	0.236784
TAG 54:3;0		TAG	GL	STO	54	3	0		0.258482	0.362137	0.26507	0.30477	0.287469	0.263412		0.170135	0.245722	0.212767		0.323933	0.81465	0.824724		0.166427	0.696844	0.314904	0.429557
TAG 56:1;0		TAG	GL	STO	56	1	0		NA	0.0945122	0.195101	0.0901919	NA	NA		NA	0.133953	0.0767341		NA	0.601275	0.135587		0.067315	0.166599	0.213025	0.141171
TAG 56:2;0		TAG	GL	STO	56	2	0		0.0604858	0.0960168	0.10196	0.0820307	0.0683256	0.0913027		0.0797226	0.0729684	0.0647877		NA	NA	NA		0.0353408	0.0696755	0.0996397	0.0535985
TAG 56:3;0		TAG	GL	STO	56	3	0		NA	0.047225	NA	0.050969	NA	NA		0.0426698	NA	NA		NA	NA	NA		NA	0.0726066	0.0787878	0.0578957
TAG 58:1;0		TAG	GL	STO	58	1	0		0.0619431	0.14558	0.316931	0.141718	NA	NA		NA	NA	NA		0.117364	0.679607	0.141547		NA	0.167106	0.307246	0.225831
TAG 58:2;0		TAG	GL	STO	58	2	0		0.103885	0.152473	0.12681	0.112776	0.138749	0.155064		0.115506	0.21564	NA		0.0628157	NA	NA		NA	0.10325	0.138018	0.0784293
TAG 60:2;0		TAG	GL	STO	60	2	0		0.17412	0.344541	NA	0.242759	NA	0.305545		0.158093	NA	0.277163		NA	NA	0.178258		0.140859	NA	0.378499	NA
								100
Lipid species %total lipids
	WT(1)	WT(2)	WT(3)	WT(4)	WT(5)	WT(6)	WT_AVG	WT_SD		tcb123(1)	tcb123(2)	tcb123(2)	WT_AVG	WT_SD		scs222 ist2(1)	scs222 ist2(2)	scs222 ist2(3)	WT_AVG	WT_SD		tether(1)	tether(2)	tether(3)	tether(4)	WT_AVG	WT_SD
DAG	12.4826	10.5472	13.9735	11.696	5.33576	6.10662	10.0236	2.977		14.4265	6.00596	6.57955	9.00399	3.32676		13.9113	17.7564	15.5563	15.7414	1.36415		14.3348	10.0204	9.76346	11.2544	11.3433	1.62499
EE	8.14347	9.08669	10.0907	9.69185	0	0	6.16879	4.07632		9.33004	0	0	3.11001	3.80897		9.00972	4.92523	5.5314	6.48878	1.55856		10.2125	10.797	11.131	16.1458	12.0716	2.12436
PA	0.509743	1.16069	0.987839	1.2368	1.29176	1.36615	1.09216	0.264742		0.477408	1.59425	1.44061	1.17076	0.428048		0.54935	0.417385	0.412876	0.45987	0.0548182		0.614423	1.30016	1.12783	0.710279	0.938172	0.254461
PC	16.9043	14.1454	16.1111	10.994	17.747	13.1361	14.8396	2.15491		19.0786	14.9804	13.8733	15.9775	1.93897		22.9404	26.1029	26.422	25.1551	1.36091		28.5366	30.1572	26.8202	27.5935	28.2768	1.11286
PE	18.9183	26.7308	20.8737	24.4143	24.0084	27.684	23.7716	2.84065		16.1619	24.2516	23.8757	21.4297	3.22858		13.0057	12.7561	12.2304	12.6641	0.279869		12.7108	14.7477	14.3775	12.3658	13.5505	0.91932
PG	0.065126	0.0922458	0.0767641	0.105971	0.0615853	0.0865951	0.0813813	0.0142795		0.0745551	0	0.0399729	0.038176	0.0263822		0	0	0.0272325	0.0090775	0.0111176		0.0870949	0.0741818	0.0767702	0.0796024	0.0794123	0.00432197
PI	25.1872	17.9266	19.153	23.265	27.6937	25.6848	23.1517	3.26221		23.5138	24.7759	27.6226	25.3041	1.48824		26.4714	23.0947	21.2155	23.5939	1.8832		24.0443	17.8093	18.6771	19.5907	20.0304	2.14801
PS	10.4905	6.78603	7.20732	7.15914	9.96923	10.009	8.60354	1.45111		9.259	10.6458	10.4982	10.1344	0.538574		7.79207	5.63934	5.73708	6.38949	0.859592		5.6758	3.30208	3.85898	3.75814	4.14875	0.810589
TAG	7.29874	13.3484	11.2921	10.0169	13.8926	15.9174	11.961	2.59868		7.43053	17.401	16.0538	13.6284	3.8252		7.36569	8.84714	8.32609	8.17964	0.531391		3.78368	11.3262	11.0829	8.20391	8.59919	2.7185

## Sheet: PS
%mol of total lipids
feature		class	structuralcategory	functionalcategory	totallength	totaldb	totaloh		WT(1)	WT(2)	WT(3)	WT(4)	WT(5)	WT(6)	AVG	STD		tcb123(1)	tcb123(2)	tcb123(2)	AVG	STD		scs222 ist2(1)	scs222 ist2(2)	scs222 ist2(3)	AVG	STD		tether(1)	tether(2)	tether(3)	tether(4)	AVG	STD
PS 30:1;0		PS	GPL	MEM	30	1	0		0.0471222	0.03218	0.0424864	0.0341112	NA	NA	0.0389749	0.00609373		NA	NA	NA	#DIV/0!	#DIV/0!		NA	NA	NA	#DIV/0!	#DIV/0!		NA	NA	NA	NA	#DIV/0!	#DIV/0!
PS 32:1;0		PS	GPL	MEM	32	1	0		1.08413	0.686388	0.854954	0.78291	1.15425	1.17376	0.956064	0.189735		0.836999	1.43432	1.40678	1.22603	0.275317		0.355648	NA	0.29451	0.325079	0.0305687		0.134391	0.061043	0.0981513	0.0591669	0.088188	0.0308749
PS 32:2;0		PS	GPL	MEM	32	2	0		0.500491	0.233269	0.303414	0.254918	0.338551	0.286057	0.31945	0.087659		0.525863	0.420104	0.390477	0.445481	0.0581114		0.451637	0.41632	0.330654	0.399537	0.0507969		0.538492	0.248537	0.323563	0.227092	0.334421	0.123145
PS 33:1;0		PS	GPL	MEM	33	1	0		0.0402171	0.0252165	0.0233219	0.026509	NA	NA	0.0288161	0.00667922		0.0407921	NA	NA	0.0407921	0		NA	NA	NA	#DIV/0!	#DIV/0!		NA	NA	NA	NA	#DIV/0!	#DIV/0!
PS 34:1;0		PS	GPL	MEM	34	1	0		4.21599	3.33983	3.34759	3.33534	5.54988	5.70893	4.24959	1.02459		3.16185	5.72944	5.5935	4.82826	1.17964		1.94882	1.36374	1.15529	1.48928	0.335903		0.221622	0.16232	0.232622	0.129832	0.186599	0.0422985
PS 34:2;0		PS	GPL	MEM	34	2	0		4.44947	2.33996	2.50554	2.54184	2.76625	2.61916	2.87037	0.717619		4.5278	2.89263	2.94189	3.45411	0.759479		4.86604	3.78718	3.89934	4.18419	0.484313		4.70819	2.79553	3.15784	3.24764	3.4773	0.730532
PS 36:1;0		PS	GPL	MEM	36	1	0		0.0542454	0.0647505	0.0685249	0.0677076	0.0901301	0.121757	0.0778525	0.0223502		0.0496343	0.100748	0.0994169	0.0832665	0.0237877		NA	NA	NA	#DIV/0!	#DIV/0!		NA	NA	NA	NA	#DIV/0!	#DIV/0!
PS 36:2;0		PS	GPL	MEM	36	2	0		0.0988187	0.0644359	0.0614949	0.115806	0.0701653	0.0993702	0.0850151	0.0205827		0.116063	0.0685615	0.0661866	0.0836036	0.0229726		0.169915	0.0720909	0.0572911	0.0997657	0.0499698		0.0730995	0.0346447	0.0468031	0.0944125	0.06224	0.0231991
total lipid in class:									10.4905	6.78603	7.20732	7.15914	9.96923	10.009				9.259	10.6458	10.4982				7.79207	5.63934	5.73708				5.6758	3.30208	3.85898	3.75814
%mol of class
feature		class	structuralcategory	functionalcategory	totallength	totaldb	totaloh		WT(1)	WT(2)	WT(3)	WT(4)	WT(5)	WT(6)	AVG	STD		tcb123(1)	tcb123(2)	tcb123(2)	AVG	STD		scs222 ist2(1)	scs222 ist2(2)	scs222 ist2(3)	AVG	STD		tether(1)	tether(2)	tether(3)	tether(4)	AVG	STD
PS 30:1;0		PS	GPL	MEM	30	1	0		0.44919	0.47421	0.589489	0.476471			0.49734	0.0542687					0.275804	0.221536					0.24867	0.0271343						0.0271343	0
PS 32:1;0		PS	GPL	MEM	32	1	0		10.3344	10.1147	11.8623	10.9358	11.5781	11.727	11.092	0.681453		9.03985	13.4731	13.4001	9.53731	4.72234		4.56423		5.13345	5.98933	2.05894		2.36779	1.84863	2.54345	1.57437	2.07863	0.348494
PS 32:2;0		PS	GPL	MEM	32	2	0		4.77091	3.43749	4.2098	3.56073	3.39596	2.85799	3.70548	0.61864		5.67948	3.9462	3.71944	3.53385	1.63316		5.79611	7.38243	5.76345	4.8218	2.01092		9.48752	7.52668	8.38467	6.04268	6.6905	2.59657
PS 33:1;0		PS	GPL	MEM	33	1	0		0.383367	0.371594	0.323587	0.370282			0.362208	0.0228726		0.440567			0.275216	0.181279					0.228247	0.0469686						0.0469686	0
PS 34:1;0		PS	GPL	MEM	34	1	0		40.1887	49.2163	46.447	46.5886	55.6702	57.0378	49.1914	5.75754		34.149	53.8188	53.2803	39.2394	18.1972		25.0103	24.1826	20.1372	25.3534	7.38552		3.90468	4.91569	6.02807	3.45469	5.13773	1.43161
PS 34:2;0		PS	GPL	MEM	34	2	0		42.4143	34.482	34.7638	35.5048	27.7479	26.168	33.5135	5.36797		48.9016	27.1716	28.0227	28.5955	13.9885		62.4487	67.1566	67.9673	48.0313	22.3953		82.9521	84.6598	81.831	86.416	71.6508	24.6767
PS 36:1;0		PS	GPL	MEM	36	1	0		0.517092	0.954174	0.950767	0.94575	0.904083	1.21647	0.914723	0.205383		0.536066	0.946364	0.946986	0.709904	0.296254					0.503079	0.206825						0.206825	0
PS 36:2;0		PS	GPL	MEM	36	2	0		0.941984	0.949538	0.853228	1.61759	0.703819	0.992806	1.00983	0.287538		1.25351	0.644023	0.630453	0.765071	0.334453		2.18062	1.27836	0.99861	1.11142	0.617642		1.28792	1.04918	1.21284	2.51221	1.33596	0.632339
Saturation:
% of total lipids									WT(1)	WT(2)	WT(3)	WT(4)	WT(5)	WT(6)	AVG	STD		tcb123(1)	tcb123(2)	tcb123(2)	AVG	STD		scs222 ist2(1)	scs222 ist2(2)	scs222 ist2(3)	AVG	STD		tether(1)	tether(2)	tether(3)	tether(4)	AVG	STD
X:1									5.4417	4.14836	4.33687	4.24658	6.79426	7.00444	5.3287	1.1914		4.08928	7.26451	7.09969	4.99472	2.23515		2.30447	1.36374	1.4498	2.46957	1.32071		0.356012	0.223363	0.330773	0.188999	0.483972	0.42306
X:2									5.04878	2.63766	2.87045	2.91256	3.17497	3.00459	3.27484	0.809386		5.16972	3.3813	3.39856	3.20676	1.39086		5.4876	4.2756	4.28729	3.72962	1.37424		5.31978	3.07871	3.52821	3.56914	3.37402	1.2597
Total									10.4905	6.78603	7.20732	7.15914	9.96923	10.009				9.259	10.6458	10.4982				7.79207	5.63934	5.73708				5.6758	3.30208	3.85898	3.75814
Saturation:
% of class
									WT(1)	WT(2)	WT(3)	WT(4)	WT(5)	WT(6)	AVG	STD		tcb123(1)	tcb123(2)	tcb123(2)	AVG	STD		scs222 ist2(1)	scs222 ist2(2)	scs222 ist2(3)	AVG	STD		tether(1)	tether(2)	tether(3)	tether(4)	AVG	STD
X:1									51.8728	61.131	60.1731	59.3169	68.1523	69.9812	61.7712	5.98734		44.1654	68.2382	67.6274	49.5579	23.461		29.5746	24.1826	25.2706	30.4094	9.80635		6.27246	6.76432	8.57152	5.02906	7.28874	1.69693
X:2									48.1272	38.869	39.8269	40.6831	31.8477	30.0188	38.2288	5.98734		55.8346	31.7618	32.3726	32.837	16.0015		70.4254	75.8174	74.7294	53.9621	24.7679		93.7275	93.2357	91.4285	94.9709	79.6261	27.4527
Total									100	100	100	100	100	100				100	100	100				100	100	100				100	100	100	100
length:
% of total lipids									WT(1)	WT(2)	WT(3)	WT(4)	WT(5)	WT(6)	AVG	STD		tcb123(1)	tcb123(2)	tcb123(2)	AVG	STD		scs222 ist2(1)	scs222 ist2(2)	scs222 ist2(3)	AVG	STD		tether(1)	tether(2)	tether(3)	tether(4)	AVG	STD
30									0.0471222	0.03218	0.0424864	0.0341112	0	0	0.0259833	0.0208515		0	0	0	0.00936696	0.0129539		0	0	0	0.00446418	0.00624299		0	0	0	0	0.0012486	0.00279195
32									1.58462	0.919657	1.15837	1.03783	1.4928	1.45981	1.27551	0.273341		1.36286	1.85442	1.79725	1.31268	0.634906		0.807285	0.41632	0.625164	0.759271	0.338981		0.672883	0.30958	0.421714	0.286259	0.405883	0.157797
34									8.66546	5.67979	5.85313	5.87718	8.31613	8.32809	7.11996	1.44931		7.68965	8.62207	8.53539	6.68328	2.99112		6.81487	5.15092	5.05463	5.33896	1.55033		4.92981	2.95785	3.39046	3.37747	3.24118	1.20744
36									0.153064	0.129186	0.13002	0.183513	0.160295	0.221127	0.162868	0.0350328		0.165697	0.16931	0.165603	0.139702	0.0585566		0.169915	0.0720909	0.0572911	0.0995112	0.0519223		0.0730995	0.0346447	0.0468031	0.0944125	0.0601764	0.0236535
Total									10.4503	6.76081	7.184	7.13263	9.96923	10.009				9.21821	10.6458	10.4982				7.79207	5.63934	5.73708				5.6758	3.30208	3.85898	3.75814
length:
% of class
30									0.44919	0.47421	0.589489	0.476471	0	0	0.33156	0.261372		0	0	0	0.118586	0.164266		0	0	0	0.0565705	0.0791281		0	0	0	0	0.0158256	0.0353871
32									15.1053	13.5522	16.0721	14.4965	14.9741	14.585	14.7975	0.829103		14.7193	17.4193	17.1196	12.977	6.90681		10.3603	7.38243	10.8969	9.70469	2.5387		11.8553	9.37531	10.9281	7.61705	8.4629	3.68204
34									82.6031	83.6983	81.2108	82.0934	83.418	83.2058	82.7049	0.934116		83.0505	80.9903	81.303	65.7966	36.2699		87.459	91.3392	88.1045	73.7938	23.299		86.8568	89.5755	87.859	89.8707	75.4922	29.2032
36									1.45908	1.90371	1.804	2.56334	1.6079	2.20927	1.92455	0.405221		1.78958	1.59039	1.57744	1.45744	0.605753		2.18062	1.27836	0.99861	1.30415	0.585975		1.28792	1.04918	1.21284	2.51221	1.32962	0.715115
									99.6166	99.6284	99.6764	99.6297	100	100				99.5594	100	100				100	100	100				100	100	100	100

## Sheet: PE
%mol of total lipids
feature		class	structuralcategory	functionalcategory	totallength	totaldb	totaloh		WT(1)	WT(2)	WT(3)	WT(4)	WT(5)	WT(6)	AVG	STD		tcb123(1)	tcb123(2)	tcb123(2)	AVG	STD		scs222 ist2(1)	scs222 ist2(2)	scs222 ist2(3)	AVG	STD		tether(1)	tether(2)	tether(3)	tether(4)	AVG	STD
PE 28:0;0		PE	GPL	MEM	28	0	0		NA	0.0427965	0.0389314	0.0310322	0.0486301	0.0558872	0.0434555	0.00844468		NA	NA	0.0417935	0.0417935	0		NA	NA	NA	#DIV/0!	#DIV/0!		NA	NA	NA	NA	#DIV/0!	#DIV/0!
PE 28:1;0		PE	GPL	MEM	28	1	0		0.082751	0.0883168	0.0827486	0.0887659	0.0808205	0.0890187	0.0854036	0.00336527		NA	0.0863282	0.0915532	0.0889407	0.00261249		NA	NA	NA	#DIV/0!	#DIV/0!		NA	0.0308467	0.0469748	0.0383684	0.03873	0.00658924
PE 30:1;0		PE	GPL	MEM	30	1	0		0.122607	0.191911	0.183407	0.205588	0.214801	0.218878	0.189532	0.0323512		0.0900937	0.258629	0.228167	0.192297	0.0733306		NA	0.0824164	0.073279	0.0778477	0.00456869		NA	0.0422065	0.0587654	0.0390248	0.0466656	0.00865394
PE 30:2;0		PE	GPL	MEM	30	2	0		NA	0.0264257	0.0302795	0.0289709	NA	NA	0.0285587	0.0016001		NA	NA	NA	#DIV/0!	#DIV/0!		NA	NA	NA	#DIV/0!	#DIV/0!		NA	0.0149363	0.0299901	NA	0.0224632	0.00752685
PE 31:1;0		PE	GPL	MEM	31	1	0		NA	0.0730314	0.0354594	0.0447685	NA	NA	0.0510864	0.0159761		NA	NA	NA	#DIV/0!	#DIV/0!		NA	NA	NA	#DIV/0!	#DIV/0!		NA	0.00423276	NA	NA	0.00423276	0
PE 32:1;0		PE	GPL	MEM	32	1	0		1.26387	2.1367	1.78108	1.9116	2.51595	2.75542	2.06077	0.488368		0.970905	2.77825	2.72916	2.15944	0.840658		0.383521	0.574371	0.464086	0.473993	0.0782287		0.151823	0.14747	0.180695	0.115362	0.148837	0.0231639
PE 32:2;0		PE	GPL	MEM	32	2	0		2.34528	3.02746	2.7922	2.90494	3.00209	3.17948	2.87524	0.264719		2.24046	3.72389	3.62771	3.19735	0.677764		1.62987	2.10877	1.75305	1.83056	0.203046		1.99463	2.32708	2.61024	2.02505	2.23925	0.250536
PE 33:1;0		PE	GPL	MEM	33	1	0		0.0838159	0.152175	0.151988	0.126219	NA	NA	0.128549	0.0279017		NA	NA	NA	#DIV/0!	#DIV/0!		NA	NA	NA	#DIV/0!	#DIV/0!		NA	NA	NA	NA	#DIV/0!	#DIV/0!
PE 33:2;0		PE	GPL	MEM	33	2	0		0.286507	0.600771	NA	0.504354	NA	0.450656	0.460572	0.113984		0.106791	NA	NA	0.106791	0		0.101517	NA	NA	0.101517	0		0.0896457	0.175295	0.222733	0.119228	0.151725	0.0512531
PE 34:1;0		PE	GPL	MEM	34	1	0		2.63877	4.42365	3.22433	3.67553	4.85739	5.54046	4.06002	0.985386		1.84866	4.26493	4.25795	3.45718	1.1374		1.15099	0.962476	0.907724	1.00706	0.104197		0.221975	0.294737	0.224229	0.189528	0.232617	0.0384029
PE 34:2;0		PE	GPL	MEM	34	2	0		10.6131	12.8958	10.222	11.9793	10.8836	12.5763	11.5283	1.01089		9.6913	11.3277	11.0583	10.6924	0.716409		8.60489	8.05441	7.94755	8.20228	0.288012		9.31534	10.4711	9.93074	8.78526	9.62561	0.634513
PE 34:3;0		PE	GPL	MEM	34	3	0		NA	0.0256888	0.0197472	0.0330553	NA	NA	0.0261638	0.00544336		NA	NA	NA	#DIV/0!	#DIV/0!		NA	NA	NA	#DIV/0!	#DIV/0!		NA	0.0238849	0.0235785	0.0214232	0.0229622	0.00109543
PE 36:2;0		PE	GPL	MEM	36	2	0		1.48158	2.89688	2.20572	2.7276	2.40515	2.81793	2.42248	0.48427		1.21374	1.81187	1.84098	1.62219	0.289066		1.13493	0.973694	1.08466	1.06443	0.0673598		0.937415	1.21588	1.01193	1.03256	1.04945	0.102401
PE 38:2;0		PE	GPL	MEM	38	2	0		NA	0.149175	0.105829	0.152614	NA	NA	0.135873	0.0212904		NA	NA	NA	#DIV/0!	#DIV/0!		NA	NA	NA	#DIV/0!	#DIV/0!		NA	NA	0.0376394	NA	0.0376394	0
total lipid in class:									18.9183	26.7308	20.8737	24.4143	24.0084	27.684				16.1619	24.2516	23.8757				13.0057	12.7561	12.2304				12.7108	14.7477	14.3775	12.3658
%mol of class
feature		class	structuralcategory	functionalcategory	totallength	totaldb	totaloh		WT(1)	WT(2)	WT(3)	WT(4)	WT(5)	WT(6)	AVG	STD		tcb123(1)	tcb123(2)	tcb123(2)	AVG	STD		scs222 ist2(1)	scs222 ist2(2)	scs222 ist2(3)	AVG	STD		tether(1)	tether(2)	tether(3)	tether(4)	AVG	STD
PE 28:0;0		PE	GPL	MEM	28	0	0			0.160102	0.186509	0.127106	0.202554	0.201875	0.175629	0.0287324				0.200221	0.134861	0.0757128					0.105287	0.0295741						0.0295741	0
PE 28:1;0		PE	GPL	MEM	28	1	0		0.437412	0.330394	0.396425	0.363581	0.336634	0.321553	0.364333	0.0410695			0.355969	0.383458	0.286208	0.141881					0.214044	0.0721634			0.209163	0.326724	0.310278	0.229582	0.101422
PE 30:1;0		PE	GPL	MEM	30	1	0		0.648086	0.717942	0.878651	0.842078	0.89469	0.790629	0.795346	0.0882155		0.557443	1.06644	0.955646	0.692619	0.347291			0.646092	0.599157	0.57129	0.13348			0.286191	0.408732	0.315586	0.285997	0.0989958
PE 30:2;0		PE	GPL	MEM	30	2	0			0.0988586	0.145061	0.118664			0.120861	0.0189258					0.0698934	0.0509676					0.0604305	0.00946291			0.101279	0.20859		0.106444	0.0813753
PE 31:1;0		PE	GPL	MEM	31	1	0			0.273211	0.169876	0.18337			0.208819	0.0458641					0.127341	0.0814773					0.104409	0.0229321			0.0287012			0.0258166	0.00288456
PE 32:1;0		PE	GPL	MEM	32	1	0		6.68066	7.9934	8.53267	7.82982	10.4795	9.95311	8.57819	1.29164		6.00735	11.4559	11.4307	7.75277	3.81352		2.94886	4.50271	3.79455	4.56248	1.66949		1.19444	0.999951	1.25679	0.932914	1.21072	0.258632
PE 32:2;0		PE	GPL	MEM	32	2	0		12.3969	11.3257	13.3766	11.8985	12.5043	11.4849	12.1645	0.69221		13.8626	15.3552	15.1942	11.4537	5.50147		12.532	16.5314	14.3336	12.0704	3.70856		15.6923	15.7793	18.155	16.3762	13.9423	5.19302
PE 33:1;0		PE	GPL	MEM	33	1	0		0.443041	0.569286	0.728129	0.516985			0.56436	0.104651					0.334506	0.229855					0.28218	0.0523256						0.0523256	0
PE 33:2;0		PE	GPL	MEM	33	2	0		1.51444	2.24749		2.06581		1.62786	1.8639	0.302383		0.660757			0.942346	0.667858		0.780558			0.796921	0.112655		0.705271	1.18863	1.54917	0.964175	0.903981	0.483033
PE 34:1;0		PE	GPL	MEM	34	1	0		13.9482	16.5489	15.4468	15.0548	20.232	20.0132	16.874	2.42017		11.4384	17.5862	17.8339	13.2305	5.89089		8.84988	7.5452	7.42189	8.58768	2.50373		1.74635	1.99853	1.55958	1.53268	1.86817	0.358761
PE 34:2;0		PE	GPL	MEM	34	2	0		56.0998	48.2433	48.9706	49.0667	45.3323	45.4279	48.8568	3.58408		59.9637	46.7091	46.3164	41.086	19.4017		66.1624	63.1415	64.9822	50.9547	18.2732		73.2867	71.0017	69.0713	71.0448	60.5355	21.1733
PE 34:3;0		PE	GPL	MEM	34	3	0			0.0961018	0.0946034	0.135393			0.108699	0.0188851					0.0637922	0.0449071					0.0543497	0.00944253			0.161957	0.163996	0.173245	0.12716	0.0680973
PE 36:2;0		PE	GPL	MEM	36	2	0		7.83147	10.8372	10.567	11.1721	10.018	10.1789	10.1008	1.08553		7.50984	7.47112	7.71068	6.77559	3.01101		8.72636	7.63314	8.86862	7.00294	2.13707		7.37494	8.24456	7.03828	8.35016	6.629	2.30104
PE 38:2;0		PE	GPL	MEM	38	2	0			0.558063	0.506998	0.625101			0.563387	0.0483622					0.305875	0.257513					0.281694	0.0241811				0.261794		0.142987	0.118806
Saturation:
% of total lipids									WT(1)	WT(2)	WT(3)	WT(4)	WT(5)	WT(6)	AVG	STD		tcb123(1)	tcb123(2)	tcb123(2)	AVG	STD		scs222 ist2(1)	scs222 ist2(2)	scs222 ist2(3)	AVG	STD		tether(1)	tether(2)	tether(3)	tether(4)	AVG	STD
X:0									0	0.0427965	0.0389314	0.0310322	0.0486301	0.0558872	0.0362129	0.0179361		0	0	0.0417935	0.0191885	0.017543		0	0	0	0.0073463	0.00901238		0	0	0	0	0.00180248	0.00360495
X:1									4.19181	7.06579	5.45901	6.05247	7.66896	8.60377	6.50697	1.45624		2.90966	7.38814	7.30683	5.11357	2.45597		1.53451	1.61926	1.44509	2.43368	1.3879		0.373798	0.519492	0.510664	0.382283	0.634828	0.381512
X:2									14.7265	19.5965	15.356	18.2978	16.2908	19.0243	17.2153	1.85384		13.2523	16.8634	16.527	13.1424	5.81953		11.4712	11.1369	10.7853	10.4711	2.46232		12.337	14.2043	13.8433	11.9621	10.9618	4.33474
Total									18.9183	26.7051	20.854	24.3813	24.0084	27.684				16.1619	24.2516	23.8757				13.0057	12.7561	12.2304				12.7108	14.7238	14.3539	12.3444
Saturation:
% of class									WT(1)	WT(2)	WT(3)	WT(4)	WT(5)	WT(6)	AVG	STD		tcb123(1)	tcb123(2)	tcb123(2)	AVG	STD		scs222 ist2(1)	scs222 ist2(2)	scs222 ist2(3)	AVG	STD		tether(1)	tether(2)	tether(3)	tether(4)	AVG	STD
X:0									0	0.160102	0.186509	0.127106	0.202554	0.201875	0.146358	0.070513		0	0	0.175047	0.0783835	0.0725454		0	0	0	0.0301858	0.037016		0	0	0	0	0.00740319	0.0148064
X:1									22.1574	26.4331	26.1526	24.7906	31.9428	31.0785	27.0925	3.42506		18.0032	30.4645	30.6037	21.9178	10.3206		11.7987	12.694	11.8156	13.7093	4.17444		2.94079	3.52254	3.55183	3.09146	3.45621	0.430838
X:2									77.8426	73.3107	73.5663	74.9469	67.8546	68.7196	72.7068	3.46264		81.9968	69.5355	69.2213	59.3846	28.3403		88.2013	87.306	88.1844	70.2833	23.7035		97.0592	96.3155	96.2842	96.7353	82.0195	29.1594
X:3									0	0.0961018	0.0946034	0.135393	0	0	0.0543497	0.0559661		0	0	0	0.0220632	0.0270266		0	0	0	0.00981795	0.0121265		0	0.161957	0.163996	0.173245	0.102265	0.0787339
Total									100	100	100	100	100	100				100	100	100				100	100	100				100	100	100	100
length:
% of class									WT(1)	WT(2)	WT(3)	WT(4)	WT(5)	WT(6)	AVG	STD		tcb123(1)	tcb123(2)	tcb123(2)	AVG	STD		scs222 ist2(1)	scs222 ist2(2)	scs222 ist2(3)	AVG	STD		tether(1)	tether(2)	tether(3)	tether(4)	AVG	STD
28									0.082751	0.131113	0.12168	0.119798	0.129451	0.144906	0.121616	0.0210133		0	0.0863282	0.133347	0.0724609	0.0596093		0	0	0	0.0264141	0.0364532		0	0.0308467	0.0469748	0.0383684	0.0305286	0.0180218
30									0.122607	0.218337	0.213686	0.234559	0.214801	0.218878	0.203811	0.0404866		0.0900937	0.258629	0.228167	0.164238	0.0940405		0	0.0824164	0.073279	0.0827947	0.0585343		0	0.0571428	0.0887555	0.0390248	0.0486915	0.0325489
32									3.60915	5.16416	4.57328	4.81654	5.51804	5.9349	4.93601	0.811787		3.21136	6.50213	6.35687	4.36363	2.38836		2.01339	2.68314	2.21714	2.73313	0.943951		2.14645	2.47455	2.79094	2.14041	2.09926	0.699628
34									13.2519	17.3452	13.466	15.6879	15.741	18.1167	15.6014	1.97354		11.54	15.5926	15.3163	12.0048	5.86551		9.75588	9.01688	8.85527	9.09966	2.20208		9.53731	10.7897	10.1785	8.99621	8.34077	3.49713
36									1.48158	2.89688	2.20572	2.7276	2.40515	2.81793	2.42248	0.530491		1.21374	1.81187	1.84098	1.56391	0.718673		1.13493	0.973694	1.08466	1.09517	0.307373		0.937415	1.21588	1.01193	1.03256	0.901033	0.347305
38									0	0.149175	0.105829	0.152614	0	0	0.0679364	0.0762259		0	0	0	0.0288325	0.0395891		0	0	0	0.0136843	0.0191201		0	0	0.0376394	0	0.0113519	0.0168669
Total									18.548	25.9048	20.6863	23.739	24.0084	27.2333				16.0552	24.2516	23.8757				12.9042	12.7561	12.2304				12.6212	14.5681	14.1548	12.2466
length:
% of class									WT(1)	WT(2)	WT(3)	WT(4)	WT(5)	WT(6)	AVG	STD		tcb123(1)	tcb123(2)	tcb123(2)	AVG	STD		scs222 ist2(1)	scs222 ist2(2)	scs222 ist2(3)	AVG	STD		tether(1)	tether(2)	tether(3)	tether(4)	AVG	STD
28									0.437412	0.490496	0.582935	0.490687	0.539189	0.523428	0.510691	0.049742		0	0.355969	0.558505	0.294982	0.258288		0	0	0	0.110654	0.152074		0	0.209163	0.326724	0.310278	0.199648	0.132854
30									0.648086	0.8168	1.02371	0.960742	0.89469	0.790629	0.855776	0.13389		0.557443	1.06644	0.955646	0.71384	0.375415		0	0.646092	0.599157	0.466901	0.290235		0	0.38747	0.617322	0.315586	0.322123	0.221492
32									19.0775	19.3191	21.9093	19.7283	22.9838	21.438	20.7427	1.59344		19.8699	26.8112	26.6249	19.1284	10.3181		15.4808	21.0341	18.1282	16.8179	4.1493		16.8868	16.7792	19.4118	17.3091	14.9072	6.10771
34									70.048	64.8883	64.512	64.2569	65.5644	65.4412	65.7851	2.14942		71.4021	64.2953	64.1503	53.5564	28.8888		75.0123	70.6867	72.4041	60.1096	19.383		75.033	73.1622	70.7949	72.7507	62.2248	23.9966
36									7.83147	10.8372	10.567	11.1721	10.018	10.1789	10.1008	1.18914		7.50984	7.47112	7.71068	6.79631	3.32267		8.72636	7.63314	8.86862	7.06942	2.25904		7.37494	8.24456	7.03828	8.35016	6.6534	2.51942
38									0	0.558063	0.506998	0.625101	0	0	0.281694	0.310846		0	0	0	0.118508	0.162601		0	0	0	0.0562217	0.0785472		0	0	0	1	0.215709	0.439749
Total									98.0425	96.91	99.102	97.2338	100	98.3721				99.3392	100	100				99.2194	100	100				99.2947	98.7827	98.189	100.036

## Sheet: PC
%mol of total lipids
feature		class	structuralcategory	functionalcategory	totallength	totaldb	totaloh		WT(1)	WT(2)	WT(3)	WT(4)	WT(5)	WT(6)	AVG	STD		tcb123(1)	tcb123(2)	tcb123(2)	AVG	STD		scs222 ist2(1)	scs222 ist2(2)	scs222 ist2(3)	AVG	STD		tether(1)	tether(2)	tether(3)	tether(4)	AVG	STD
PC 28:0;0		PC	GPL	MEM	28	0	0		NA	0.0320209	0.0414582	0.0184964	NA	NA	0.0306585	0.00942348		NA	NA	NA	#DIV/0!	#DIV/0!		NA	0.064669	0.043151	0.05391	0.010759		NA	0.0464462	0.0464037	0.0315633	0.0414711	0.00700589
PC 28:1;0		PC	GPL	MEM	28	1	0		0.545557	NA	NA	NA	1.01175	0.533748	0.697017	0.2226		0.649786	0.619915	0.586556	0.618752	0.0258265		0.865409	NA	NA	0.865409	0		0.980906	NA	NA	NA	0.980906	0
PC 30:0;0		PC	GPL	MEM	30	0	0		NA	0.00760575	NA	0.00421588	NA	NA	0.00591082	0.00169494		NA	NA	NA	#DIV/0!	#DIV/0!		NA	NA	NA	#DIV/0!	#DIV/0!		NA	NA	NA	NA	#DIV/0!	#DIV/0!
PC 30:1;0		PC	GPL	MEM	30	1	0		0.306636	0.285878	0.363358	0.209572	0.348776	0.261266	0.295914	0.0519844		0.328531	0.322564	0.304426	0.318507	0.0102507		0.34987	0.519093	0.448091	0.439018	0.0693822		0.453247	0.419526	0.517387	0.383142	0.443325	0.0494265
PC 30:2;0		PC	GPL	MEM	30	2	0		0.238619	0.346747	0.507697	0.28489	0.38507	0.278352	0.340229	0.0888018		0.215428	0.29144	0.255521	0.254129	0.0310474		0.275588	0.525	0.496563	0.432384	0.111478		0.332415	0.40857	0.529223	0.465299	0.433877	0.0724795
PC 31:2;0		PC	GPL	MEM	31	2	0		2.08367	0	0	0	0	0	0.347278	0.776538		2.32633	0	0	0.775442	1.09664		2.92825	2.62788	2.62373	2.72662	0.142585		3.6517	0	0	0	0.912926	1.58123
PC 32:1;0		PC	GPL	MEM	32	1	0		0.731825	0.737229	0.82585	0.396436	0.792962	0.586675	0.678496	0.146684		0.80265	0.829041	0.771652	0.801114	0.0234539		0.749976	1.09895	0.975353	0.941426	0.144473		1.23828	1.31749	1.25282	0.793669	1.15057	0.208201
PC 32:2;0		PC	GPL	MEM	32	2	0		5.02578	5.35516	6.65347	4.28289	6.72382	4.93352	5.49577	0.901501		5.65513	6.23736	5.80228	5.89826	0.247192		6.2611	8.79754	8.2975	7.78538	1.09699		8.35855	10.1752	10.3046	9.18254	9.50525	0.791672
PC 32:3;0		PC	GPL	MEM	32	3	0		NA	0.0088055	NA	0.00851581	NA	NA	0.00866066	0.000144846		NA	NA	NA	#DIV/0!	#DIV/0!		NA	NA	NA	#DIV/0!	#DIV/0!		NA	0.031275	NA	0.027929	0.029602	0.001673
PC 33:2;0		PC	GPL	MEM	33	2	0		0.861982	0	0	0	0	0	0.143664	0.321242		0.703156	0	0	0.234385	0.331471		0	0	0	0	0		0	0	0	0	0	0
PC 34:1;0		PC	GPL	MEM	34	1	0		0.37665	0.516847	0.535101	0.259716	0.520817	0.46742	0.446092	0.0987639		0.441256	0.511306	0.477347	0.476636	0.0286022		0.484837	0.685061	0.639038	0.602978	0.0856256		0.642479	1.03964	0.803689	0.649876	0.783921	0.161057
PC 34:2;0		PC	GPL	MEM	34	2	0		6.00539	6.00837	6.36354	4.75599	7.22031	5.47354	5.97119	0.757317		6.97787	5.69556	5.23599	5.96981	0.737089		9.29959	9.48646	10.103	9.6297	0.343293		10.87	14.0356	11.5646	13.1169	12.3968	1.24777
PC 34:3;0		PC	GPL	MEM	34	3	0		NA	0.0272595	0.0329818	0.0340595	NA	NA	0.0314336	0.00298413		NA	NA	NA	#DIV/0!	#DIV/0!		NA	0.0578035	0.0525127	0.0551581	0.00264539		NA	0.0640952	0.0760329	0.0822279	0.0741187	0.00752538
PC 36:1;0		PC	GPL	MEM	36	1	0		0.0939353	0.130794	0.118585	0.0809946	0.125738	0.100546	0.108432	0.017925		0.154998	0.0979922	0.0825567	0.111849	0.0311549		NA	0.177415	0.194725	0.18607	0.00865498		0.217933	0.271707	0.214657	0.273778	0.244519	0.0282567
PC 36:2;0		PC	GPL	MEM	36	2	0		0.634262	0.67859	0.6573	0.649266	0.617734	0.501027	0.62303	0.0577188		0.823481	0.375265	0.357015	0.518587	0.215721		1.72579	1.25713	1.53091	1.50461	0.192231		1.79102	2.30873	1.48616	2.55392	2.03496	0.419811
PC 38:2;0		PC	GPL	MEM	38	2	0		NA	0.0100744	0.011731	0.00891186	NA	NA	0.0102391	0.00115677		NA	NA	NA	#DIV/0!	#DIV/0!		NA	NA	NA	#DIV/0!	#DIV/0!		NA	0.0388986	0.0245156	0.0325809	0.0319984	0.00588625
total lipid in class:									16.9043	14.1454	16.1111	10.994	17.747	13.1361				19.0786	14.9804	13.8733				22.9404	25.297	25.4046				28.5366	30.1572	26.8202	27.5935
%mol of class
feature		class	structuralcategory	functionalcategory	totallength	totaldb	totaloh		WT(1)	WT(2)	WT(3)	WT(4)	WT(5)	WT(6)	AVG	STD		tcb123(1)	tcb123(2)	tcb123(2)	AVG	STD		scs222 ist2(1)	scs222 ist2(2)	scs222 ist2(3)	AVG	STD		tether(1)	tether(2)	tether(3)	tether(4)	AVG	STD
PC 28:0;0		PC	GPL	MEM	28	0	0			0.22637	0.257328	0.168242			0.217313	0.0369286					0.127121	0.0901923			0.255639	0.169855	0.160702	0.0616363			0.154014	0.173018	0.114387	0.125764	0.0426403
PC 28:1;0		PC	GPL	MEM	28	1	0		3.22733				5.70095	4.06322	4.3305	1.02739		3.40583	4.13817	4.22794	3.42596	1.24275		3.77242			2.81371	1.11981		3.43736				2.27859	1.15878
PC 30:0;0		PC	GPL	MEM	30	0	0			0.0537685		0.0383473			0.0460579	0.0077106					0.0268842	0.0191736					0.0230289	0.0038553						0.0038553	0
PC 30:1;0		PC	GPL	MEM	30	1	0		1.81395	2.021	2.25533	1.90625	1.96527	1.98891	1.99179	0.135378		1.72199	2.15323	2.19432	1.63934	0.77007		1.52513	2.052	1.76382	1.55007	0.427693		1.5883	1.39113	1.9291	1.38853	1.34495	0.499167
PC 30:2;0		PC	GPL	MEM	30	2	0		1.41158	2.45131	3.15123	2.59133	2.16978	2.11899	2.3157	0.527555		1.12916	1.94547	1.84181	1.55194	0.640365		1.20132	2.07535	1.95462	1.48472	0.522956		1.16487	1.3548	1.97323	1.68627	1.34043	0.493827
PC 31:2;0		PC	GPL	MEM	31	2	0		12.3263	0	0	0	0	0	2.05438	4.59373		12.1934	0	0	3.7683	4.53874		12.7646	10.3881	10.3278	8.35751	3.55167		12.7966	0	0	0	3.26965	4.9581
PC 32:1;0		PC	GPL	MEM	32	1	0		4.32922	5.2118	5.12598	3.60595	4.46815	4.46613	4.53454	0.535725		4.20706	5.53416	5.56212	4.07472	1.84909		3.26924	4.34418	3.83927	3.4753	0.886989		4.33926	4.36875	4.6712	2.8763	3.4285	1.41577
PC 32:2;0		PC	GPL	MEM	32	2	0		29.7308	37.858	41.2975	38.9568	37.8871	37.557	37.2145	3.5753		29.6412	41.6367	41.8233	30.7782	14.3012		27.2929	34.777	32.6614	27.9621	7.25983		29.2907	33.7406	38.4213	33.278	28.3981	10.9585
PC 32:3;0		PC	GPL	MEM	32	3	0			0.06225		0.077459			0.0698545	0.00760451					0.0387295	0.031125					0.0349273	0.00380225			0.103706		0.101216	0.0695749	0.0465194
PC 33:2;0		PC	GPL	MEM	33	2	0		5.09919	0	0	0	0	0	0.849865	1.90035		3.68557	0	0	1.28716	1.38803		0	0	0	0.535038	0.656061		0	0	0	0	0.131212	0.262424
PC 34:1;0		PC	GPL	MEM	34	1	0		2.22813	3.65382	3.32133	2.36235	2.93468	3.55829	3.00977	0.555051		2.31283	3.41316	3.44075	2.54631	1.07572		2.11346	2.70807	2.51544	2.1918	0.591393		2.25142	3.4474	2.99658	2.35518	2.3284	0.971851
PC 34:2;0		PC	GPL	MEM	34	2	0		35.5258	42.4759	39.4979	43.26	40.6848	41.668	40.5187	2.53853		36.5743	38.02	37.7413	31.0786	14.3278		40.538	37.5003	39.7685	32.6426	9.74261		38.0916	46.5414	43.1191	47.5364	37.0062	14.0261
PC 34:3;0		PC	GPL	MEM	34	3	0			0.19271	0.204715	0.309802			0.235742	0.0525969					0.14417	0.0915727			0.2285	0.206705	0.167737	0.0537751			0.212537	0.283492	0.297998	0.21195	0.0968789
PC 36:1;0		PC	GPL	MEM	36	1	0		0.555689	0.924642	0.73605	0.736719	0.708505	0.765415	0.737837	0.10778		0.812417	0.654134	0.595074	0.581449	0.248046			0.701327	0.766493	0.574329	0.199729		0.763698	0.900967	0.800358	0.992183	0.731387	0.277573
PC 36:2;0		PC	GPL	MEM	36	2	0		3.75207	4.79726	4.07981	5.90567	3.48078	3.81412	4.30495	0.824742		4.31625	2.50503	2.57339	2.90487	1.30759		7.52292	4.96948	6.02611	4.5462	2.20965		6.27622	7.65566	5.54119	9.25553	6.18765	2.35869
PC 38:2;0		PC	GPL	MEM	38	2	0			0.0712205	0.0728132	0.0810615			0.0750317	0.00431297					0.0396724	0.0353594					0.0375159	0.00215648			0.128986	0.0914074	0.118075	0.0851561	0.0498315
Saturation:
% of total lipids									WT(1)	WT(2)	WT(3)	WT(4)	WT(5)	WT(6)	AVG	STD		tcb123(1)	tcb123(2)	tcb123(2)	AVG	STD		scs222 ist2(1)	scs222 ist2(2)	scs222 ist2(3)	AVG	STD		tether(1)	tether(2)	tether(3)	tether(4)	AVG	STD
X:0									0	0.0396267	0.0414582	0.0227123	0	0	0.0172995	0.0182996		0	0	0	0.00711983	0.00872571		0	0.064669	0.043151	0.0247331	0.0249491		0	0.0464462	0.0464037	0.0315633	0.0298725	0.0171315
X:1									2.0546	1.67075	1.84289	0.946719	2.80004	1.94965	1.87744	0.547411		2.37722	2.38082	2.22254	1.88109	0.691545		2.45009	2.48052	2.25721	1.95209	0.665485		3.53284	3.04837	2.78856	2.10046	2.42714	0.994913
X:2									14.8497	12.3989	14.1937	9.98195	14.9469	11.1864	12.9263	1.88694		16.7014	12.5996	11.6508	11.153	4.94226		20.4903	22.694	23.0518	16.4663	7.2025		25.0037	26.967	23.9092	25.3513	21.6867	7.30815
X:3									0	0.036065	0.0329818	0.0425753	0	0	0.0186037	0.0188174		0	0	0	0.00748421	0.0091665		0	0.0578035	0.0525127	0.0253934	0.024555		0	0.0953702	0.0760329	0.110157	0.061223	0.0421253
Total									16.9043	14.1454	16.1111	10.994	17.747	13.1361				19.0786	14.9804	13.8733				22.9404	25.297	25.4046				28.5366	30.1572	26.8202	27.5935
saturation
% of class									WT(1)	WT(2)	WT(3)	WT(4)	WT(5)	WT(6)	AVG	STD		tcb123(1)	tcb123(2)	tcb123(2)	AVG	STD		scs222 ist2(1)	scs222 ist2(2)	scs222 ist2(3)	AVG	STD		tether(1)	tether(2)	tether(3)	tether(4)	AVG	STD
X:0									0	0.280139	0.257328	0.206589	0	0	0.124009	0.1259		0	0	0	0.0499818	0.0612179		0	0.255639	0.169855	0.107339	0.0925633		0	0.154014	0.173018	0.114387	0.106796	0.0604656
X:1									12.1543	11.8113	11.4387	8.61127	15.7776	14.842	12.4392	2.34689		12.4601	15.8928	16.0202	11.8319	4.99524		10.6802	9.80558	8.88502	9.23959	2.33478		12.38	10.1083	10.3972	7.61218	8.5665	3.46459
X:2									87.8457	87.6536	88.0993	90.7949	84.2224	85.158	87.2957	2.13444		87.5399	84.1072	83.9798	69.0114	33.4726		89.3198	89.7103	90.7384	74.4505	22.0364		87.62	89.4215	89.1463	91.8742	76.0197	27.0261
X:3									0	0.25496	0.204715	0.387261	0	0				0	0	0				0	0.2285	0.206705				0	0.316243	0.283492	0.399214
Total									100	100	100	100	100	100				100	100	100				100	100	100				100	100	100	100
length:
% of class									WT(1)	WT(2)	WT(3)	WT(4)	WT(5)	WT(6)	AVG	STD		tcb123(1)	tcb123(2)	tcb123(2)	AVG	STD		scs222 ist2(1)	scs222 ist2(2)	scs222 ist2(3)	AVG	STD		tether(1)	tether(2)	tether(3)	tether(4)	AVG	STD
28									0.545557	0.0320209	0.0414582	0.0184964	1.01175	0.533748	0.363838	0.403725		0.649786	0.619915	0.586556	0.524764	0.131387		0.865409	0.064669	0.043151	0.325876	0.359389		0.980906	0.0464462	0.0464037	0.0315633	0.292942	0.408525
30									0.545255	0.64023	0.871055	0.498678	0.733846	0.539618	0.638114	0.142266		0.543959	0.614003	0.559947	0.499658	0.203452		0.625458	1.04409	0.944654	0.663463	0.340527		0.785662	0.828096	1.04661	0.848442	0.769867	0.26016
32									5.7576	6.10119	7.47932	4.68784	7.51678	5.52019	6.17716	1.12443		6.45778	7.0664	6.57394	5.47994	2.45594		7.01108	9.89648	9.27285	6.82326	3.0149		9.59683	11.524	11.5575	10.0041	9.13947	3.53553
34									6.38204	6.55248	6.93162	5.04976	7.74113	5.94096	6.433	0.909082		7.41913	6.20687	5.71333	5.33628	2.55153		9.78442	10.2293	10.7946	7.73923	3.61957		11.5125	15.1393	12.4443	13.849	11.313	4.51611
36									0.728197	0.809384	0.775886	0.730261	0.743472	0.601572	0.731462	0.0708139		0.978478	0.473257	0.439572	0.538717	0.340437		1.72579	1.43454	1.72564	1.15302	0.665746		2.00895	2.58044	1.70081	2.8277	1.95673	0.84889
38									0	0.0100744	0.011731	0.00891186	0	0	0.00511954	0.00567931		0	0	0	0.00215977	0.002964		0	0	0	0.00102475	0.00143172		0	0.0388986	0.0245156	0.0325809	0.0194854	0.0178835
Total									13.9586	14.1454	16.1111	10.994	17.747	13.1361				16.0491	14.9804	13.8733				20.0122	22.6691	22.7809				24.8849	30.1572	26.8202	27.5935
length:
% of class									WT(1)	WT(2)	WT(3)	WT(4)	WT(5)	WT(6)	AVG	STD		tcb123(1)	tcb123(2)	tcb123(2)	AVG	STD		scs222 ist2(1)	scs222 ist2(2)	scs222 ist2(3)	AVG	STD		tether(1)	tether(2)	tether(3)	tether(4)	AVG	STD
28									3.22733	0.22637	0.257328	0.168242	5.70095	4.06322	2.27391	2.38948		3.40583	4.13817	4.22794	3.28706	0.929498		3.77242	0.255639	0.169855	1.6829	1.71999		3.43736	0.154014	0.173018	0.114387	1.11975	1.46384
30									3.22554	4.52607	5.40656	4.53593	4.13505	4.1079	4.32284	0.71368		2.85115	4.0987	4.03613	3.2045	1.5059		2.72645	4.12734	3.71844	3.05652	1.0149		2.75318	2.74593	3.90232	3.07479	2.69822	1.05244
32									34.06	43.132	46.4235	42.6402	42.3553	42.0231	41.7723	4.10166		33.8483	47.1708	47.3854	34.8557	18.0508		30.5621	39.1212	36.5007	31.8181	8.30068		33.6299	38.2131	43.0925	36.2555	31.8983	13.6383
34									37.7539	46.3224	43.024	45.9322	43.6194	45.2262	43.6464	3.162		38.8871	41.4331	41.1821	33.6621	17.1332		42.6515	40.4369	42.4907	35.2749	10.7802		40.343	50.2013	46.3992	50.1895	39.5827	16.5973
36									4.30776	5.7219	4.81586	6.64239	4.18929	4.57954	5.04279	0.954436		5.12867	3.15917	3.16846	3.4907	1.71306		7.52292	5.67081	6.79261	5.03802	2.40329		7.03992	8.55662	6.34155	10.2477	6.91782	2.93691
38									0	0.0712205	0.0728132	0.0810615	0	0	0.0375159	0.0412321		0	0	0	0.0157496	0.021606		0	0	0	0.00747112	0.0104377		0	0	0	1	0.202088	0.44607
Total									82.5745	100	100	100	100	100				84.1211	100	100				87.2354	89.6119	89.6722				87.2034	99.871	99.9086	100.882

## Sheet: PI
%mol of total lipids
feature		class	structuralcategory	functionalcategory	totallength	totaldb	totaloh		WT(1)	WT(2)	WT(3)	WT(4)	WT(5)	WT(6)	AVG	STD		tcb123(1)	tcb123(2)	tcb123(2)	AVG	STD		scs222 ist2(1)	scs222 ist2(2)	scs222 ist2(3)	AVG	STD		tether(1)	tether(2)	tether(3)	tether(4)	AVG	STD
PI 24:0;0		PI	GPL	MEM	24	0	0		NA	NA	0.0404048	NA	NA	NA	0.0404048	0		0.0520023	NA	NA	0.0520023	0		0.0611353	NA	NA	0.0611353	0		0.0603637	NA	NA	NA	0.0603637	0
PI 26:0;0		PI	GPL	MEM	26	0	0		1.43896	NA	0.842782	NA	1.22427	0.73242	1.05961	0.28508		1.10741	0.850822	0.827142	0.928458	0.126907		1.09474	2.35289	1.71133	1.71965	0.513668		1.00145	NA	NA	0.492917	0.747181	0.254265
PI 26:1;0		PI	GPL	MEM	26	1	0		NA	0.182535	NA	NA	0.18718	0.114297	0.161337	0.0333167		0.300459	0.130351	NA	0.215405	0.085054		0.551246	NA	0.56911	0.560178	0.00893181		0.41622	NA	0.176211	NA	0.296216	0.120004
PI 28:0;0		PI	GPL	MEM	26	2	0		0.900954	0.660993	0.784279	0.857149	1.05661	0.818227	0.846369	0.119938		0.726966	0.902892	0.931798	0.853885	0.0905181		0.702706	1.51533	1.09573	1.10459	0.331811		0.675443	0.581911	0.532714	0.501955	0.573006	0.0656586
PI 28:1;0		PI	GPL	MEM	28	0	0		0.248863	0.164636	0.167802	0.253324	0.26744	0.14944	0.208584	0.0486153		0.219753	0.179518	0.173114	0.190795	0.0206424		0.405176	0.495647	0.300929	0.400584	0.0795594		0.332828	0.248554	0.184443	0.248352	0.253544	0.0527086
PI 30:0;0		PI	GPL	MEM	30	0	0		0.187342	0.125512	0.16052	0.16169	0.233178	0.204087	0.178722	0.0344863		0.157903	0.217945	0.212568	0.196139	0.0271257		0.125114	NA	NA	0.125114	0		0.134278	0.0975631	0.12178	0.104104	0.114431	0.0144833
PI 30:1;0		PI	GPL	MEM	30	1	0		0.420686	0.269454	0.339569	0.405852	0.493164	0.363807	0.382089	0.0697863		0.336917	0.39979	0.410003	0.382237	0.0323162		0.431233	0.487613	0.390387	0.436411	0.039861		0.456339	0.270207	0.319346	0.28796	0.333463	0.073092
PI 30:2;0		PI	GPL	MEM	30	2	0		0.041391	0.0289348	0.0261697	0.0375139	0.0488398	NA	0.0365698	0.00826007		NA	NA	NA	#DIV/0!	#DIV/0!		0.0742867	NA	NA	0.0742867	0		0.0619534	0.0372777	0.0333701	0.0485452	0.0452866	0.0111192
PI 31:1;0		PI	GPL	MEM	31	1	0		NA	NA	0.0189838	0.129804	0.0944305	0.1205	0.0909298	0.0435148		NA	NA	0.122678	0.122678	0		0.0993128	NA	NA	0.0993128	0		NA	NA	NA	NA	#DIV/0!	#DIV/0!
PI 32:1;0		PI	GPL	MEM	32	1	0		4.31139	2.97032	3.37108	3.97134	5.1758	4.38727	4.0312	0.716497		3.63563	5.06908	5.57071	4.75847	0.819955		3.3363	3.98192	3.04743	3.45522	0.39066		3.57337	2.59629	2.89984	2.36427	2.85844	0.454359
PI 32:2;0		PI	GPL	MEM	32	2	0		0.82577	0.580352	0.651192	0.826462	1.13938	0.906986	0.821691	0.180536		0.768386	1.01092	1.10999	0.9631	0.143501		1.10338	1.09105	0.891499	1.02864	0.0971067		0.961175	0.69338	0.710667	0.848058	0.80332	0.109077
PI 33:1;0		PI	GPL	MEM	33	1	0		0.0676739	0.0369222	0.039966	0.0462194	0.0595558	0.0681496	0.0530811	0.0126631		0.0703218	NA	0.0496515	0.0599866	0.0103351		0.0858356	NA	NA	0.0858356	0		0.0844825	0.0355104	0.0345292	0.0337058	0.047057	0.0216171
PI 34:1;0		PI	GPL	MEM	34	1	0		11.3957	8.40451	8.56698	10.3812	12.0473	12.0957	10.4819	1.52109		10.6182	11.2578	12.7817	11.5526	0.907494		10.3748	8.68906	7.99305	9.01898	0.999954		9.81433	8.10108	8.44341	7.69496	8.51344	0.796427
PI 34:2;0		PI	GPL	MEM	34	2	0		2.69777	2.02425	1.85079	2.79804	2.60665	2.34325	2.38679	0.349953		2.78093	2.08184	2.30812	2.3903	0.291258		4.588	2.77258	2.85488	3.40515	0.837073		3.56593	2.52143	2.4897	3.42633	3.00085	0.497861
PI 36:1;0		PI	GPL	MEM	36	1	0		2.35049	2.20598	2.04564	2.89314	2.73437	3.02036	2.54166	0.36173		2.38436	2.42367	2.83491	2.54764	0.203759		2.51622	1.70857	1.84198	2.02226	0.353501		2.27429	2.20057	2.29118	2.67407	2.36003	0.184486
PI 36:2;0		PI	GPL	MEM	36	2	0		0.300268	0.272189	0.246857	0.503237	0.325564	0.360307	0.334737	0.0836197		0.354556	0.25136	0.290214	0.29871	0.0425556		0.921865	NA	0.519228	0.720547	0.201318		0.631884	0.42553	0.439914	0.865437	0.590691	0.178322
total lipid in class:									25.1872	17.9266	19.153	23.265	27.6937	25.6848				23.5138	24.7759	27.6226				26.4714	23.0947	21.2155				24.0443	17.8093	18.6771	19.5907
%mol of class
feature		class	structuralcategory	functionalcategory	totallength	totaldb	totaloh		WT(1)	WT(2)	WT(3)	WT(4)	WT(5)	WT(6)	AVG	STD		tcb123(1)	tcb123(2)	tcb123(2)	AVG	STD		scs222 ist2(1)	scs222 ist2(2)	scs222 ist2(3)	AVG	STD		tether(1)	tether(2)	tether(3)	tether(4)	AVG	STD
PI 24:0;0		PI	GPL	MEM	24	0	0				0.210958				0.210958	0		0.206463			0.13914	0.0984042		0.230949			0.156164	0.0554339		0.251051				0.153243	0.0978088
PI 26:0;0		PI	GPL	MEM	26	0	0		5.71304		4.40026		4.42074	2.85157	4.3464	1.01374		4.70962	3.43406	2.99444	3.29965	1.29771		4.13557	10.188	8.06638	5.39747	3.25188		4.165			2.51608	3.31099	0.674463
PI 26:1;0		PI	GPL	MEM	26	1	0			1.01824			0.675892	0.444997	0.713042	0.235494		1.2778	0.526118		0.688113	0.380609		2.08242		2.68251	1.45841	0.95431		1.73105		0.943461		1.20961	0.368744
PI 28:0;0		PI	GPL	MEM	26	2	0		3.57703	3.68722	4.09481	3.68429	3.81536	3.18565	3.67406	0.272407		3.09165	3.64423	3.37332	2.81113	1.28674		2.65459	6.56138	5.16473	3.69571	1.89945		2.80915	3.26745	2.85223	2.56222	2.6781	0.450457
PI 28:1;0		PI	GPL	MEM	28	0	0		0.988053	0.91839	0.876111	1.08886	0.965708	0.581824	0.903158	0.158022		0.934568	0.724567	0.626711	0.669405	0.279761		1.53062	2.14615	1.41844	1.20888	0.660335		1.38423	1.39564	0.987533	1.26771	1.13909	0.280937
PI 30:0;0		PI	GPL	MEM	30	0	0		0.743798	0.700146	0.838092	0.694995	0.841989	0.794581	0.768933	0.0600115		0.671532	0.879663	0.769545	0.629937	0.292479		0.47264			0.465019	0.137872		0.558458	0.547821	0.652026	0.531397	0.485515	0.178824
PI 30:1;0		PI	GPL	MEM	30	1	0		1.67023	1.5031	1.77293	1.74448	1.78078	1.41643	1.64799	0.140037		1.43285	1.61362	1.4843	1.26376	0.567454		1.62905	2.11137	1.8401	1.48235	0.534786		1.89791	1.51722	1.70983	1.46989	1.42593	0.470694
PI 30:2;0		PI	GPL	MEM	30	2	0		0.164333	0.161407	0.136635	0.161246	0.176357		0.159996	0.012929					0.0864624	0.0735334		0.28063			0.146875	0.0947262		0.257663	0.209316	0.178669	0.247798	0.197634	0.058662
PI 31:1;0		PI	GPL	MEM	31	1	0				0.0991167	0.55794	0.340982	0.469151	0.366797	0.172722				0.444121	0.32788	0.114165		0.37517			0.272405	0.113546						0.113546	0
PI 32:1;0		PI	GPL	MEM	32	1	0		17.1174	16.5694	17.6008	17.0701	18.6895	17.0812	17.3547	0.667209		15.4617	20.4597	20.1672	14.8221	7.31487		12.6034	17.2417	14.3642	13.2693	3.32532		14.8616	14.5783	15.5262	12.0683	12.0719	4.52767
PI 32:2;0		PI	GPL	MEM	32	2	0		3.27853	3.23738	3.39994	3.55239	4.11424	3.53122	3.51895	0.290654		3.26781	4.08026	4.01842	3.03522	1.40567		4.16821	4.72425	4.2021	3.50709	1.18661		3.99751	3.89336	3.80502	4.32889	3.44228	1.1417
PI 33:1;0		PI	GPL	MEM	33	1	0		0.268683	0.205963	0.208667	0.198665	0.215052	0.265331	0.22706	0.0286676		0.299066		0.17975	0.183636	0.0990454		0.324258			0.202313	0.0928863		0.351361	0.199392	0.184874	0.172051	0.200113	0.0841354
PI 34:1;0		PI	GPL	MEM	34	1	0		45.2438	46.8829	44.7292	44.6215	43.5018	47.0928	45.3454	1.27347		45.1574	45.4382	46.2726	36.6974	17.7161		39.1926	37.6237	37.6754	33.7811	8.07224		40.8176	45.4879	45.2073	39.2787	35.7728	14.0603
PI 34:2;0		PI	GPL	MEM	34	2	0		10.7109	11.2919	9.66319	12.0268	9.41244	9.12311	10.3714	1.05533		11.8268	8.40268	8.35591	8.00242	3.70905		17.3319	12.0053	13.4565	10.901	4.67403		14.8306	14.158	13.3302	17.4896	12.8965	4.3411
PI 36:1;0		PI	GPL	MEM	36	1	0		9.33209	12.3056	10.6805	12.4356	9.8736	11.7593	11.0645	1.18814		10.1402	9.78235	10.263	8.48764	3.67374		9.50542	7.39814	8.68224	7.54943	2.05101		9.45875	12.3563	12.2673	13.6497	9.95662	4.1829
PI 36:2;0		PI	GPL	MEM	36	2	0		1.19215	1.51835	1.28887	2.16307	1.17559	1.4028	1.45681	0.337354		1.50786	1.01453	1.05064	1.07344	0.419882		3.4825		2.4474	1.8558	1.1906		2.628	2.38937	2.35536	4.4176	2.59619	1.03875

## Sheet: DAG
%mol of total lipids
feature		class	structuralcategory	functionalcategory	totallength	totaldb	totaloh		WT(1)	WT(2)	WT(3)	WT(4)	WT(5)	WT(6)	AVG	STD		tcb123(1)	tcb123(2)	tcb123(2)	AVG	STD		scs222 ist2(1)	scs222 ist2(2)	scs222 ist2(3)	AVG	STD		tether(1)	tether(2)	tether(3)	tether(4)	AVG	STD
DAG 30:0;0		DAG	GL	MEM	30	0	0		0.0491079	0.0483206	0.0453708	0.0317637	NA	NA	0.0436407	0.0069973		NA	NA	NA	#DIV/0!	#DIV/0!		NA	NA	NA	#DIV/0!	#DIV/0!		NA	NA	NA	NA	#DIV/0!	#DIV/0!
DAG 30:1;0		DAG	GL	MEM	30	1	0		0.10802	0.159091	0.128431	0.143603	0.0948684	0.10534	0.123226	0.0226712		0.0899551	0.103456	0.122548	0.10532	0.013371		0.079172	0.0844999	0.0705801	0.078084	0.00573458		0.0826058	0.082719	0.0881901	0.0654647	0.0797449	0.00854805
DAG 30:2;0		DAG	GL	MEM	30	2	0		NA	0.0415621	0.0335996	0.0542473	NA	NA	0.0431363	0.00850257		NA	NA	NA	#DIV/0!	#DIV/0!		NA	NA	NA	#DIV/0!	#DIV/0!		NA	NA	0.0221237	0.0261045	0.0241141	0.00199039
DAG 32:0;0		DAG	GL	MEM	32	0	0		0.150726	NA	0.137323	0.0641747	NA	NA	0.117408	0.0380372		0.216352	NA	NA	0.216352	0		0.219832	NA	NA	0.219832	0		0.156794	NA	0.0636049	0.101438	0.107279	0.0382678
DAG 32:1;0		DAG	GL	MEM	32	1	0		0.683373	0.981491	0.827285	0.948118	0.640883	0.706085	0.797872	0.131235		0.572984	0.834883	0.888513	0.76546	0.137851		0.36377	0.543593	0.51972	0.475694	0.0797404		0.500682	0.584997	0.530077	0.369793	0.496387	0.0791065
DAG 32:2;0		DAG	GL	MEM	32	2	0		0.762052	1.62857	1.4945	1.57135	1.06891	1.28169	1.30118	0.306196		0.640302	1.42956	1.56177	1.21054	0.40682		0.438088	0.943547	0.87233	0.751322	0.22339		0.527781	1.11217	0.987991	0.900043	0.881996	0.21795
DAG 34:0;0		DAG	GL	MEM	34	0	0		1.96828	0.548724	1.6896	0.818769	NA	NA	1.25634	0.588805		2.63097	NA	NA	2.63097	0		2.67249	3.62016	2.92304	3.07189	0.400947		2.39093	0.86629	1.04623	1.47347	1.44423	0.589387
DAG 34:1;0		DAG	GL	MEM	34	1	0		1.50268	2.05082	1.64132	1.96426	1.36777	1.48154	1.66806	0.254057		1.34161	1.42415	1.61744	1.46107	0.115595		0.967574	1.36926	1.34328	1.22671	0.183541		1.10409	1.53603	1.20184	0.990978	1.20823	0.203432
DAG 34:2;0		DAG	GL	MEM	34	2	0		1.49425	2.55812	1.96255	2.5411	1.62244	1.88169	2.01003	0.41179		1.45734	1.69015	1.83857	1.66202	0.156903		1.29325	1.57567	1.71874	1.52922	0.176783		1.46876	2.25258	1.73752	1.90111	1.83999	0.283849
DAG 35:0;0		DAG	GL	MEM	35	0	0		NA	NA	0.0462683	NA	NA	NA	0.0462683	0		0.0477884	NA	NA	0.0477884	0		0.0506548	0.118327	0.0682571	0.0790797	0.0286674		0.0419256	NA	0.0255795	0.0726348	0.0467133	0.0195063
DAG 36:0;0		DAG	GL	MEM	36	0	0		4.88304	1.41746	4.94069	2.28912	NA	NA	3.38258	1.56017		6.40049	NA	NA	6.40049	0		6.78623	8.40121	6.9227	7.37005	0.731266		7.05556	2.43438	3.10243	4.17722	4.1924	1.76611
DAG 36:1;0		DAG	GL	MEM	36	1	0		0.522382	0.726363	0.642583	0.783484	0.36147	0.427239	0.577254	0.153357		0.656427	0.379056	0.399482	0.478321	0.126215		0.633896	0.644161	0.622073	0.633377	0.00902473		0.56072	0.674251	0.567828	0.624987	0.606947	0.0461584
DAG 36:2;0		DAG	GL	MEM	36	2	0		0.251253	0.38667	0.274028	0.461939	0.179424	0.223036	0.296058	0.0976008		0.299652	0.144706	0.15123	0.198529	0.0715541		0.406377	0.32128	0.428377	0.385345	0.0461822		0.357159	0.476989	0.321513	0.487308	0.410742	0.0726016
DAG 38:0;0		DAG	GL	MEM	38	0	0		0.0441412	NA	0.071317	0.0240659	NA	NA	0.046508	0.0193627		NA	NA	NA	#DIV/0!	#DIV/0!		NA	0.1347	0.0672522	0.100976	0.0337238		0.0878061	NA	0.0434444	0.0638123	0.0650209	0.0181307
DAG 40:0;0		DAG	GL	MEM	40	0	0		0.0632794	NA	0.038603	NA	NA	NA	0.0509412	0.0123382		0.0726128	NA	NA	0.0726128	0		NA	NA	NA	#DIV/0!	#DIV/0!		NA	NA	0.0251004	NA	0.0251004	0
total lipid in class:									12.4826	10.5472	13.9735	11.696	5.33576	6.10662				14.4265	6.00596	6.57955				13.9113	17.7564	15.5563				14.3348	10.0204	9.76346	11.2544
%mol of class
feature		class	structuralcategory	functionalcategory	totallength	totaldb	totaloh		WT(1)	WT(2)	WT(3)	WT(4)	WT(5)	WT(6)	AVG	STD		tcb123(1)	tcb123(2)	tcb123(2)	AVG	STD		scs222 ist2(1)	scs222 ist2(2)	scs222 ist2(3)	AVG	STD		tether(1)	tether(2)	tether(3)	tether(4)	AVG	STD
DAG 30:0;0		DAG	GL	MEM	30	0	0		0.393411	0.458137	0.324693	0.271577			0.361955	0.0703512					0.216153	0.145802					0.180977	0.0351756						0.0351756	0
DAG 30:1;0		DAG	GL	MEM	30	1	0		0.865363	1.50837	0.919105	1.2278	1.77797	1.72502	1.33727	0.361337		0.623542	1.72256	1.86256	1.18145	0.59411		0.569119	0.475884	0.453706	0.654855	0.26864		0.57626	0.825506	0.903267	0.581683	0.631071	0.223022
DAG 30:2;0		DAG	GL	MEM	30	2	0			0.394058	0.240453	0.463811			0.366107	0.0933028					0.229705	0.136402					0.183054	0.0466514				0.226597	0.23195	0.168399	0.0861165
DAG 32:0;0		DAG	GL	MEM	32	0	0		1.20749		0.982745	0.548689			0.912974	0.273441		1.49968			0.895366	0.500767		1.58024			0.992123	0.445971		1.0938		0.651458	0.901319	0.773136	0.245508
DAG 32:1;0		DAG	GL	MEM	32	1	0		5.47461	9.30572	5.9204	8.10634	12.0111	11.5626	8.73013	2.51665		3.97175	13.9009	13.5041	8.52472	4.70248		2.61492	3.06139	3.34089	4.44888	2.15374		3.49277	5.83806	5.4292	3.28577	4.03991	1.38486
DAG 32:2;0		DAG	GL	MEM	32	2	0		6.10492	15.4408	10.6953	13.4349	20.0329	20.9885	14.4495	5.15867		4.43838	23.8023	23.7368	14.3171	8.48745		3.14914	5.31384	5.60755	7.37503	3.86422		3.68181	11.099	10.1193	7.99728	7.35233	3.09029
DAG 34:0;0		DAG	GL	MEM	34	0	0		15.7682	5.20256	12.0915	7.00042			10.0157	4.17308		18.2371			10.8086	5.76892		19.2109	20.3879	18.79	14.9933	5.72548		16.6792	8.64526	10.7157	13.0924	10.9716	3.74361
DAG 34:1;0		DAG	GL	MEM	34	1	0		12.0382	19.4442	11.746	16.7943	25.634	24.2612	18.3196	5.40159		9.29962	23.7122	24.5828	16.2632	7.68635		6.95529	7.71136	8.63496	9.45023	3.44792		7.70217	15.329	12.3095	8.80528	9.51879	4.05492
DAG 34:2;0		DAG	GL	MEM	34	2	0		11.9707	24.2541	14.0448	21.7263	30.4069	30.814	22.2028	7.2703		10.1018	28.1413	27.9436	19.132	8.83725		9.29636	8.8738	11.0485	11.4376	3.93127		10.2461	22.4799	17.7961	16.8922	14.2691	6.47755
DAG 35:0;0		DAG	GL	MEM	35	0	0				0.331115				0.331115	0		0.331255			0.22079	0.156122		0.364126	0.666391	0.438774	0.369241	0.17923		0.292474		0.261992	0.645393	0.344772	0.178441
DAG 36:0;0		DAG	GL	MEM	36	0	0		39.1189	13.4392	35.3577	19.5718			26.8719	10.6739		44.3663			27.304	13.7583		48.782	47.3137	44.5008	36.3318	13.6632		49.2198	24.2942	31.7759	37.1165	31.2139	11.9606
DAG 36:1;0		DAG	GL	MEM	36	1	0		4.18489	6.8868	4.5986	6.69873	6.77448	6.99633	6.0233	1.1635		4.55015	6.31133	6.07156	4.82397	1.93293		4.55669	3.62777	3.99884	3.78804	1.0174		3.9116	6.72878	5.81585	5.55329	4.60538	2.01134
DAG 36:2;0		DAG	GL	MEM	36	2	0		2.01283	3.66609	1.96106	3.94955	3.36267	3.65236	3.10076	0.805751		2.0771	2.40938	2.29848	2.13829	0.748986		2.92119	1.80938	2.75371	2.07431	0.77583		2.49155	4.76017	3.29302	4.32995	3.13011	1.41941
DAG 38:0;0		DAG	GL	MEM	38	0	0		0.353623		0.510374	0.205761			0.356586	0.124375					0.240481	0.116105			0.758598	0.432313	0.386874	0.242379		0.612538		0.444969	0.567001	0.466722	0.143284
DAG 40:0;0		DAG	GL	MEM	40	0	0		0.506941		0.276259				0.3916	0.115341		0.50333			0.336757	0.163074					0.249916	0.0868416				0.257085		0.171963	0.0851217

## Sheet: EE
%mol of total lipids
feature		class	structuralcategory	functionalcategory	totallength	totaldb	totaloh		WT(1)	WT(2)	WT(3)	WT(4)	WT(5)	WT(6)	AVG	STD		tcb123(1)	tcb123(2)	tcb123(2)	AVG	STD		scs222 ist2(1)	scs222 ist2(2)	scs222 ist2(3)	AVG	STD		tether(1)	tether(2)	tether(3)	tether(4)	AVG	STD
EE 10:0;0		EE	STE	STO	10	0	0		0.0489516	0.0918259	0.10992	0.100065	NA	NA	0.0876908	0.0232653		NA	NA	NA	#DIV/0!	#DIV/0!		NA	NA	NA	#DIV/0!	#DIV/0!		0.0824571	0.114454	0.128632	0.18206	0.1269	0.035971
EE 12:0;0		EE	STE	STO	12	0	0		NA	0.0621816	0.0872396	0.08215	NA	NA	0.0771904	0.0108143		NA	NA	NA	#DIV/0!	#DIV/0!		NA	NA	NA	#DIV/0!	#DIV/0!		0.0717176	0.0844174	0.0849339	0.12737	0.0921096	0.0210343
EE 14:0;0		EE	STE	STO	14	0	0		NA	0.0490095	NA	0.0564976	NA	NA	0.0527535	0.00374403		NA	NA	NA	#DIV/0!	#DIV/0!		NA	NA	NA	#DIV/0!	#DIV/0!		NA	NA	0.082104	0.102118	0.0921108	0.0100068
EE 16:0;0		EE	STE	STO	16	0	0		0.629597	0.530616	0.788041	0.442607	NA	NA	0.597715	0.128259		0.695065	NA	NA	0.695065	0		0.768387	0.465652	0.466954	0.566998	0.142405		0.93455	0.996478	0.930816	0.885087	0.936733	0.0396124
EE 16:1;0		EE	STE	STO	16	1	0		3.59112	4.04079	5.37393	4.67081	NA	NA	4.41916	0.671512		4.19148	NA	NA	4.19148	0		3.46871	2.45168	2.6543	2.85823	0.439527		3.69364	4.70964	5.1546	6.0665	4.90609	0.853952
EE 17:0;0		EE	STE	STO	17	0	0		NA	0.713453	NA	0.660673	NA	NA	0.687063	0.0263902		NA	NA	NA	#DIV/0!	#DIV/0!		NA	NA	NA	#DIV/0!	#DIV/0!		NA	NA	NA	2.06669	2.06669	0
EE 18:0;0		EE	STE	STO	18	0	0		0.420316	0.296872	0.364504	0.266743	NA	NA	0.337109	0.0596749		0.531786	NA	NA	0.531786	0		NA	NA	NA	#DIV/0!	#DIV/0!		0.827471	NA	0.517585	0.587011	0.644022	0.132778
EE 18:1;0		EE	STE	STO	18	1	0		3.23183	3.12144	3.36709	3.17833	NA	NA	3.22467	0.0910191		3.64973	NA	NA	3.64973	0		4.45345	2.0079	2.41015	2.95717	1.0707		4.00903	4.58163	3.80198	5.55515	4.48695	0.679631
EE 18:2;0		EE	STE	STO	18	2	0		0.221653	0.180498	NA	0.233973	NA	NA	0.212041	0.0228648		0.261973	NA	NA	0.261973	0		0.319175	NA	NA	0.319175	0		0.259502	0.310394	0.329879	0.4473	0.336769	0.0687939
EE 19:0;0		EE	STE	STO	19	0	0		NA	NA	NA	NA	NA	NA	#DIV/0!	#DIV/0!		NA	NA	NA	#DIV/0!	#DIV/0!		NA	NA	NA	#DIV/0!	#DIV/0!		0.33411	NA	0.100436	0.126484	0.18701	0.104558
total lipid in class:									8.14347	9.08669	10.0907	9.69185	0	0				9.33004	0	0				9.00972	4.92523	5.5314				10.2125	10.797	11.131	16.1458
%mol of class
feature		class	structuralcategory	functionalcategory	totallength	totaldb	totaloh		WT(1)	WT(2)	WT(3)	WT(4)	WT(5)	WT(6)	AVG	STD		tcb123(1)	tcb123(2)	tcb123(2)	AVG	STD		scs222 ist2(1)	scs222 ist2(2)	scs222 ist2(3)	AVG	STD		tether(1)	tether(2)	tether(3)	tether(4)	AVG	STD
EE 10:0;0		EE	STE	STO	10	0	0		0.601114	1.01055	1.08932	1.03247			0.933364	0.193967					0.563666	0.369699					0.466682	0.0969834		0.807416	1.06005	1.15562	1.1276	0.849533	0.395836
EE 12:0;0		EE	STE	STO	12	0	0			0.684315	0.864553	0.847619			0.798829	0.0812681					0.440049	0.358781					0.399415	0.040634		0.702255	0.781859	0.763042	0.788873	0.615332	0.288963
EE 14:0;0		EE	STE	STO	14	0	0			0.539355		0.582938			0.561147	0.0217919					0.291469	0.269677					0.280573	0.0108959				0.737618	0.632473	0.460329	0.320683
EE 16:0;0		EE	STE	STO	16	0	0		7.73131	5.83948	7.80956	4.5668			6.48679	1.36051		7.44976			5.09902	2.6726		8.52843	9.45442	8.44187	6.83927	2.5554		9.15106	9.22921	8.3624	5.48185	6.95598	2.58852
EE 16:1;0		EE	STE	STO	16	1	0		44.0982	44.4694	53.2561	48.1932			47.5042	3.68682		44.9246			32.0385	20.0753		38.4996	49.778	47.9859	37.6755	10.9087		36.1679	43.6199	46.3086	37.5733	34.9157	12.574
EE 17:0;0		EE	STE	STO	17	0	0			7.85163		6.81678			7.33421	0.517423					3.92582	3.40839					3.6671	0.258712					12.8002	6.52945	6.27074
EE 18:0;0		EE	STE	STO	18	0	0		5.16139	3.26711	3.61227	2.75224			3.69825	0.89847		5.69972			3.43215	1.96911					2.70063	0.731517		8.10255		4.64995	3.6357	4.27993	2.63418
EE 18:1;0		EE	STE	STO	18	1	0		39.6862	34.3518	33.3682	32.7938			35.05	2.73405		39.1181			25.6341	16.2777		49.4294	40.7676	43.5722	35.1362	12.2728		39.2562	42.4342	34.1568	34.4062	32.5053	10.5816
EE 18:2;0		EE	STE	STO	18	2	0		2.72185	1.9864		2.41412			2.37412	0.301576		2.80784			1.82785	1.09367		3.54257			2.15469	1.02612		2.54103	2.87482	2.96362	2.77039	2.43519	0.718544
EE 19:0;0		EE	STE	STO	19	0	0								#DIV/0!	#DIV/0!					#DIV/0!	#DIV/0!					#DIV/0!	#DIV/0!		3.27158		0.902308	0.783388	#DIV/0!	#DIV/0!

## Sheet: TAG
%mol of total lipids
feature		class	structuralcategory	functionalcategory	totallength	totaldb	totaloh		WT(1)	WT(2)	WT(3)	WT(4)	WT(5)	WT(6)	AVG	STD		tcb123(1)	tcb123(2)	tcb123(2)	AVG	STD		scs222 ist2(1)	scs222 ist2(2)	scs222 ist2(3)	AVG	STD		tether(1)	tether(2)	tether(3)	tether(4)	AVG	STD
TAG 36:1;0		TAG	GL	STO	36	1	0		0.0228487	0.0171807	NA	0.0138796	NA	NA	0.0179696	0.00370389		0.0486134	NA	NA	0.0486134	0		NA	NA	NA	#DIV/0!	#DIV/0!		NA	NA	NA	NA	#DIV/0!	#DIV/0!
TAG 40:0;0		TAG	GL	STO	40	0	0		NA	0.0302253	0.0322376	NA	NA	NA	0.0312314	0.00100616		0.0293302	NA	NA	0.0293302	0		NA	NA	NA	#DIV/0!	#DIV/0!		NA	NA	0.0208485	NA	0.0208485	0
TAG 40:1;0		TAG	GL	STO	40	1	0		NA	0.0791539	0.0915584	0.0680032	0.076689	0.117437	0.0865682	0.0171755		NA	0.142761	0.14364	0.1432	0.000439537		NA	NA	NA	#DIV/0!	#DIV/0!		NA	0.0561304	0.0570748	0.035363	0.0495227	0.0100199
TAG 42:0;0		TAG	GL	STO	42	0	0		0.0473776	0.0938198	0.0775156	0.0641941	0.114253	0.12262	0.08663	0.0265744		NA	0.186509	0.16724	0.176875	0.00963434		0.0601516	NA	NA	0.0601516	0		NA	NA	0.0501822	NA	0.0501822	0
TAG 42:1;0		TAG	GL	STO	42	1	0		0.121211	0.36982	0.319542	0.268992	0.470185	0.552612	0.350394	0.138878		0.127604	0.723653	0.681859	0.511039	0.271666		0.07207	0.196792	0.188607	0.15249	0.0569634		0.0797765	0.257417	0.237649	0.129264	0.176026	0.0739468
TAG 42:2;0		TAG	GL	STO	42	2	0		0.096712	0.321546	0.28443	0.250885	0.295826	0.362276	0.268612	0.0840927		0.0949303	0.505972	0.469385	0.356762	0.185745		0.0489323	0.192404	0.180118	0.140485	0.0649314		0.085172	0.288993	0.243348	0.179795	0.199327	0.07647
TAG 44:0;0		TAG	GL	STO	44	0	0		0.0614151	0.0814196	0.0605017	0.0519706	0.0880484	0.118963	0.0770531	0.0225243		0.125277	0.152655	0.1334	0.137111	0.0114807		NA	NA	0.0473116	0.0473116	0		NA	NA	0.0423876	NA	0.0423876	0
TAG 44:1;0		TAG	GL	STO	44	1	0		NA	0.43172	0.367506	0.290718	0.457022	0.533057	0.416005	0.0820724		NA	0.59878	0.619539	0.609159	0.0103796		NA	0.223216	0.193684	0.20845	0.0147662		NA	0.275955	0.239967	0.158881	0.224935	0.0489629
TAG 44:2;0		TAG	GL	STO	44	2	0		NA	0.453555	0.397776	0.360595	NA	NA	0.403976	0.0382032		NA	NA	NA	#DIV/0!	#DIV/0!		NA	NA	0.238069	0.238069	0		NA	NA	0.356681	0.26615	0.311415	0.0452655
TAG 46:0;0		TAG	GL	STO	46	0	0		0.0502666	NA	NA	NA	NA	NA	0.0502666	0		0.175358	NA	NA	0.175358	0		0.124513	NA	NA	0.124513	0		NA	NA	NA	NA	#DIV/0!	#DIV/0!
TAG 46:1;0		TAG	GL	STO	46	1	0		0.203873	0.220007	0.210287	0.175488	0.281482	0.331888	0.237171	0.0530184		0.259335	0.414823	0.332277	0.335478	0.0635178		0.270564	0.126954	0.116624	0.171381	0.0702598		0.0623363	0.134163	0.141506	0.0953031	0.108327	0.031832
TAG 46:2;0		TAG	GL	STO	46	2	0		0.148745	0.370815	0.349755	0.310072	0.385231	0.421655	0.331046	0.0882714		0.127965	0.519856	0.524058	0.390626	0.185737		0.116839	0.205698	0.214115	0.178884	0.0440067		0.105999	0.30348	0.286826	0.217309	0.228403	0.0777105
TAG 46:3;0		TAG	GL	STO	46	3	0		NA	0.0627012	0.0639732	0.0584153	0.0903207	0.103958	0.0758737	0.0179854		NA	0.133091	0.113664	0.123378	0.00971379		NA	NA	NA	#DIV/0!	#DIV/0!		NA	0.0572338	0.0607016	0.0646244	0.0608533	0.00301912
TAG 48:1;0		TAG	GL	STO	48	1	0		0.308075	0.247255	0.242545	0.175972	0.334442	0.366094	0.279064	0.0638433		0.483286	0.446562	0.408497	0.446115	0.0305339		0.441778	NA	0.128902	0.28534	0.156438		NA	0.166212	0.180214	0.0983692	0.148265	0.0357417
TAG 48:2;0		TAG	GL	STO	48	2	0		0.474795	0.946289	0.806817	0.668199	1.13042	1.21984	0.874392	0.257167		0.406139	1.48333	1.40069	1.09672	0.489478		0.317252	0.502019	0.449789	0.42302	0.0777694		0.263336	0.674395	0.701937	0.422514	0.515545	0.181824
TAG 48:3;0		TAG	GL	STO	48	3	0		0.257863	0.794812	0.828397	0.625709	1.47225	1.73693	0.95266	0.502502		0.232278	2.09616	2.10153	1.47666	0.879911		0.156865	0.439178	0.432931	0.342992	0.131636		0.197317	0.554466	0.657141	0.473158	0.47052	0.170676
TAG 50:1;0		TAG	GL	STO	50	1	0		0.483052	NA	NA	0.165174	NA	NA	0.324113	0.158939		0.881031	0.402862	NA	0.641946	0.239085		0.893454	NA	NA	0.893454	0		NA	NA	0.167274	NA	0.167274	0
TAG 50:2;0		TAG	GL	STO	50	2	0		1.01186	1.58576	1.25402	1.02561	1.72504	1.88643	1.41479	0.338523		0.86053	2.10456	1.8826	1.6159	0.541757		0.886635	0.874994	0.795392	0.852341	0.040548		0.451099	1.30654	1.1304	0.725244	0.90332	0.335546
TAG 50:3;0		TAG	GL	STO	50	3	0		0.967779	2.50172	2.28619	1.87618	3.23328	3.74267	2.43463	0.898041		0.892861	3.70982	3.55472	2.71914	1.29292		0.723922	1.56614	1.58237	1.29081	0.400907		0.851599	2.37072	2.228	1.82191	1.81806	0.593199
TAG 52:1;0		TAG	GL	STO	52	1	0		0.150491	0.190969	NA	0.128188	NA	NA	0.15655	0.0259857		0.206653	NA	NA	0.206653	0		0.173213	NA	NA	0.173213	0		0.0565342	NA	0.140052	NA	0.0982931	0.0417589
TAG 52:2;0		TAG	GL	STO	52	2	0		1.0983	1.01102	0.771918	0.694024	1.03048	1.09578	0.950255	0.158474		0.98371	1.05537	0.962114	1.0004	0.0398563		1.4206	0.683521	0.649908	0.918008	0.355648		0.323779	1.02658	0.700052	0.550406	0.650205	0.255273
TAG 52:3;0		TAG	GL	STO	52	3	0		0.882829	1.87814	1.48101	1.37882	1.83664	2.00356	1.57684	0.38088		0.704665	1.59949	1.53384	1.27933	0.407234		0.873413	1.41177	1.58277	1.28932	0.30226		0.763493	2.20311	1.56744	1.67227	1.55158	0.514875
TAG 54:0;0		TAG	GL	STO	54	0	0		NA	NA	0.0336593	0.0200148	NA	NA	0.026837	0.00682224		NA	NA	NA	#DIV/0!	#DIV/0!		0.0434339	0.134396	NA	0.0889151	0.0454812		NA	NA	0.0217563	0.0263545	0.0240554	0.00229907
TAG 54:1;0		TAG	GL	STO	54	1	0		0.0504824	0.0876704	0.0838508	0.0634031	NA	NA	0.0713517	0.0151759		NA	0.116643	0.0731331	0.0948879	0.0217548		NA	NA	0.0348842	0.0348842	0		NA	NA	0.0742568	0.0437269	0.0589918	0.015265
TAG 54:2;0		TAG	GL	STO	54	2	0		0.201851	0.330283	0.242756	0.257214	0.376422	0.38628	0.299134	0.0694477		0.224835	0.339812	0.320143	0.29493	0.0502109		0.23795	0.19452	0.210496	0.214322	0.0179357		0.133294	0.374778	0.247105	0.236784	0.24799	0.085669
TAG 54:3;0		TAG	GL	STO	54	3	0		0.258482	0.362137	0.26507	0.30477	0.287469	0.263412	0.290223	0.0359392		0.170135	0.245722	0.212767	0.209542	0.0309425		0.323933	0.81465	0.824724	0.654436	0.233737		0.166427	0.696844	0.314904	0.429557	0.401933	0.194147
TAG 56:1;0		TAG	GL	STO	56	1	0		NA	0.0945122	0.195101	0.0901919	NA	NA	0.126602	0.0484683		NA	0.133953	0.0767341	0.105344	0.0286096		NA	0.601275	0.135587	0.368431	0.232844		0.067315	0.166599	0.213025	0.141171	0.147027	0.0527426
TAG 56:2;0		TAG	GL	STO	56	2	0		0.0604858	0.0960168	0.10196	0.0820307	0.0683256	0.0913027	0.0833536	0.0148338		0.0797226	0.0729684	0.0647877	0.0724929	0.00610641		NA	NA	NA	#DIV/0!	#DIV/0!		0.0353408	0.0696755	0.0996397	0.0535985	0.0645636	0.023615
TAG 56:3;0		TAG	GL	STO	56	3	0		NA	0.047225	NA	0.050969	NA	NA	0.049097	0.00187197		0.0426698	NA	NA	0.0426698	0		NA	NA	NA	#DIV/0!	#DIV/0!		NA	0.0726066	0.0787878	0.0578957	0.0697634	0.00876294
TAG 58:1;0		TAG	GL	STO	58	1	0		0.0619431	0.14558	0.316931	0.141718	NA	NA	0.166543	0.0930232		NA	NA	NA	#DIV/0!	#DIV/0!		0.117364	0.679607	0.141547	0.31284	0.259532		NA	0.167106	0.307246	0.225831	0.233394	0.0574614
TAG 58:2;0		TAG	GL	STO	58	2	0		0.103885	0.152473	0.12681	0.112776	0.138749	0.155064	0.131626	0.0190735		0.115506	0.21564	NA	0.165573	0.0500674		0.0628157	NA	NA	0.0628157	0		NA	0.10325	0.138018	0.0784293	0.106566	0.0244395
TAG 60:2;0		TAG	GL	STO	60	2	0		0.17412	0.344541	NA	0.242759	NA	0.305545	0.266741	0.064638		0.158093	NA	0.277163	0.217628	0.0595352		NA	NA	0.178258	0.178258	0		0.140859	NA	0.378499	NA	0.259679	0.11882
total lipid in class:									7.29874	13.3484	11.2921	10.0169	13.8926	15.9174				7.43053	17.401	16.0538				7.36569	8.84714	8.32609				3.78368	11.3262	11.0829	8.20391
%mol of class
feature		class	structuralcategory	functionalcategory	totallength	totaldb	totaloh		WT(1)	WT(2)	WT(3)	WT(4)	WT(5)	WT(6)	AVG	STD		tcb123(1)	tcb123(2)	tcb123(2)	AVG	STD		scs222 ist2(1)	scs222 ist2(2)	scs222 ist2(3)	AVG	STD		tether(1)	tether(2)	tether(3)	tether(4)	AVG	STD
TAG 36:1;0		TAG	GL	STO	36	1	0		0.31305	0.12871		0.138561			0.19344	0.0846723		0.666052			0.314721	0.252365					0.283543	0.0311781						0.0311781	0
TAG 40:0;0		TAG	GL	STO	40	0	0			0.226434	0.285487				0.255961	0.0295266		0.394725			0.226737	0.150517					0.188627	0.0381103				0.188114		0.113112	0.0750018
TAG 40:1;0		TAG	GL	STO	40	1	0			0.592985	0.810816	0.678882	0.552015	0.737789	0.674498	0.0940789			0.820418	0.894742	0.620934	0.314329					0.467631	0.153303			0.495578	0.51498	0.43105	0.398728	0.145063
TAG 42:0;0		TAG	GL	STO	42	0	0		0.64912	0.702856	0.686457	0.640856	0.822403	0.770355	0.712008	0.0649942			1.07183	1.04175	0.722645	0.405085		0.816645			0.648125	0.176088				0.452789		0.314438	0.13835
TAG 42:1;0		TAG	GL	STO	42	1	0		1.66071	2.77053	2.82978	2.68537	3.38443	3.47175	2.80043	0.59241		1.7173	4.15869	4.24735	2.70323	1.40994		0.978455	2.22436	2.26525	1.91625	0.627994		2.10844	2.27275	2.14428	1.57563	1.74582	0.607686
TAG 42:2;0		TAG	GL	STO	42	2	0		1.32505	2.40888	2.51884	2.50461	2.12938	2.27598	2.19379	0.411125		1.27757	2.90772	2.92383	1.94281	0.97417		0.664326	2.17476	2.16329	1.58387	0.637341		2.25104	2.55153	2.1957	2.19157	1.96544	0.677211
TAG 44:0;0		TAG	GL	STO	44	0	0		0.841448	0.609959	0.535786	0.518827	0.633781	0.74738	0.647864	0.114182		1.68598	0.877275	0.830957	0.831251	0.506063				0.568233	0.635182	0.140946				0.382459		0.261702	0.120757
TAG 44:1;0		TAG	GL	STO	44	1	0			3.23425	3.25454	2.90227	3.28968	3.3489	3.20593	0.156735			3.44107	3.85915	2.66572	1.46733			2.52303	2.32623	2.24558	0.465207			2.43642	2.1652	1.93665	1.75087	0.763068
TAG 44:2;0		TAG	GL	STO	44	2	0			3.39783	3.5226	3.59986			3.50676	0.0832322					1.795	1.71177				2.85932	2.12203	0.52245				3.21829	3.24418	2.32831	1.27698
TAG 46:0;0		TAG	GL	STO	46	0	0		0.688702						0.688702	0		2.35997			1.01622	0.990897		1.69044			1.23252	0.323964						0.323964	0
TAG 46:1;0		TAG	GL	STO	46	1	0		2.79326	1.6482	1.86225	1.75191	2.02613	2.08507	2.0278	0.37346		3.49013	2.3839	2.06977	2.06901	0.999534		3.6733	1.43497	1.40071	1.9155	0.943221		1.64751	1.18453	1.2768	1.16168	1.24275	0.230073
TAG 46:2;0		TAG	GL	STO	46	2	0		2.03796	2.77798	3.09734	3.09548	2.77293	2.64903	2.73845	0.355365		1.72215	2.98751	3.26439	2.21357	1.06519		1.58626	2.32502	2.57161	1.95233	0.549853		2.80147	2.67944	2.588	2.64884	2.25352	0.85467
TAG 46:3;0		TAG	GL	STO	46	3	0			0.46973	0.566529	0.583166	0.650137	0.653111	0.584535	0.0671009			0.764849	0.708019	0.531126	0.275721					0.403424	0.127702			0.50532	0.547704	0.787727	0.492113	0.236351
TAG 48:1;0		TAG	GL	STO	48	1	0		4.22093	1.85233	2.14791	1.75675	2.40734	2.29996	2.44754	0.825586		6.50406	2.5663	2.54456	2.97761	1.88174		5.99778		1.54817	3.10132	1.75388			1.4675	1.62605	1.19905	1.51162	0.207021
TAG 48:2;0		TAG	GL	STO	48	2	0		6.50515	7.08917	7.14495	6.67069	8.13684	7.66355	7.20173	0.558394		5.46582	8.52439	8.72497	6.09506	3.00311		4.30716	5.67437	5.40216	4.89637	1.1162		6.95978	5.95427	6.3335	5.15016	5.10278	2.07765
TAG 48:3;0		TAG	GL	STO	48	3	0		3.53298	5.95437	7.33606	6.24651	10.5974	10.9122	7.42991	2.61188		3.126	12.0462	13.0906	7.66091	4.35485		2.12967	4.96407	5.1997	4.86184	1.77094		5.21495	4.8954	5.92932	5.76747	4.71562	1.5187
TAG 50:1;0		TAG	GL	STO	50	1	0		6.6183			1.64895			4.13362	2.48467		11.8569	2.31516		5.19759	3.90982		12.1299			7.07912	3.60995				1.5093		2.55963	1.05033
TAG 50:2;0		TAG	GL	STO	50	2	0		13.8635	11.8798	11.1053	10.2387	12.417	11.8514	11.8926	1.11925		11.581	12.0945	11.7268	9.68284	4.28521		12.0374	9.89014	9.55301	9.08971	2.56823		11.9222	11.5355	10.1995	8.84023	9.01313	3.39998
TAG 50:3;0		TAG	GL	STO	50	3	0		13.2595	18.7417	20.2459	18.7301	23.2734	23.5131	19.6273	3.43788		12.0161	21.3196	22.1426	15.7087	7.1055		9.8283	17.7023	19.005	13.87	4.61582		22.5072	20.9312	20.103	22.2078	18.073	6.78446
TAG 52:1;0		TAG	GL	STO	52	1	0		2.06188	1.43066		1.27972			1.59075	0.338791		2.78114			1.57023	0.99719		2.35162			1.63968	0.55512		1.49416		1.26368		1.10432	0.39958
TAG 52:2;0		TAG	GL	STO	52	2	0		15.0478	7.57411	6.8359	6.9285	7.41751	6.88418	8.44801	2.9647		13.2388	6.06497	5.99307	7.3419	3.42363		19.2866	7.7259	7.80568	9.11675	5.34119		8.55727	9.06375	6.31649	6.70906	7.19755	1.39946
TAG 52:3;0		TAG	GL	STO	52	3	0		12.0956	14.0702	13.1155	13.7649	13.2203	12.5873	13.1423	0.665717		9.48338	9.19194	9.5544	8.40755	4.13381		11.8579	15.9573	19.0097	11.8733	5.28242		20.1786	19.4513	14.1429	20.3838	15.8878	5.77655
TAG 54:0;0		TAG	GL	STO	54	0	0				0.298077	0.199809			0.248943	0.049134					0.149039	0.0999047		0.589678	1.51909		0.589429	0.569617				0.196305	0.321243	0.362388	0.155156
TAG 54:1;0		TAG	GL	STO	54	1	0		0.691659	0.656787	0.74256	0.632959			0.680991	0.0412233			0.670322	0.455551	0.462022	0.259061				0.418975	0.380019	0.0873173				0.670012	0.533	0.43011	0.248761
TAG 54:2;0		TAG	GL	STO	54	2	0		2.76555	2.47433	2.14979	2.56779	2.70952	2.42679	2.51563	0.202574		3.02583	1.95283	1.99419	1.93821	0.952061		3.23052	2.19868	2.52815	2.16952	0.747114		3.52286	3.30893	2.2296	2.88623	2.53895	0.998793
TAG 54:3;0		TAG	GL	STO	54	3	0		3.54145	2.71296	2.34739	3.04255	2.06923	1.65487	2.56141	0.622468		2.28968	1.41212	1.32534	1.6422	0.701052		4.39785	9.20807	9.9053	5.17089	3.78793		4.39856	6.15247	2.84134	5.236	4.48326	1.14363
TAG 56:1;0		TAG	GL	STO	56	1	0			0.708043	1.72776	0.900395			1.11207	0.442387			0.769803	0.477981	0.700559	0.26941			6.79627	1.62846	2.34868	2.61436		1.77909	1.47091	1.9221	1.72078	1.90145	0.385134
TAG 56:2;0		TAG	GL	STO	56	2	0		0.828716	0.719315	0.902927	0.818921	0.491814	0.573604	0.722549	0.146361		1.07291	0.419335	0.403566	0.552943	0.31768					0.435312	0.117632		0.934032	0.615168	0.899039	0.653329	0.64384	0.292282
TAG 56:3;0		TAG	GL	STO	56	3	0			0.353789		0.508828			0.431309	0.0775197		0.574249			0.361026	0.20879					0.284908	0.076118			0.641048	0.710895	0.705709	0.533442	0.265466
TAG 58:1;0		TAG	GL	STO	58	1	0		0.848681	1.09062	2.80665	1.41478			1.54018	0.758279					1.14923	0.390953		1.59339	7.68166	1.70005	2.50306	2.62999			1.47539	2.77225	2.75272	2.40759	0.540961
TAG 58:2;0		TAG	GL	STO	58	2	0		1.42333	1.14226	1.123	1.12585	0.998729	0.974184	1.13122	0.145922		1.55447	1.23924		1.01772	0.526804		0.852814			0.799111	0.203979			0.911603	1.24532	0.955999	0.829225	0.383055
TAG 60:2;0		TAG	GL	STO	60	2	0		2.38562	2.58115		2.42349		1.91957	2.32745	0.246646		2.12761		1.72647	1.60704	0.814697				2.14096	1.5209	0.544861		3.72281		3.41516		2.56094	1.43111
