# Supplementary material for: Tricalbin proteins regulate plasma membrane phospholipid homeostasis
Source: Life Sci Alliance. 2022 Apr 19;5(8):e202201430. doi: 10.26508/lsa.202201430 (PMC9018018; doi:10.26508/lsa.202201430)
Supplement: Supplementary file 7 [file LSA-2022-01430_SdataF3.xlsx]

## Sheet: Fig 3A
Figure 3A: Line scan analysis of GCAMP3 fluoresence over time before/after heat stress in Wild type cells
	Wild type, 26C		raw data
		Time (s)	background	cell_1	2	3	4	5	6	7	8	9	10	11	12	13	14	15	16	17	18	19	20	21	22	23	24	25	26	27	28	29	30	31	32	33	34	35	36	37	38	39	40	41	42	43	44	45	46
	1	3.84615	99.988	111.469	109.903	106.875	105.188	114	112.625	110.2	109.143	105.306	104.214	111.111	105.9	105.492	107.976	105.95	104.964	106.125	110.433	116.2	107.833	104.7	105.486	109.292	110.933	108	105.15	114	113.44	106.05	110.333	104.19	104	105	107.25	111.048	103.889	103.861	105.333	104.167	104.722	103.8	108.286	104.375	105.056	104	103.688
	2	7.69231	99.95	111.031	109.597	107.3	105.25	114.667	114.625	111.15	109.6	104.917	104.536	110.889	105.414	105.698	108.857	105.488	105.009	105.625	109.7	116.467	108.083	104.7	104.686	110	111.8	105.5	104.85	113.917	112.88	105.75	111.167	104.357	105.667	104.95	105.8	110.857	104.556	103.972	103.167	104.5	103.889	103.8	108.089	104.417	105.722	104.333	102.375
	3	11.5385	99.966	111.156	109.542	107.6	105.062	112.167	114.875	109.95	109.371	105.167	105.393	111.333	105.729	105.667	108.786	105.275	104.6	105.375	110.333	117.933	106.833	103.3	105.171	111.167	111.8	107.167	105.21	114.167	112.52	105.75	110.417	103.833	105.5	104.75	105.25	110.857	103.778	103.611	103.5	104.5	103.667	103.52	108.875	105.458	105.833	104.333	104.312
	4	15.3846	99.952	111.344	109.431	106.625	103.812	114.5	113	109.4	109.114	105.028	104.893	110.889	105.5	105.302	109.19	105.475	104.391	106.625	110.367	118.4	107.75	103.733	106.171	110.375	113.8	108	105.2	111.917	113.2	104.65	110.5	103.69	102.667	104.25	105.25	111	105.556	103.472	103.5	103.167	104.556	102.56	108.589	104.042	105.444	102.556	101.875
	5	19.2308	100.035	111.312	109.514	106.25	104	114.5	114.125	111.65	108.571	105	103.929	110.278	105.271	105.651	107.643	104.887	104.618	106	109	118.4	108.25	104.2	104.571	109.167	112.533	106.333	105.03	111.25	112.28	105.2	109.5	104.381	106.167	103.65	105.5	110.81	103.778	103.083	103.833	102.333	103.222	103.2	108.429	103.667	105.944	104	102.938
	6	23.0769	99.965	111.562	109.056	107.125	103.562	111.5	113.125	109.75	109.629	104.778	105.429	109.611	104.843	104.841	108.095	104.988	104.964	105.875	109	118	108.167	104	104.171	109.75	112.4	103.5	104.58	112.083	112.48	105.2	110.75	103.786	106	104	104.95	110.762	103.889	102.639	103.5	104.333	102.722	104.08	108.339	104.833	105.778	104.444	102.875
	7	26.9231	99.946	109.625	108.639	106.375	104.438	112.5	113.75	109.8	109.2	105.556	104.357	110.333	105.1	105.413	107.786	105.4	104.6	105.75	109.333	114.667	107.667	103.8	104.857	108.125	111.467	105	104.74	112.333	112.16	104.9	107.833	103.262	106.5	104.15	105.15	110.214	104.222	102.75	104.333	103.583	103.278	102.6	108.161	103.583	105.444	104	103.188
	8	30.7692	99.963	110.594	108.417	105.725	103.625	112.167	112.25	109.65	109.086	104.472	103.964	109.722	104.443	105.079	107.762	105.012	104.373	105.875	109.633	115.8	106.25	103.3	104.429	109.333	111.933	106	104.72	112.583	110.88	105.3	109	103.643	103.333	103.65	105.2	109.81	103.667	102.194	102.5	103.083	104.167	102.48	108	103.958	105.222	103.556	102.062
	9	34.6154	100.006	109.844	107.944	105.825	104.125	112.333	111.875	110.25	109.371	104.611	104.179	109.556	104.386	105.175	107.643	104.887	104.655	107.625	110.733	114.667	107.25	103.8	104.086	108.708	111.533	105.167	104.56	111.833	111.96	105.6	108.5	102.833	105.667	102.55	105.05	109.833	103.444	102.917	103.167	103.75	103.556	103.44	107.607	104.125	105	103.444	103.188
	10	38.4615	99.994	110.031	109.181	106.55	103.438	112.833	110.625	109.5	108.714	105.222	104.286	110	104.186	105.27	107	105.062	104.218	104.75	109.567	117.6	107.5	103.4	104.829	109.208	110.533	105.333	104.59	112.375	111.96	105.2	107.333	103.976	104	103.05	104.7	111.095	103.333	102.639	102.833	102.75	103.222	104.12	107.875	104.833	105	103.333	101.75
	11	42.3077	99.973	110.25	108.194	105.8	104.438	112.333	113.75	109.95	108.686	104.333	104	110.556	104.757	104.603	107.238	105.225	104.373	105.625	107.9	116.933	105.333	103.4	104.229	108.292	111.267	104.167	104.79	111.5	111.6	104.55	108.917	103.881	106.167	103.4	104.65	109.762	103.778	102.333	102.5	103.667	104.222	103.12	107.982	104.333	105	103.333	103.625
	12	46.1538	99.978	110.312	109.056	105.875	104.375	110.5	110.875	109.75	108.257	105.389	105.357	108.333	104.514	105.032	106.714	104.762	104.236	106	107.267	117.133	105.583	104	103.8	109.083	111.867	104.833	104.22	112.208	111.32	105	108.417	103.69	104.667	102.55	104.6	109.571	103.222	102.611	102.333	103.75	103.5	102.28	107.804	103.792	105.778	104.111	101.438
	13	50	99.979	109.625	107.722	106.75	104.188	114.167	112.375	110.55	109.143	104.5	103.929	108.556	104.429	104.984	106.048	104.725	104.118	105.125	108.833	114.2	108.417	103.6	103.857	108.708	112	104.5	104.31	112.958	111.4	103.65	109.25	103.667	106.667	104.15	104.85	110.19	104.111	102.583	102.167	102.667	103.944	103.4	107.375	104.458	105.278	103.111	102.375
	14	53.8462	100.007	109.219	107.264	105.875	104	115.167	113.5	110.95	107.886	104.889	104.607	109.889	104.471	104.921	106.19	104.925	104.2	104.875	108.867	115.867	106.25	103.133	104.257	108.833	111.733	106.167	104.4	111.042	111.8	105.2	108.583	103.476	105.667	104	105.35	109.048	104.111	101.75	103.167	103.75	103.611	102.16	107.75	104.542	105.056	103.667	102
	15	57.6923	99.976	109.656	107.861	105.625	104.5	113.333	113.125	109.45	107.6	104.694	103.75	109.556	104.186	104.937	107.167	104.1	104.191	106	108.833	115.467	106.25	102.767	104.2	108.208	108.933	105.667	103.93	112.542	111.56	103.9	109.5	103.619	105	104.05	105.3	109.119	102.556	102.75	103.167	103.333	103.5	102.52	107.143	103.917	105.556	102.889	101.938
	16	61.5385	100.007	109.094	107.639	105.65	104.062	114.667	110.375	111.3	108.029	104.722	104.893	107.222	104.014	104.651	107.429	104.8	104.236	104	108.667	113.8	107.833	103.333	104.543	106.667	112.6	104.333	104.54	110.5	111.24	103.95	108.25	103.69	102.833	103.1	104.7	109.476	104.444	102.444	103.167	102.333	103.167	102.44	107.643	103.583	105	104.222	103.75
	17	65.3846	100.018	108.25	107.958	105.25	103.562	111.167	110.625	109.3	108.029	104.583	104.214	108.556	104.371	104.127	106.762	104.1	104.073	105.375	108.133	116.867	105.667	102.9	103.657	109.083	111.067	103.667	103.53	110.917	111.68	104.45	107.333	103.262	105	103.95	104.05	109.738	103.667	103	102	104	104.389	103.4	106.946	103.625	104.778	103.222	102.812
	18	69.2308	99.978	109.531	107.583	104.7	103.75	110	112.5	109.95	107.886	104.667	104.429	107.167	104.3	104.651	105.833	105.088	103.836	104.5	108.067	115.667	107.083	103.967	103.686	108.167	109.733	103.833	104.06	112.125	111.8	105	108.583	103.31	104.167	103.35	103.6	109.905	103	102.306	103	102	103.389	103.16	107.696	103.667	105.5	103.333	102.688
	19	73.0769	99.975	109.156	107.889	104.975	104	112	110.25	109.1	108.343	103.611	103.393	110.5	103.829	103.952	106.095	104.137	104.118	105	107.933	116.867	106.167	103	103.629	107.833	110.267	104.5	104.22	111.333	111.96	104.6	109.083	103.524	104.5	103.35	103.4	110	104	102.694	102.333	104.167	102.556	102.88	107.446	103.583	105.167	102.889	102.938
	20	76.9231	100.023	109.188	108.472	105.15	103.312	110.5	110.25	110.25	107.629	104.278	103.714	108.667	103.8	104.413	106.119	104.537	103.745	103.875	108.967	115.2	105.75	102.8	104.229	108.792	107.6	103.667	103.86	112.625	110.32	103.5	107.833	103.238	104	103.15	104.05	109.048	103.111	102.389	103.667	103.583	103.333	102.4	107.143	102.875	104.444	101.444	102.188
	21	80.7692	99.997	108.656	107.514	104.4	103.75	111.167	111.875	108.55	107.486	104.306	103.821	108.944	103.929	104.302	106.643	104.188	103.964	104.5	108.267	114.867	105.333	102.467	104	106.625	111.333	104.5	104.2	109.958	109.32	104.95	108.083	102.976	104.667	104.65	104.5	109.762	104.778	102.083	103.167	103.667	102.889	103.16	107.464	103.25	105.222	102.556	101.25
	22	84.6154	99.912	108.188	107.208	105.1	103.375	111.833	110.125	108.3	107.4	104.194	103.607	107.333	104.443	104.476	107.167	103.9	103.845	103.625	107.4	113.867	106.167	103.1	103.6	107.667	109.733	106	104.28	111.625	111.12	103.45	107.5	102.524	104.333	104.6	103.8	109.738	103.667	101.972	102.667	102.583	103.222	103.12	106.982	103.625	105.111	102.111	103
	23	88.4615	99.975	107.938	106.653	104.7	103.375	109.167	109.375	108.7	107.457	104.333	103.214	108.056	103.829	104.222	106.048	104.325	103.891	105.75	107.533	114.933	105.25	102.967	103.743	108	110.667	105	104.19	110.292	111.44	103.55	107.667	103.262	105.333	104.3	104.55	109.357	101.667	102.861	101.667	102.75	103.222	102.84	107.536	103.417	104.722	102.778	102.5
	24	92.3077	100.017	109.594	106.972	104.25	102.812	110.833	111.25	108.45	107.686	104.556	104.25	107	104.114	103.873	106.31	104.438	103.745	104.125	106.667	115.333	106.583	102.333	103.343	107.375	109.6	105.333	104.32	111.833	110.96	104.1	106.75	103.286	104.667	102.6	103.45	108.976	103.333	102.806	103.333	102.333	104.056	103.32	106.911	103.75	104.167	102.889	103.375
	25	96.1538	99.968	109.5	106.028	104.75	103.25	111.5	110.875	109.5	108.314	104.556	102.893	108.556	103.686	104.873	106.262	103.625	104.255	106.25	106.667	115.467	106.25	102.567	103.4	107.042	110.2	102.5	104.16	110.792	110.44	104.2	108.917	102.524	103.333	103.4	103.9	108.548	102.889	102.306	102	103.333	103.778	102.84	107.196	103.042	104.611	103.222	101.938
	26	100	100.001	109.5	107	104.625	103.625	112	110	108.35	108.514	104.222	103.393	108.056	104.086	104.349	106.071	104.312	103.736	104.75	107.367	115.333	105.167	103.467	103.543	107.708	109.667	105.167	104.49	111.542	111.08	103.75	107.333	103.214	104.833	104.35	104.3	109.071	103.778	102.806	103.333	102.25	103.222	102.24	107.107	104.583	104.278	102.778	102.688
	27	103.846	99.947	108.344	107.097	104.725	102.812	109.667	112.25	109.55	107.943	104.306	103.786	107.667	104.129	103.825	106.286	103.85	103.955	104.5	107.267	113.8	106.167	103	103.2	108.25	108.8	105.167	104.49	110.417	110.92	103.4	108.333	102.976	103.5	103.65	103.95	108.738	103.444	102.556	102.667	101.833	102.444	102.72	107.089	103.208	104.333	102.667	101.688
	28	107.692	99.959	108.688	106.361	104.35	103.812	110.833	111	108.05	107.286	103.972	103.25	107.778	103.971	103.984	106.524	104.15	103.882	105.25	108.633	114.2	107.167	102.367	103.457	106.833	109.4	105	104.21	110.208	109.12	104.15	108	102.452	103	103.75	103.1	108.714	103	102.611	103.167	103.167	102.833	101.4	106.321	103.792	105.056	102.667	102.75
	29	111.538	99.97	109.375	106.903	104.65	103.938	111.167	110.875	107.9	107.686	104.028	103.857	109.444	104.357	104.175	105.476	104.325	103.591	104.75	107.633	114.4	104.083	102.767	103.543	107.042	109.267	104.167	104.15	110.625	111.2	104.3	107.917	103.333	103	104.25	104.3	108.81	103	102.444	103	103.5	103.333	102.36	106.964	102.208	105.667	102.889	101.75
	30	115.385	100.03	109	106.236	104.1	103.625	113	109.375	107.95	108.314	104.5	104.571	107.611	103.614	104.381	105.905	103.938	103.627	104.125	108.7	114.8	107.417	103.033	102.857	107.25	109.2	104	104.2	111.042	110.08	104.2	106.5	102.976	104.167	103.5	102.7	108.548	101.444	102.056	102.167	103.167	102.944	101.84	106.929	102.625	105.444	104.111	102.25
	31	119.231	99.962	108.156	106.431	105.25	103.125	111.333	110.75	108.35	106.486	104.417	103.536	108.556	103.9	104.46	105.738	104.075	103.773	106.25	108	116.8	106.833	102.533	103.657	108.625	108.733	103	103.91	110.583	110.12	104.95	107.583	102.786	103.833	103.7	103.9	109.5	102.111	102.944	102.667	102.917	102.722	103.12	106.714	103.292	104	102.333	102.688
	32	123.077	100.014	108.5	106.431	104.575	103.312	111.667	111	109.2	107.086	104.222	104.5	108.667	104.114	103.667	106.214	104.325	103.809	105.5	106.733	113.867	105.167	102.8	103.886	108.083	108.667	104.333	103.69	111.583	109.6	103.85	107.75	103.095	104.333	104	103.7	108.238	103.333	102.306	102.667	103.5	103.222	102.4	106.393	102.833	104.056	103.222	103.375
	33	126.923	99.986	109.656	106.417	103.925	104.188	110	111.5	109.05	107.743	103.694	104.214	108.833	103.586	103.635	106.071	104.5	103.582	103.625	106.3	114.733	105.583	102	103.114	105.833	109.267	102.833	104.04	110.25	111	104.95	108.25	103.333	103	103.6	103.15	108.762	103.444	101.889	102.667	103.167	103.444	102.72	106.625	102.667	105.278	107.667	102.25
	34	130.769	99.925	107.594	106.486	104.35	104.375	110.167	110.25	108.6	107.857	102.889	104.143	106.111	103.686	104.349	105.857	103.812	103.891	103.75	106.567	114	105.333	102.467	103.2	107.292	109.4	102.833	103.53	110.083	109.28	104.5	108.583	103.286	104.167	103.8	103.65	108.167	102.889	102.167	101.333	102.417	102.444	102.64	106.143	102	104.389	116.444	102.312
	35	134.615	99.997	109.156	105.778	103.875	103.938	110	108.5	109.2	108.029	103.333	103.036	107.556	103.886	103.81	106.476	104.387	103.582	104.625	106.267	115.067	105.5	102.533	103.8	107.167	108.467	104.833	104.49	110.458	109.64	104	106.833	102.548	104	104.2	103.35	108.286	103.222	102.417	103.167	103.25	102.778	102.52	106.321	102.958	104.667	110.667	101.5
	36	138.462	99.962	109.312	105.5	104.2	104.562	112.667	108.625	109.3	107.371	104.194	103.036	107.278	102.957	103.27	105.714	104.287	103.664	105	105.9	115.6	107.25	102.867	103.2	107.458	109.467	103.833	103.67	110.208	109.44	103.4	107.167	103.119	103.5	102.7	104.25	108.571	103.111	102.417	103.5	102.583	103.444	102.48	106.946	102.958	104.556	106	102.5
	37	142.308	99.976	109.688	106.236	104.3	102.625	113.333	108.375	108.25	107.086	103.639	103.5	107.944	103.843	104.079	105.286	104.262	103.409	105.125	106.733	115.467	105.333	103.133	103.314	107.333	108.933	104	103.89	109.458	109.8	104.8	107.083	102.381	103.667	102.95	104.15	107.357	103.667	102.444	102.833	102.167	102.222	102.84	106.304	103.083	105.111	105.333	102
	38	146.154	99.974	109.281	106.056	103.975	104.562	113.667	108.875	109.8	107.4	103.639	102.5	107.333	103.214	104.016	106.405	103.863	103.582	104.625	106.267	114.4	106.25	103.3	103.829	107.292	108.2	102.5	104.13	109.917	110.28	103.95	108.917	103.095	103.5	104.2	103.8	108	103.222	102.972	101.333	102.917	102.833	102.24	107.161	102.792	104.5	102.444	100.875
	39	150	99.993	108.438	105.431	103.95	103.062	111.833	109.625	108.2	107.371	103.806	103.179	108.778	103.471	103.397	106.619	103.863	103.627	104.75	106.6	114.933	105.917	102.9	102.714	107.5	109.533	104.333	104.28	111.583	109.8	104.05	106.917	102.857	104.667	103.25	104.2	107.619	103.444	101.722	102.833	102.917	103.389	102.52	106.589	103.375	103.611	102.333	101.875
	40	153.846	99.922	109.188	105.972	104.075	102.562	110	109.625	108.2	106.4	103.694	103.714	107.944	103.414	103.825	106.381	103.7	103.645	105.375	106.033	114.6	106	103.5	102.943	106.917	108.267	102.667	103.8	110.5	110.72	104.9	106.667	103.095	102.5	103	103.65	107.952	103.333	102.028	101.333	102.167	103.333	102.44	106.964	103.167	103.167	103.778	101.812
	41	157.692	99.969	109.188	106.569	104.05	103	111.5	108.875	107.3	106.657	102.611	103.607	107.667	103.614	103.683	106.048	103.775	103.727	105.625	107.3	114.667	106.667	102	103.657	108.25	107.2	103.833	103.81	109.583	109.88	104.6	107.25	102.619	103.167	103.35	104.4	108.952	102.222	102.194	104.167	101.167	103.333	102.72	106.696	103.708	104.833	103	101.188
	42	161.538	100.018	109.281	105.472	103.575	104.312	111.167	109.375	108.65	107.943	103.75	103.25	108.444	103.457	104.143	105.619	103.438	103.227	105.375	106.067	115.267	104.75	102.333	103.857	107.125	108	104.833	103.33	109.5	109.04	104.9	108.25	103.286	102.5	102.95	104.35	108.048	102.667	102.389	102.333	102.083	102.333	102.4	106.196	103.417	104.667	101.778	101.875
	43	165.385	99.991	109.625	106.361	104.275	103.625	112.833	109.625	109.15	107.971	103.861	104.071	106.944	103.771	103.698	106.619	104.2	103.636	103.875	106.767	113.467	105.25	102.9	102.971	108.125	110.133	101.833	103.9	110.292	109.48	103.55	107.5	103.262	104.333	103.3	103.9	108.31	103.889	102.972	102	101.583	103.056	102.6	107.286	102.75	105.278	102	101.312
	44	169.231	99.981	108.344	106.431	103.35	104.062	111.167	107	107.8	107.029	103.361	104.786	108.333	103.586	103.825	105.524	103.787	103.773	104.25	106.6	115.667	105.75	102.733	103.829	107.333	108	103.167	103.9	110.167	109.76	105	106	102.357	103.667	103.85	103.55	108.095	102.778	101.75	103.167	103.167	102.444	102.76	106.304	102.875	104.222	102.333	102.562
	45	173.077	100.007	108.625	106.694	103.7	103.188	110.833	107.25	108.6	107.771	103.389	103.607	107.889	103.171	104.111	105.762	103.537	104.036	105.5	105.867	115.667	105.083	103.367	104.2	105.917	109.8	103.667	104.05	108.958	109.8	104.4	108.417	102.524	103.167	102.3	104.05	107.333	103	102.75	102.667	104.333	103.556	102.24	106.964	103.5	105.222	102.556	101.125
	46	176.923	99.997	109.5	106.333	103.3	103.75	112.167	108.125	108.8	107.8	103.861	103.893	106.611	103.129	103.873	105.69	103.262	103.564	103.375	106.8	114.467	106.333	102.967	103.857	107.333	111	105.667	103.87	111.125	109.84	105.3	107.083	102.452	104.333	103.6	103.5	108.095	102.222	102.833	102.167	102.833	102.5	102.52	106.786	102.958	105.389	102.778	102.125
	47	180.769	100.042	108.938	106.25	104.25	102.312	111	107.25	107.65	108.314	103.722	104.179	107.389	103.214	103.937	105.643	103.95	103.727	103	106.033	113.8	105.083	102.567	103.571	107.542	111.267	103.5	104.02	109.917	108.76	104.55	106.75	102.619	103.5	102.35	104.05	107.619	102.222	102.917	103	102.75	103.056	102.64	106.929	103.125	104.722	102.333	102.625
	48	184.615	99.927	108.75	106.403	102.825	102.438	108.833	107.5	107.9	107.457	103.444	104.214	106.778	102.786	103.571	106.119	103.425	103.145	105.375	106.733	114.133	107.583	103	103.686	107.125	110.333	105.333	103.85	109.792	109.72	104.85	105.333	102.929	103.833	103.25	104.25	107.357	101.111	102.278	102.333	102.25	101.778	102.36	106.768	102.458	105.444	102.667	102.062
	49	188.462	99.991	109.25	106.861	103.35	101.688	112	107	107.8	107.057	103.694	103.536	106.778	102.486	103.476	105.881	103.988	103.464	103.75	106.833	113.667	106.083	103.2	102.8	106.625	109.667	104.167	103.55	109.375	109.36	103.4	108.25	102.024	103.833	103.35	103.4	107.69	102.889	101.944	103	102.833	102.111	102.76	106.232	102.458	104.722	102.222	102.125
	50	192.308	100.014	108.906	106.833	103.775	102.125	109	109	108.75	107	104.194	103.857	107.222	102.971	103.873	105.357	103.7	103.473	104	105.533	113	106.667	103	103.686	106.375	110.2	104.333	103.46	109.875	109.72	105.1	106.667	102.5	103	104.2	103.85	107.214	101.444	102.361	104	102.833	102.667	101.88	106.893	102.667	104.389	102.556	102.25
	51	196.154	100.021	108.531	106.292	102.975	103.25	111.833	108.125	108.6	106.6	104.25	103.893	106.889	102.743	103.778	105.857	103.45	103.445	103.75	105.967	115	106.083	103.467	103.143	108.333	111.733	105.333	104.07	109.542	110.48	105.1	107.167	102.143	103.167	103.3	103.95	107.548	101.444	102.917	100.5	102.417	102.389	102.32	106.804	102.458	104.222	102.778	101.625
	52	200	99.957	108.594	105.389	103.3	103.625	112.667	107.25	108.65	107.829	103.917	103.821	107.889	102.6	103.571	106.286	103.537	103.518	105	105.5	114.8	105.833	102.333	103.057	108.167	110.867	104.167	103.47	110.792	108.76	104.2	107.583	103.405	105.333	102.55	103.7	107.452	102.444	102.333	102.833	101.667	102.889	103	106.571	101.958	104.389	102.778	102.062
	53	203.846	99.95	108.375	106.778	102.925	104.625	110.5	108	107.1	106.743	103.056	104.393	106.778	102.314	102.73	105.595	103.887	103.1	105.5	106.667	113.267	104.833	103.167	102.914	107.417	109.867	105	103.73	109.75	110.16	104.5	106	102.214	104.667	102.55	103.3	107.595	102.556	102.056	102.5	102.417	102.444	102.24	106.357	103	103.667	101.889	101.562
	54	207.692	100.038	109.031	105.819	103.1	103.625	110.167	108	108	107.2	103.889	103.714	106.056	102.771	103.571	105.857	103.488	103.309	104.125	106.867	116.267	106.25	103.4	103.086	106.833	107.333	104	103.65	111.292	109.72	104.5	105.167	102.405	102.333	102.15	104.15	107.5	102.889	102.333	100.667	101.583	102.222	102	106.732	103	105.278	102.778	102.188
	55	211.538	99.96	109.031	105.708	103.4	102.312	111	108	108.35	106.086	103.417	103.714	106.333	102.586	103.571	105.214	103.363	103.2	103.625	106.033	115.067	104.833	102.7	103.143	107.458	108.333	104	103.66	109.083	110.12	104.45	106.583	102.833	106.333	104.05	103.1	107.31	103.667	102.306	102.333	101.917	102.333	102.84	106.375	102.583	104.278	102.444	101.562
	56	215.385	100.09	109.25	105.611	102.55	103.562	113.333	107.5	107.25	106.8	103.528	103.357	106.944	102.857	103.429	105.5	103.363	103.264	104.75	105.967	114.667	105.833	102.867	103.486	106.917	107.6	104	103.6	109.417	109.88	104.4	105.833	101.857	104.833	103.2	103.95	106.429	103.333	101.889	100.667	102.167	102.444	103.04	106.643	103.042	104	102.111	102.5
	57	219.231	99.971	109.25	106.417	103.15	103.375	109.667	108.25	107.65	106.343	103.139	103.786	106.056	102.357	103.222	105.595	103.725	103.545	104.375	107.067	113.133	107.25	102.833	102.714	107.292	107.8	103.167	104.08	109.083	110.24	104.8	108	102.024	103	102.8	103.7	107.405	103.778	102.389	102.667	103.333	102.5	102.12	106.893	102.083	104.556	102	101.562
	58	223.077	100.006	107.75	106.389	103.225	103.188	112.833	108.375	108.7	106.914	103.611	104.179	105.833	102.114	103.127	105.119	103.713	103.464	105.75	106.5	112.8	105.417	102.533	102.829	107.083	106.133	103.667	103.81	110.25	109.92	104.55	106.583	102.31	104.167	103.75	102.8	107.262	102.333	101.528	102	103.25	102.333	101.68	107.143	102.583	105.111	102.889	101.125
	59	226.923	100.023	108.219	106.236	103.3	103.25	110	107.75	107.9	106.743	102.917	104.143	105.667	102.814	103.365	106.19	103.787	103.473	104.625	106.9	113.267	104.917	103.5	103.771	106.583	107.867	103.5	103.88	109.042	110.52	104.7	108.75	102.286	104	102.7	103.75	107.071	102.333	102.361	102.333	102.167	103	102.4	106.857	102.625	104.056	102.778	102.5
	60	230.769	99.976	109.469	106.181	102.475	103.875	111.833	108.125	108.55	106.2	103.444	103	105	102.529	103.365	105.714	103.55	103.327	105.375	106.1	113.2	105.5	103	103.286	106.917	107.8	103.167	103.46	108.75	110.08	104.4	104.75	102.571	104.333	103.1	103.65	107.667	102.444	102.444	103.5	102.583	102.111	102.56	107.25	102.083	103.778	103.778	101.312
	61	234.615	100.006	108.688	105.889	102.325	103.875	110.833	108	106.75	106.114	103.222	103.786	106.889	102.429	103.317	105.69	103.338	103.482	104.125	105.567	113.933	106.167	103.067	103.371	107.167	107.733	103.833	103.84	109.125	109	104.75	106.333	102.976	103.333	102.8	103	107.262	102.111	102.472	101.333	102.5	101.111	102.48	106.286	101.917	104.667	102.222	102.312
	62	238.462	99.97	108.844	106.208	102.7	103.375	110.5	108	108.3	105.629	103.667	103.107	105.889	102.543	103.016	105.619	103.525	103.664	104.625	106.6	115.133	106.667	102.633	103.914	106.125	108.467	102.5	103.88	109.708	110.36	104.85	107.667	102.452	104.833	103.5	103.75	107.071	102.778	102.528	102.167	103.5	102.722	102.32	106.893	102.458	105.278	101.889	102.438
	63	242.308	100.066	108.719	106.569	102.775	103.25	113	109.125	108	107.057	103.611	104	106.111	102.771	103.444	105.357	103.787	103.418	104.375	105.7	113.267	105.25	102.9	103.429	107.292	108.333	104.833	103.36	109.417	109.96	104.7	107.083	102.476	104.167	104.35	102.45	106.952	101.556	102.056	104.167	102.333	102.5	102.04	107.161	103.083	104.333	102.333	102.375
	64	246.154	99.999	108.125	106.75	102.475	103	112.833	107.75	107.1	106.4	103.306	103.179	106.278	102.471	102.841	105.19	103.75	103.7	104.375	106.6	115.4	105.917	103.433	103.771	108.292	106.733	102.833	103.49	109.958	109.48	103.8	108.417	102.476	103.833	103.35	102.75	107.524	102.333	101.472	102	101.333	102.278	102.32	106.768	102.458	103.444	102.444	101.812
	65	250	100.033	109.281	105.819	102.6	102.75	111.833	107.875	107.05	106.714	103.806	103.393	106.5	102.429	103.413	106.667	103.787	102.927	104.625	107.2	112.933	105.5	102.8	104.086	107.833	106.8	104.5	103.83	109.958	108.36	105	106.167	102.929	101.333	103.7	104.1	106.929	102.667	101.944	103	101.75	101.833	102.68	106.768	103.333	103.389	102.667	102.125
	66	253.846	99.967	108.156	105.736	102.85	102.875	111.833	108.625	107.55	107.314	104.083	103.964	107.222	102.243	103.444	105.286	103.125	103.182	105.625	107.533	113.2	104.833	103.433	103.457	106.75	109.2	103	103.72	108.917	108.28	104.15	107.5	102.381	103.833	102.85	102.8	106.738	103.222	101.694	103	102.583	103.833	102.92	106.839	103.042	103.444	103.222	101.438
	67	257.692	99.989	108.75	105.986	102.275	102.5	111.167	106.125	108.55	106.829	103.278	103.036	105.944	102.429	103.476	105.214	103.15	103.009	102.875	105.733	114.8	104.833	102.533	103.486	106.875	109.067	104.167	103.37	109.917	109.4	104.4	106.417	102.667	104.167	102.25	102.65	107.071	102.111	101.444	103.333	102.167	101.944	102.04	106.536	102.75	104.167	102.444	101.812
	68	261.538	99.947	109.281	105.236	102.475	102.875	108.5	106.75	107.8	106.829	103.306	102.964	105.111	102.371	103.286	105.095	103.188	103.155	104.625	106.233	113.933	105.75	102.767	103.571	106	108.267	104.5	103.37	108.458	108.76	104.65	107.167	102.69	103.167	102.75	103.15	106.643	103	101.667	102.667	102.583	102.722	102.68	106.5	102.125	104.833	102.444	102.875
	69	265.385	100.04	108.438	105.736	102.5	102.938	111.167	108	107.75	106.6	102.917	102.964	106.778	102.171	103.365	105.19	103.262	103.291	104.375	106.833	113.733	105.25	102.633	102.571	106.875	108.733	103.167	104.11	108.833	108.52	105.9	106.333	102.405	105.333	103.25	104.2	107.524	102.333	102	101.667	102.583	102.556	102.24	106.393	103	104.778	103.556	101.625
	70	269.231	100.008	108	105.292	102.45	103.062	111.667	105.875	109	105.886	102.861	103.857	104.833	102.229	103.667	105.714	103.488	103.055	104.5	105.633	113.2	106.75	102.733	104.057	106.167	107.8	105.333	103.78	111.542	108.84	104.45	107	102.262	103.167	102.85	102.8	107.143	102.778	102.139	101.333	102.667	103.333	102.44	106.571	102.833	104.111	102.778	101.75
	71	273.077	100.029	108.031	105.556	101.35	103	110.667	106.5	107.2	106.429	103.111	103.071	106.444	102.343	102.937	105.167	103.488	102.782	105.125	106.6	113.6	105.917	102.8	103.686	106.542	108.267	103.333	103.97	108.417	110.12	104.6	106.583	102.762	103.333	102.6	103.1	106.905	101.333	101.278	104	102.667	102.833	102.48	106.393	102	103.889	102.778	101.812
	72	276.923	99.986	108.562	104.944	101.725	103.625	111.167	107.125	107.45	106.6	103.083	103.75	105	102.314	102.698	105.167	103.062	103.118	105.375	106	113.6	106	102.733	104	106.083	107.133	104.333	103.86	108.875	109.44	105.15	106.75	102.167	103.333	103.7	103	106.952	102.222	101.75	103.167	101.917	103.556	101.88	106.054	103.125	104.722	103.444	102.125
	73	280.769	100.011	108.406	105.319	101.9	102	111.667	106.75	107.5	106.857	103.111	103.179	105.889	102.314	102.746	105.119	103.525	102.545	105.125	105.6	113.2	106.417	103	103.171	105.958	107.867	102.833	103.34	108.708	109.76	104.6	106	103.095	104.333	103.15	102.65	107.048	103.556	101.972	103	101.75	102.778	101.76	106.75	101.917	103.167	101.889	101.875
	74	284.615	99.989	109.031	105.361	101.9	103.312	110.333	105	107.3	105.943	103.417	103.214	106.722	102.743	103.095	106.024	103.375	103.209	105	106.267	113.533	105.333	102.433	102.914	106.25	106.4	103.667	103.5	110.333	108.48	104.9	106.917	102.381	103.667	103.15	102.65	106.381	101.889	101.194	101	103	102.778	102.64	106.786	103.625	104.389	103.667	102.188
	75	288.462	99.952	107.75	105.778	102.275	102.5	110.833	105.5	107.75	106.629	102.917	103.893	105.778	102.571	103.19	105.5	103.45	103.009	103.875	106.167	113.2	105.833	102.533	104.2	106.958	107.733	105	103.64	109.833	108.56	105.3	105.417	102.119	104	102.9	102.45	107.214	101.889	102.139	102.333	102.75	102.944	102.28	106.304	102.833	104.278	103.556	101.562
	76	292.308	99.984	107.75	106.069	101.825	102.5	111.167	107.625	107.15	105.771	103.306	103.143	106.444	102.286	102.825	105.714	103.45	102.964	103.625	105.7	112.4	106.5	102.4	103.514	106.75	109	103.333	103.45	110.417	109.64	104.45	105.917	101.857	103.5	102.95	102.75	107	102.444	101.444	103.333	102.333	103.056	102.12	106.268	102	103.611	102.111	101.5
	77	296.154	99.964	108.219	105.542	102.575	101.688	109.167	104.625	107.85	106.429	102.694	103.857	106	102.829	102.825	105.643	103.312	103.3	104.875	106	114.2	105.5	102.067	103.343	106.625	107.867	103.5	103.26	108.958	109.72	105.25	105.917	102.048	103	102.7	102.85	107.405	101.333	101.861	103.833	103.417	102.944	102.76	106	103.125	104.944	102.111	103.062
	78	300	99.985	108.094	105.444	101.675	102.875	110.667	106.625	108.15	106.2	102.167	103.893	106.5	102.771	102.667	105.643	103.45	103.309	104.625	106.567	112.733	105.5	102.7	103.371	106.542	107.4	104.833	103.64	107.542	109.92	104.05	108	102.5	103.5	101.9	103	107.143	102.889	101.556	102.167	102.5	103.444	102.88	105.982	102.208	104.556	103.667	101.188
	Wild type, 10min 42C		raw data
		Time (s)	background	cell_1	2	3	4	5	6	7	8	9	10	11	12	13	14	15	16	17	18	19	20	21	22	23	24	25	26	27	28	29	30	31	32	33	34	35	36	37	38	39	40	41	42	43	44	45	46
	1	4.7619	100.087	126.81	118.292	109.971	102.85	104.96	137	102.333	109.625	122.786	103.7	109.167	106.35	103.35	101.292	106	110.167	130.875	111.417	107.667	104.583	102.4	101.5	101.389	103.357	102.767	103.188	105.5	133.111	101.867	105.5	101.031	104.056	101.25	102.506	103.2	108.84	100.98	101.333	102.375	107.58	102.056	115.719	104.762	106.424	109.417	107.232
	2	9.52381	100.105	125.333	129.708	109.743	102.4	104.24	133	103.333	110.25	122.69	106.25	109.028	105.85	102.65	101.25	105.8	109.722	129.393	107.75	111.238	103.25	102.2	101.7	100.597	102.536	102.167	104.125	105.75	131.5	102.767	102.611	100.75	104.361	101.857	102.6	102.62	109.6	100.837	101.733	102.438	107.38	103	110.406	103.429	105.424	110	106.911
	3	14.2857	100.098	123.143	133.573	109.2	103.25	104.4	134.688	106	110.438	123.429	106.3	108.333	106.85	104.2	102.083	105.6	110.111	134	109.667	109.429	103.875	102.933	101.85	100.653	102.536	101.833	102	103.75	129.806	102.233	104.778	101.188	103.861	102.143	102.669	103.22	109.92	100.939	101.6	102.25	107.46	103.556	112.156	103.619	105.273	108.75	107.143
	4	19.0476	100.091	118.286	135.573	109.871	102.45	103.56	134.5	102.556	109.312	122.143	109.6	108.5	107.3	110.3	102	105.2	109.611	132.321	110.417	108.905	103.167	102.4	102.1	101.097	102.321	101.867	102.812	105.833	134.75	102.333	104.722	101.062	104.028	101.607	102.431	102.46	107.84	101.184	101.467	101.25	108.22	103.278	109.719	102.571	105.545	107.833	107.339
	5	23.8095	100.082	116.048	134.542	108.171	102.85	103.6	132.562	104.556	108.625	122.643	110.7	108.722	105.4	112.4	101.458	106.05	109.389	133.821	109.167	107.714	102.958	103.033	101.9	101.681	101.321	102.167	103.25	103.917	136.5	101.967	105.111	101.75	103.806	101.679	102.562	103.46	113.04	101.653	101.433	101.312	107.16	102.889	110.062	103.81	106.545	109.5	108.554
	6	28.5714	100.065	116.19	130.021	108.5	103.25	103.96	133.625	105.778	108.75	123.071	117.25	108.417	106.55	111.1	101.75	105.6	108.889	132.464	107.5	107.571	102.75	102.767	101.65	100.903	101.75	102.6	103.25	105.583	138.417	101.4	105.222	101.75	104.639	101.821	102.594	103.1	112.2	101.429	101.367	101.938	110.58	103.083	108.375	105	106.485	108.75	107.768
	7	33.3333	100.122	117.143	123.156	107.986	107.2	104.04	131.375	108.111	109.062	121.881	115.85	107.472	106.6	110.4	101.792	104.35	107.944	133.643	109.5	106.619	103	103	101.35	101.181	101.321	102.6	102.438	103.917	138.833	102.833	105.111	102.531	103.639	102.071	102.55	103.56	113.48	101.551	101.7	101.375	115.96	102.333	109.625	103.857	106.606	108.75	108.536
	8	38.0952	100.034	115.048	121.719	107.729	109	103.64	133.312	108.333	108.438	121.548	118	108.556	107.45	106.9	101.792	103.95	108.944	131.643	110.333	107.095	102.667	102.2	101.6	101.042	101.964	102.167	102.375	105.333	141.278	102.567	104.444	101.531	104.583	101.679	102.738	102.76	111.28	101.51	102.133	101.188	112.98	102.75	109.188	103.762	107.182	107.583	107.946
	9	42.8571	100.051	111.714	118.208	106.829	111.1	102.76	130.438	111.667	109.812	120.548	118.3	107.444	107.35	104.1	101.75	104.95	108.556	132.268	109.917	108.905	103.042	101.833	102.1	101.639	101.964	101.733	102.125	103.167	139.917	101.967	105	103.062	103.944	101.25	102.6	103.06	113.52	102.898	101.467	101.5	112.52	102.583	108.812	104.667	108.212	108.25	109.036
	10	47.619	99.997	110.333	124.781	106.957	110.1	102.88	130.625	113.667	108.625	120.31	116.5	107.333	106.7	103	101.333	104	108	131.411	110.083	109.619	103.25	102.167	102.05	101.708	102.036	101.367	102.5	104.417	140.361	101.7	104.833	102.219	103.75	101.536	102.381	103.24	110.8	101.653	101.333	102.812	111.2	102.556	107.125	103.762	107.879	108.083	107.286
	11	52.381	100.121	106.714	121.74	105.429	111.85	103.16	130.438	117.778	108.938	120.786	116.65	107.5	105.25	101.85	102.042	104.7	106.722	133.571	109.75	112.238	102.458	102.7	103.05	101.5	101.964	101.933	102.938	103.75	138.111	102.4	105	104.438	103.333	101.893	102.469	102.96	115.36	101.98	102.1	106.812	109.82	107.111	106.875	105.238	107	108.75	108.393
	12	57.1429	100.012	111.381	121.594	106.214	112.3	103.24	128.875	115.111	108.125	121.429	114	108.444	105.4	101.85	101.917	103.5	107.444	133.857	108.833	118.048	102.75	102.7	102.25	101.472	102.071	102.033	102.688	103.167	142.222	102.667	105.5	103.031	103.889	101.643	102.325	102.46	114.2	101.939	101.533	105.75	109.46	116.111	107.188	106.286	105.697	108.333	109.161
	13	61.9048	100.01	113.238	117.073	105.786	111.55	103.2	131.812	113	110.312	118.881	112.4	107.889	104.95	102	101.583	105.15	108	132.446	107	130.095	102.5	101.867	102.55	101.889	102.357	102	102	103.333	138.889	101.567	104.5	103	104.222	102.25	102.406	103.32	113.56	101.898	102.1	103.75	108.9	108.528	107.531	105.333	104.97	108.167	107.75
	14	66.6667	100.166	116.857	117.438	106.2	111.5	103.64	129.125	111	109.25	120.024	110.4	108.417	105.05	101.55	101.708	103.9	107.556	132.625	108.583	125.143	103	102.033	101.25	102.083	103.357	101.267	101.562	103.5	140.778	102	105.5	103.156	104.444	102.107	102.581	102.72	111.28	102.429	101.433	103.438	108.76	106.611	106.688	104.095	104.697	108.833	109.054
	15	71.4286	100.178	113.667	116.781	104.514	111.65	102.44	128.625	106.778	107.125	118.881	107.05	107.694	104.85	101.65	101.667	103.4	106.056	134.107	108.417	114.19	102.208	102.067	102.7	101.264	101.893	101.533	102.312	104.5	135.944	102.067	105.944	103.438	105.806	101.643	102.756	103.1	116.68	102.061	101.867	103.188	106.32	104.361	106.844	104.381	105.303	107.833	109.179
	16	76.1905	100.243	119.095	119.198	105.571	107.25	102	131.125	106.111	107.688	116.571	107.25	108.306	104.2	102.05	102.292	103.55	107.333	131.75	108.5	114.143	102.542	102.067	102.95	101.542	102.286	102.833	102.062	101.75	139	102.767	105.611	103.719	115.139	101.857	102.387	103.08	112.28	102.061	101.267	101.875	107.62	103.25	106	104.952	105.424	109.25	108.071
	17	80.9524	100.193	115.19	121.719	104.743	104.2	103.12	129.312	107.444	109.562	116.762	106.55	108.25	105.15	102.55	103.167	103.5	108.056	133.304	108.083	110.286	102.583	102.167	102.65	101.861	102.214	102.267	101.875	102.75	137.278	102.033	103.611	104.531	115.75	101.357	102.35	103.34	114.2	102.184	101.933	102.062	106.4	102.861	106	103.048	104.515	112.083	108.321
	18	85.7143	100.153	115.238	120.875	105.414	103.1	102.72	127.562	104.222	108.75	115.452	105.7	108.056	105.8	100.95	105.25	103.45	107.333	134.393	108.167	107.238	102.583	102	102.7	102.014	102.036	101.767	102	101.583	134.944	101.5	105.222	103.375	112.806	102.107	102.338	103.38	114.56	101.959	102.567	103.125	106.3	102.667	105.594	104.619	103.455	115.167	108.679
	19	90.4762	100.186	115.048	122.198	109.386	102.3	104.6	126.75	103	113.125	113.476	104.7	107.806	104	102.55	108.833	103.85	107.778	133.214	108.5	107.619	102.125	101.567	102.6	101.875	101.607	102.633	101.312	104.583	135.083	102	104.444	103.906	111.444	101.571	102.419	103.02	112.84	102.51	103.967	100.812	106.52	102	106.094	104.952	104.03	120.833	107.982
	20	95.2381	100.163	117.333	124.292	114.414	100.95	102.84	125.75	102.667	112.75	112.429	104.6	109.417	104.9	104.5	104.208	103.7	107.5	130.643	107.083	106.571	102.208	101.667	103.05	101.014	102.143	103.867	101.5	103.417	133.694	102.167	105.278	102.938	111.222	100.893	102.4	102.82	111.12	101.653	104.833	101.812	111.68	103.056	106.156	104.286	103.394	130.083	107.446
	21	100	100.137	117.19	127.656	124.343	102.75	103	124.812	103	143.375	110.238	104.25	109.444	104.7	107.1	103.625	104.05	105.944	124.482	108.167	105.81	101.875	102.333	102.65	101.792	101	104.167	102.5	102.667	131.944	101.733	103.833	103.625	109.167	101.75	102.25	102.58	113.32	102.571	103.933	102.5	112.56	102.444	106.531	104.524	103.333	129	108.268
	22	104.762	100.178	118.429	129.573	129.086	101.05	102.8	124.125	104.111	169.25	109.286	103.95	110.444	103.95	106.55	103.125	104.25	107.167	119.446	108.25	105.333	102.458	101.933	102.55	101.639	103.179	107.5	101.562	102.917	132.306	102	103.667	102.938	110.389	102.679	102.325	102.58	112.04	101.796	103.8	101.188	127.04	102.556	105.562	103.714	103.091	130.083	108
	23	109.524	100.111	111.667	126.792	125.243	101.45	101.76	122.688	102.556	160.938	107.738	104.05	109.194	104	104	101.5	103.55	106.556	115.786	108.417	104.762	102.333	102.1	103.3	101.389	102.571	106.667	101.688	103.833	127.472	101.967	103.833	103.594	110.472	104.929	102.287	103.3	116.08	102.878	103.933	102.312	130	102.583	105.719	103.524	102.303	129.917	108.036
	24	114.286	100.172	118.048	126.698	133.257	102.3	103.12	125.75	102.333	153.562	107.5	104.55	110.778	104.35	103	102.375	104.2	105.278	114.5	108.167	104.238	102.333	101.9	102.95	101.778	102.893	106.7	101.562	103.833	129.667	102.567	103.556	102.469	113.889	104.607	102.412	103.1	112.48	102.612	104.467	101.562	136.54	102.5	106.094	104.048	103.152	124.667	106.661
	25	119.048	100.154	111.429	123.177	123.329	101.85	101.8	125.375	104.889	138.875	106.024	103.6	109.361	104	102.4	102.292	116.35	106.889	112.089	107.25	103.286	103.208	102.133	101.8	101.806	103.286	105.8	101.562	102.833	125.917	102.433	103.722	103.219	114.722	103.25	102.15	103.1	115.24	102.388	105.867	102	128.6	102.028	105.75	103.524	103.121	128.167	107.839
	26	123.81	100.089	116.667	121.417	129.229	101.35	102.96	124.375	104.111	135.688	105.214	104.3	109.917	103.8	101.7	101.583	119.35	105.778	110.054	107.167	107.905	102.208	101.633	102.45	101.694	102.286	104.567	102.562	102.333	127.111	102.8	104.278	102.688	119.333	102.75	102.137	103.06	111.92	102.347	104.633	101.875	132.74	102.25	105.25	105.095	102.242	124.583	108.036
	27	128.571	100.138	116.095	125.052	126.2	102.25	102.32	122.312	103.889	126.562	104.405	106.9	108.667	103.8	102.4	102.5	120.15	105.278	109	107.083	123.762	101.833	101.867	102.4	101.667	102.821	104	101.312	102.75	124.694	102.567	103.722	103.438	116.778	102.071	102.062	102.24	111.52	102.837	104.433	102	126.06	102.556	105.625	106.143	101.97	123.583	107.071
	28	133.333	100.13	116.952	125.802	128.057	101.85	102	121.062	105.444	124.188	104.286	108	109.167	103.7	101.9	102.083	114.5	105.5	107.768	105.75	126.429	101.917	102.033	102	101.514	102.893	103.9	102.312	102.833	125.528	102.7	104.167	103.125	115.417	102.036	102.062	102.64	111.68	102.408	103.5	102.25	127.14	102.694	105.219	106.238	102.818	124	106.768
	29	138.095	100.096	109.952	125.24	120.486	101.6	102.04	123.062	106.556	118.188	104.786	105.85	108.639	103.9	101.15	101.542	110.85	105.944	107.25	106.167	117.81	102.958	102	102.7	101.597	102.893	103.567	102.625	103.917	120.5	102.9	104.056	102.969	112.5	101.5	102.069	102.6	113.76	102.714	104.4	105.125	121.96	106.833	105.344	106	102.485	124.333	107.304
	30	142.857	100.172	114.952	125.125	126.314	101	102.2	119.375	106.778	117.375	103.476	106.8	108.333	103.65	101.45	101.667	108.4	105.722	106.393	107.667	119.762	102.167	101.4	101.65	101.083	102.536	103.3	101.812	103.25	120.944	102.9	103.167	102.719	116.556	102.5	102.281	103.06	111.24	102.041	103.967	102	127.94	107.028	106.062	104.095	101.97	121.75	106.446
	31	147.619	100.112	112.429	124.26	126.357	101.55	102.68	118.625	106.333	114.625	103.238	106.8	109.361	104.25	101.2	101.292	105.7	105.556	106	106.75	115.143	102.75	101.567	102.95	101.014	102.5	102.867	102.125	102.5	119.861	103.067	104.167	103.5	120.111	101.964	102.012	102.58	112.24	102.531	103.433	103.125	124.16	108.972	106.188	104.095	102.303	120.5	106.875
	32	152.381	100.083	111.476	125.396	123.657	101.45	101.72	116.875	104.667	113.5	103.476	106	109.306	103.7	101.05	100.708	104.95	104.778	105.179	106.833	108.619	102.083	101.4	102.6	101.597	102.643	103.033	101.812	103.167	117.389	102.5	103.833	103.688	118	102.75	102.081	102.24	111.68	102.327	102.967	102.562	126.38	109.083	104.688	102.667	102.758	120.667	106.768
	33	157.143	100.193	111.381	126.542	126.357	101.25	102.24	116.438	105.222	111.25	102.595	104.75	109.139	103.95	100.45	101.083	105.2	105.056	104.911	106.167	108.286	102.458	101.3	102.3	101.597	101.964	101.933	102	102.75	115.556	103.367	103.611	103.438	121.389	101.929	102.194	103.08	112.04	102.429	103.233	103.125	125.74	106.833	105.406	102.857	102.121	115.917	105.893
	34	161.905	100.242	110.952	126.604	122.7	101.2	102.32	117.375	104.556	111.625	103.31	105.3	110	104.6	100.8	102.625	104.2	104.556	105.518	106.833	106.524	102.042	101.733	102.95	101.583	101.857	102.667	101.625	103.083	114.306	103.033	104.111	103.25	118.5	101.571	102.081	103	112.84	102.306	102.867	105.062	121.52	104.5	105.312	101.81	103.061	117.667	106.696
	35	166.667	100.267	111.714	126.552	124.214	101.15	102.2	116.688	106.778	110.75	102.786	103.6	109.056	103.45	101.8	101.708	104.65	105.833	104.804	105.917	114.857	102.292	101.967	102.85	101.5	102.393	102.133	101.312	103.25	113.444	102.867	103.278	103	122.25	101.964	101.606	103.08	111.68	101.796	104.833	102.812	115.14	104.111	104.406	102.571	102.152	116.417	106.107
	36	171.429	100.272	114.048	127.781	121.229	100.5	101.56	114.562	106.667	109.562	102.833	103.85	109.111	103.25	101.2	101.542	104.2	105.944	104.911	106	118.095	102.542	102.367	102.15	101.528	102.214	103.5	102.188	103	112.667	102.233	103.556	103.25	122	101.321	102.531	102.68	110.44	102.429	104.8	105.812	112.46	103.417	104.344	101.429	102.636	114.917	106.661
	37	176.19	100.227	107.952	125.583	113.243	102.25	101.04	113.812	106.556	110.562	102.714	103.55	108.917	103.55	101.15	102.042	103.65	104.778	105.446	105.667	117.333	101.5	101.9	102.85	101.361	103.393	102	101.812	103.333	110.75	103.967	104.833	102.562	119.639	101.893	102.181	103.2	112.44	103.102	103.567	109.438	110.16	103.111	105.469	102.143	102.394	117.667	107.321
	38	180.952	100.22	111.476	124.583	114.1	102.1	101.52	111.25	106.222	108.875	102.5	103.5	107.972	103.7	102.4	101.75	102.8	104.722	104.018	105.583	118.333	102.083	101.7	102.2	101.319	101.143	102.633	101.938	102.5	110.583	105.767	104.167	102.531	122.556	102.571	102.075	102.78	111.2	103.061	103.733	107.938	107.84	102.944	105.094	101.762	102.273	115.417	107.018
	39	185.714	100.226	109.619	124.229	111.014	102.1	101.44	113.375	106.333	108.438	102.31	102.75	106.694	102.55	101.35	101.875	104.05	104.444	104.893	106.917	116.048	102.708	101.067	102.7	101.319	102.25	103.333	101.875	102.75	109.889	104.6	103.667	102.719	120.611	101.036	102.088	102.76	109.32	103.02	102.233	107.562	105.16	103.139	104.656	102.095	102.03	115.333	107.232
	40	190.476	100.249	112.333	125.219	110.514	101.75	101.36	116.25	107.333	106.625	102.429	102.3	106.139	104	101.35	101.667	104.3	104.056	105.143	106.5	115.333	102.167	100.933	104.25	101.694	101.679	106.733	102.812	102.25	108.778	105.1	104.111	103.062	119.806	102.214	102.144	102.22	109.24	102.878	102.233	108.812	105.36	103.056	104.969	102.571	101.576	115.833	106.357
	41	195.238	100.204	110.143	123.802	107.4	101.6	101.52	114.875	108.111	107.25	102.595	101.85	106.472	103.1	101	102	103.05	103.389	104.196	104.917	112.143	102.375	100.767	106.55	101.542	101.786	109.1	102.125	101.75	107.639	103.9	102.833	103.781	119.389	101	102.244	102.44	109.56	102.612	102.433	106.438	104.08	102.972	104.375	101.286	102.606	114	106.089
	42	200	100.242	108.714	123.688	106.886	102.25	101.16	112.375	107.444	107.75	102.786	102	107.778	104.5	101.55	101.958	103.4	104.056	103.929	105.583	108.143	101.875	101.3	106.85	101.375	102.321	110.133	100.75	102.417	107.528	103.6	103.333	103	114.889	101.429	102.162	102.56	108.68	102.367	102.433	106.562	103.96	102.194	104.438	101.429	103.333	116.333	107.732
	43	204.762	100.228	107.714	122.062	105.814	101.4	101.08	109.688	107.333	106.75	103	102.5	105.694	104	102.1	101.833	103.25	104.222	103.875	105.25	106.714	101.792	101.167	105.4	101.611	101.75	110.7	102.125	102.5	106.694	102.867	103.778	104.156	115.611	100.607	102.175	102.38	108.56	102.449	102.1	106.25	102.68	102.556	104.469	101.238	102.636	116.167	105.304
	44	209.524	100.189	111.429	122.51	105.943	101.2	101.64	108.562	108.222	107.125	102.071	102.7	105.917	103.2	100.55	101.417	103.95	102.556	103.911	105.333	105.714	102.333	101.033	105.45	101.528	101.786	111.1	102.375	101.833	106.389	101.967	106.056	102.75	117.278	101.893	101.819	102.24	109	103.082	102	107.5	103.74	102.194	105.469	101.81	101.818	114.333	104.893
	45	214.286	100.211	107.333	121.604	104.857	101.65	101.72	107.562	106.778	105.875	102.429	101.7	104.722	102.25	100.8	101.167	103.45	103.611	103.821	105.167	104.19	101.708	101.4	103.85	101.458	102.143	108.667	105.875	101.917	104.361	102.467	109.722	102.594	114.306	101.036	101.438	102.34	108.28	102.959	101.867	107.25	102.68	101.361	105.125	101.762	102.394	112.5	104.446
	46	219.048	100.164	111.095	121.76	105.157	102	101.88	106.062	107.889	106.438	102.714	102.2	104.5	103.8	101.5	101.417	103.4	102.944	104.357	105.333	104.714	101.625	101.467	103.2	100.903	101.607	109.2	111.812	104.917	105.833	103.467	115.611	102.844	115.861	101.643	101.938	102.64	107.56	102.49	101.667	107.25	103.66	101.75	105.062	101.19	102.182	111.667	104.679
	47	223.81	100.173	106.143	120.281	104.586	101.4	102.04	106.625	107	106.125	102.714	101.7	103.611	103.2	101.3	102.042	102.8	103	103.679	104.667	103.524	101.625	101.4	104.05	101.347	100.929	107	111.188	110.333	104.667	101.8	118.111	103.594	113.056	101.357	101.975	102.26	107.12	102.714	101.967	108.938	102.56	101.75	105.312	102.476	101.758	111.583	104.375
	48	228.571	100.151	109.81	122.094	112.129	101.15	101.52	106	109.222	107.5	102.857	101.8	103.194	103.8	100.9	101.667	103.65	103.5	103.75	104.667	103.095	102.833	101.933	103.85	101.514	101.607	106.4	112.125	108.583	104.278	101.4	118.556	103.406	115.25	101.357	101.95	102.1	105.92	103	102.6	106.875	103.08	101.361	105.406	101.714	102.273	110.417	103.643
	49	233.333	100.129	109.095	117.604	114.829	101.7	102.72	104.375	109	105.125	102.619	101.65	103.167	103.05	101.05	101.417	103.1	102.889	104.464	104.833	102.333	101.75	101.467	104.15	101.319	102.357	104.133	108.125	107.5	104.222	101.867	112.667	103.906	114.167	101.857	101.912	102.5	105.76	102.082	101.5	107.875	102.38	101.444	106	101.048	101.848	110.167	103.607
	50	238.095	100.123	109	115.771	116.471	100.75	101	103.688	107.222	105.812	102.19	101.9	102.583	102.45	101.25	100.75	102.9	103	103.821	105.167	102.619	101.458	101.133	102.85	101.403	103.179	104.8	106.875	104.833	104.222	101.2	110.056	105.656	113.472	100.75	101.881	102.52	104.32	102.776	101.7	105.875	102.38	101.861	105.219	101.619	102.091	109.083	103.464
	51	242.857	100.175	106.048	112.719	110.186	101.55	101.52	104.125	107.889	104.125	102.976	102.25	101.556	103.5	101.15	102.583	103.65	102.333	104.054	105.583	102.429	101.875	101.133	104.4	101.361	103.893	105.333	104.188	104.917	103.417	101.3	107.167	108.344	110.278	100.429	101.706	102.32	103.84	102.51	101.233	106.75	101.86	101.444	104.719	101.714	102.515	107.25	102.411
	52	247.619	100.073	106.619	111.958	111.957	100.8	101.4	104.062	107.222	106.312	103.048	101.3	102.25	103.45	102.35	100.458	102.8	102.611	103.839	103.167	101.81	102.375	101.467	107.15	101.5	106.893	106.433	104.688	104.583	103.639	101.7	106.889	111.25	110.028	101.714	102.044	102.18	104.2	102.469	102.067	107.5	102.48	101.25	104.281	101	103.121	108.417	102.857
	53	252.381	100.165	106.286	109.177	112.914	102.15	102.2	103.812	107.333	107.125	102.357	101.75	101.528	102.85	102.75	101.333	103.1	102.889	103.518	105.333	102.381	102.5	101.833	108.8	101.306	108.179	106.167	103.562	103.833	103.306	101.433	106.722	114.625	112.278	101.536	101.869	102.26	103.96	102.796	102.2	107.062	102.32	101.556	104.844	101.952	103.545	107.417	102.036
	54	257.143	100.153	107.762	108.76	111.614	101.4	101.8	104.25	107.778	105.312	102.714	102.4	102	103.05	103.9	101.375	103.7	103.722	103.464	105.667	102.81	102	100.9	111	102.194	106.893	107.1	102.5	103.417	103.528	101.267	104.667	119.344	111.889	101.821	101.844	101.94	104.16	102.612	101.333	107.25	102.16	101.417	103.906	101.19	103.394	107	101.982
	55	261.905	100.153	106.333	107.042	108.343	102.1	101.6	103.625	106.778	107.562	102.024	101.25	101.972	103.1	108.1	100.708	102.45	102.222	104.446	104.083	103.333	101.417	102.6	112.45	102.181	107.393	107.4	103.75	103.917	102.778	101.533	103.278	119.688	111.694	101.143	102.031	101.72	104.2	102.735	101.7	109.688	102.6	101.611	103.969	102.381	103.394	106.167	101.661
	56	266.667	100.164	107.19	106.438	108.357	101.95	101.52	103.812	106	107.438	101.786	101.6	101.694	102.6	106.95	101	102.7	101.889	103.607	105.583	102.667	102.625	102.967	113.1	103.792	106.857	106.033	101.875	102.667	103.306	101.4	104.333	115.625	108.944	101.179	101.744	102.64	103.44	102.347	102.1	107.688	102.52	101.167	103.906	101.667	104.515	107.417	102.179
	57	271.429	100.107	105.571	106.438	106	101.55	101.52	103.812	106.667	110.125	102.31	101.1	101.889	103.35	109.4	101.792	102.9	102.222	103.696	104.167	101.762	102.333	104.1	114.2	104.569	105.607	106.467	102.25	103.083	102.694	101.333	103.556	112.75	107.75	101.536	101.794	101.72	102.4	102.531	101.367	109.188	102.12	101.306	103.969	101	104.636	107.083	101.857
	58	276.19	100.086	107.143	108.177	106.5	101	101.84	103.5	108.444	112.125	103.381	101.6	102.25	102.15	106.15	102.125	102.4	102.722	103.911	104.417	103.143	102.375	106.233	114	107.069	106	106.767	102	103.583	103.833	101.7	102.667	110.094	106.361	101.5	102.131	102.28	103.2	103.408	101.7	110.062	102.26	101.583	103.906	101.524	104.152	106.583	101.643
	59	280.952	100.082	107.667	108.479	105.057	101	102	102.25	109.222	111.625	101.905	100.9	101.75	102.85	105.6	101.292	102.8	101.389	103	103.667	104	102.375	106.2	113.85	106.375	105.964	106.067	101.875	101.667	103.194	101.1	102.389	107.656	104.972	101.5	101.956	102.3	103	108	101.867	107.438	101.36	101.444	103.875	101.952	104.333	106.333	101.964
	60	285.714	100.025	104.429	110.208	103.6	101.7	101.4	102.875	109.778	108.5	102.69	101.95	101.722	102.85	104.25	102.042	103.4	102	103.643	103.083	103	102.042	106.133	114.95	107.472	103.143	107.4	101.25	103.5	102.833	100.867	103.722	105.906	104.139	101.643	101.9	101.74	101.76	110.959	103	109.312	102.82	101.028	104.156	101.762	103.152	105.333	102.089
	61	290.476	100.038	106.095	112.646	104.214	101.75	101.64	103	111.889	109	102.381	101.5	101.75	102.1	102.35	101.292	103.35	101.444	103.179	104.75	106.714	101.542	106.767	116.6	107.694	103.964	105.767	101.25	103.333	103.639	100.433	103.889	104.875	103.944	102.143	101.863	102.32	102.96	114.102	102.833	109.312	101.62	101.25	103.781	101.524	103.273	106.333	101.429
	62	295.238	100.124	107	112.479	103.571	101.55	101.64	103.562	111	107.438	103.024	102.5	102	103.1	102.65	101.792	103.65	103.056	104.018	104.083	106.952	102.792	107.233	114.55	109	103.214	106.933	101.062	102.667	103	101.167	104.111	105.188	104.083	101.214	101.8	102.46	102.28	112.408	103.967	109.25	102.12	101.111	104.5	101.048	102.697	106.75	101.357
	63	300	100.12	107.381	111.677	103.486	101.1	101.52	102.438	112	106.375	102.548	102.75	101.611	102.85	101	101.542	102.25	102.444	103.714	104.917	107.667	102.917	106.867	116.5	109.208	103.393	105.867	101.438	102	102.861	101.5	103.611	104.375	104.278	102.25	101.956	101.32	103.12	112.898	104.333	107.938	102.62	101.972	103.938	101.286	102.848	104.5	101.607
[truncated: 112 more columns]

## Sheet: Fig 3C
Figure 3C: Relative PM GFP-Lact-C2 fluorescence before/after heat shock in Wild type and tcb1/2/3D mutant cells
	Strain	Wild type, 26C (N=3, n=153)																		tcb123, 26 (N=3, n=152)																		Wild type, 10min 42C (N=3 n=152)
	Exp.	1						2						3						1						2						3						1						2
		PM	Cyto	BG	PM- BG	Cyto- BG	PM- BG/Cyto- BG	aver. PM	aver. Cyto	aver. BG	PM- BG	Cyto- BG	PM- BG/Cyto- BG	aver. PM	aver. Cyto	aver. BG	PM- BG	Cyto- BG	PM- BG/Cyto- BG	aver. PM	aver. Cyto	aver. BG	PM- BG	Cyto- BG	PM- BG/Cyto- BG	aver. PM	aver. Cyto	aver. BG	PM- BG	Cyto- BG	PM- BG/Cyto- BG	aver. PM	aver. Cyto	aver. BG	PM- BG	Cyto- BG	PM- BG/Cyto- BG	aver. PM	aver. Cyto	aver. BG	PM- BG	Cyto- BG	PM- BG/Cyto- BG	aver. PM	aver. Cyto	aver. BG	PM- BG	Cyto- BG	PM- BG/Cyto- BG
	cell 1	12106.5	4343.06	2793.22	9313.31	1549.84	6.00922	39107.6	16742.7	2486.33	36621.3	14256.3	2.56877	12474.1	5543.73	3072.55	9401.53	2471.19	3.80446	25062.3	10877.5	2677.49	22384.8	8200.01	2.72985	40702	12306	2589.68	38112.3	9716.28	3.92252	22545.9	7513.89	3574.45	18971.5	3939.44	4.81578	27280.4	10037.7	3814.44	23465.9	6223.27	3.77067	26052.9	13916.9	3160.96	22891.9	10756	2.1283
	2	12122.9	5883.71	2429.79	9693.16	3453.93	2.80642	38049.2	14409	3144.54	34904.6	11264.5	3.09864	11989.2	5597.26	4728.39	7260.76	868.877	8.35649	13366.7	6605.27	2822.94	10543.7	3782.34	2.78763	11290.1	4632.16	2631.46	8658.69	2000.7	4.32782	42360.2	11755.7	3335.24	39025	8420.49	4.63453	28361.3	9149.85	2916.19	25445.1	6233.65	4.0819	48535.2	14898	3495.45	45039.8	11402.6	3.94997
	3	13697.4	3952.65	2141.19	11556.2	1811.46	6.3795	41211	12393.9	3273.5	37937.5	9120.38	4.15964	14755.2	5877.56	3572.2	11183	2305.36	4.85088	37911.8	8422.41	2750.42	35161.3	5671.98	6.19913	15895.9	8510.02	2282.97	13612.9	6227.05	2.1861	19955	6997.79	3655.33	16299.6	3342.45	4.87655	14010.7	7699.87	2603.01	11407.7	5096.86	2.23817	18505.5	6257.98	3123.39	15382.1	3134.59	4.9072
	4	13053.9	5773.23	2815.78	10238.1	2957.45	3.46181	47281.6	12935.6	2753.93	44527.6	10181.7	4.37331	16000.2	6285	3067.13	12933.1	3217.87	4.01914	15000.4	7089.01	2707.03	12293.4	4381.98	2.80544	8678.65	4441.61	2416.77	6261.87	2024.84	3.09253	15028.6	6138.21	3260.94	11767.7	2877.27	4.08987	20725.6	8288.98	2932.79	17792.8	5356.18	3.32192	33508.6	12086.5	2749.87	30758.7	9336.65	3.2944
	5	33882.8	10678.3	2357.81	31525	8320.44	3.78886	37909.6	13108.3	2862.69	35046.9	10245.6	3.42069	12459	6353.26	3811.19	8647.82	2542.07	3.40189	35270	9031.64	2797.69	32472.3	6233.95	5.20895	9134.57	4641.67	2026.89	7107.68	2614.78	2.71827	22261	8867.36	3653.74	18607.3	5213.62	3.56898	17093.6	6554.92	2746.66	14347	3808.26	3.76733	20022.5	9249.46	3718.9	16303.6	5530.56	2.94792
	6	12900.3	3946.1	2322.47	10577.9	1623.63	6.51493	18987.3	8513.9	2461.62	16525.7	6052.28	2.73049	19979.2	6754.31	3022.28	16956.9	3732.03	4.54363	26013.3	7668.3	3119.04	22894.3	4549.26	5.03254	10163.9	5331.14	2072.86	8091.03	3258.29	2.48322	14905.9	5761.72	2961.72	11944.2	2800	4.26577	15611.1	7924.51	3182.46	12428.7	4742.05	2.62095	19997.6	8588.28	3131.96	16865.6	5456.31	3.09103
	7	19196.5	7013.28	2945.97	16250.5	4067.31	3.99539	34714.5	12952.8	3197	31517.5	9755.8	3.23064	18765.5	5172.82	3090.51	15675	2082.31	7.52769	21504.6	7277.9	2305.66	19198.9	4972.23	3.86122	15220.8	7128.49	2410.8	12810	4717.7	2.7153	19795.1	9274.03	3800.95	15994.2	5473.09	2.92233	20593.4	8364.11	2737.48	17855.9	5626.63	3.17347	22154.3	9564.49	2475.28	19679	7089.21	2.77591
	8	20746.2	6665.16	2455.18	18291	4209.98	4.34468	28161.3	11172.1	2657.34	25504	8514.76	2.99526	8712.77	5552.27	3094.21	5618.55	2458.06	2.28577	24754.9	7801.36	2733.43	22021.5	5067.93	4.34526	13760.5	5816.87	2578.69	11181.8	3238.18	3.45311	32618.1	9683.62	3709.38	28908.8	5974.24	4.8389	16486.1	8035.02	3216.89	13269.2	4818.13	2.75402	20588.4	10540.9	2423.43	18165	8117.42	2.23777
	9	8937.33	4464.63	2351.31	6586.01	2113.32	3.11643	26540.2	9801.4	2901.37	23638.8	6900.03	3.4259	22082.9	7598.5	3276.8	18806.1	4321.7	4.35154	39440.2	9595.79	2654.01	36786.2	6941.79	5.29925	7612.96	4571.11	2543.05	5069.91	2028.06	2.49988	14575.4	8187.18	3418.15	11157.2	4769.02	2.33951	37611.8	13495.5	2726.31	34885.5	10769.2	3.23939	41139.4	14468	2718.43	38421	11749.6	3.26999
	10	22509.9	7185.18	2477.82	20032	4707.36	4.25548	28542.9	10851.6	2752.51	25790.4	8099.05	3.18438	15414.5	4634.61	3098.37	12316.2	1536.24	8.01707	55201.4	11126.5	3247.11	51954.3	7879.35	6.59372	19670.9	8310.75	2445.86	17225	5864.88	2.93698	12953	4349.09	2795.27	10157.7	1553.82	6.53724	35059.5	12209.6	2938.48	32121.1	9271.14	3.46463	18442.7	8611.44	3272.69	15170	5338.76	2.84149
	11	16923.9	6735.63	2985.91	13938	3749.73	3.71707	51267.1	17720.8	2567.93	48699.1	15152.9	3.21385	27688.2	9222.3	3264.04	24424.2	5958.26	4.09922	25701	10570.7	3140.49	22560.5	7430.18	3.03633	16221.9	5614.9	2085.91	14136	3529	4.00567	24123.1	9594.62	4094.61	20028.5	5500	3.64154	13741	6645.17	2807.05	10933.9	3838.13	2.84876	51520.2	25564.8	3144.53	48375.7	22420.3	2.15767
	12	16394.2	6901.33	2285.46	14108.7	4615.86	3.05657	53157.1	20818.3	2691.77	50465.3	18126.5	2.78406	36751.8	8399.48	3614.05	33137.8	4785.43	6.92472	14577.5	6070.12	2500.64	12076.9	3569.48	3.38337	7481.3	4682.69	2046.24	5435.05	2636.45	2.0615	22558.6	8670.57	3757.66	18801	4912.9	3.82685	15535.9	6077.19	2756.97	12778.9	3320.21	3.84882	55753.6	15263.3	3176.62	52577	12086.6	4.35
	13	14990.3	5932.95	2597.64	12392.7	3335.31	3.7156	25529.5	9315.5	2847.91	22681.6	6467.59	3.50697	13730.5	6041.23	3047.12	10683.3	2994.11	3.56812	14179.9	7336.19	2470.75	11709.1	4865.44	2.40659	10078.7	4621.76	2076.28	8002.46	2545.48	3.14379	29324.8	8962.53	3268.65	26056.2	5693.88	4.57617	21721.8	7172.63	2792.98	18928.8	4379.65	4.32199	16378.7	6958.17	2878.08	13500.6	4080.09	3.3089
	14	33934.5	10359.7	3287.99	30646.5	7071.68	4.3337	13072.3	7310.69	2641.22	10431.1	4669.47	2.2339	17465	6927.27	3184.42	14280.6	3742.85	3.81544	16437.3	4901.21	2499.63	13937.7	2401.59	5.80354	7929.25	3693.46	1751.71	6177.54	1941.75	3.18143	51701.6	15355.5	3929.53	47772.1	11426	4.18099	13049.8	5847.78	2580.57	10469.2	3267.21	3.20434	33232.8	12092.7	3057.2	30175.6	9035.52	3.33967
	15	19964.6	6266.14	2483.37	17481.2	3782.77	4.62128	27845.4	9860.19	2401.96	25443.4	7458.24	3.41145	19761.1	6827.5	3025.2	16735.9	3802.3	4.40152	36769.4	9951.06	3181.52	33587.9	6769.54	4.96162	12005.7	6104.51	2746.24	9259.46	3358.28	2.75721	14257.3	5463.91	3575.32	10682	1888.59	5.65607	24058.6	9970.52	2925.02	21133.6	7045.5	2.99959	24256.9	11674.2	2813.29	21443.6	8860.92	2.42002
	16	11888.5	6094.69	3021.07	8867.41	3073.62	2.88501	28233.1	9218.62	2609.23	25623.8	6609.39	3.87688	11226.9	5212.63	3020.46	8206.44	2192.18	3.74351	14936.2	5577.89	2324.89	12611.3	3253	3.87684	41410.3	19369.3	3020.91	38389.4	16348.4	2.3482	25317.8	8731.14	4412.41	20905.3	4318.73	4.84062	15260.4	7091.64	2780.22	12480.2	4311.42	2.89469	17707.1	7424.62	2606.94	15100.2	4817.68	3.13433
	17	13940.5	4844.56	2399.93	11540.6	2444.63	4.72079	15399.1	6510.93	2691.78	12707.3	3819.15	3.32725	21194.3	8213.41	2871.27	18323.1	5342.14	3.42991	22837.4	9673.06	3964.98	18872.4	5708.08	3.30627	30056.7	8818.86	1855.9	28200.8	6962.96	4.05011	16829.1	5319.31	3358.96	13470.1	1960.35	6.87128	23376.9	9756.98	3955.08	19421.8	5801.9	3.34749	22387.7	9711.05	2723.23	19664.5	6987.82	2.81411
	18	22804.7	5961.77	2810.96	19993.8	3150.81	6.3456	30475.1	11500.2	3373.43	27101.7	8126.8	3.33485	15160.8	6630.27	3060.76	12100	3569.51	3.38982	47931.9	13467.8	3020.92	44911	10446.9	4.29896	28755.7	9891.39	2300.09	26455.6	7591.29	3.485	32648.8	13836.9	3213.77	29435	10623.1	2.77085	20049.4	8310.48	3056.2	16993.2	5254.27	3.23416	33449.5	12690.2	2770.83	30678.6	9919.32	3.09282
	19	19249.6	6681.49	2334.16	16915.5	4347.33	3.89101	29249.2	11371.2	2670.78	26578.4	8700.46	3.05483	26295.1	10909.6	2980.53	23314.6	7929.02	2.94041	15168.9	5353.21	2839.93	12329	2513.29	4.90552	16568.6	7355.31	2322.6	14246	5032.72	2.83069	25313.7	7140.6	3490.08	21823.6	3650.52	5.97821	18999.4	7840.52	2840.6	16158.8	4999.92	3.23181	62094.3	25872.5	3136.94	58957.4	22735.6	2.59318
	20	21335.1	5658.69	2099.68	19235.4	3559.01	5.40471	50878.1	20010.1	4252.74	46625.4	15757.4	2.95896	13658.7	6455.99	2803.6	10855.1	3652.39	2.97206	34264.9	10860.7	3045.5	31219.4	7815.21	3.99469	15835.2	6662.92	1949.85	13885.4	4713.07	2.94614	21915.8	6960.49	4356.41	17559.4	2604.08	6.74302	9805.54	5838.06	3023.96	6781.58	2814.1	2.40986	55993.8	18315.7	3264.32	52729.5	15051.4	3.5033
	21	17089.2	5569.26	2690.61	14398.6	2878.65	5.00186	14661.7	7111.22	2619.01	12042.7	4492.21	2.6808	15974.8	6272.55	3072.84	12902	3199.72	4.03223	9429.23	5165.35	2663.16	6766.07	2502.19	2.70406	27166.9	8986.96	2629.39	24537.5	6357.57	3.85957	11888.2	5644.65	3141.8	8746.35	2502.85	3.49456	25490.8	8079.41	4218.23	21272.5	3861.18	5.50933	51707.2	15087.9	3799.23	47908	11288.7	4.24389
	22	11309.9	3802.03	2292.11	9017.81	1509.92	5.97236	16796.1	8381.73	3936.45	12859.6	4445.28	2.89287	19360.4	6622.09	3000.83	16359.6	3621.25	4.51766	18162	7282.58	3100.94	15061	4181.64	3.6017	23474.5	7468.6	2434.79	21039.7	5033.81	4.17968	20333.4	6952.37	4295.07	16038.3	2657.3	6.03556	42878.9	16041.6	2967.97	39910.9	13073.6	3.05278	18268	7978.04	2704.96	15563.1	5273.07	2.95142
	23	34545.4	10697.8	3628.64	30916.7	7069.17	4.37346	28966.4	11463.5	3113.34	25853	8350.16	3.09611	30521.8	8076.21	3951.79	26570	4124.42	6.44213	13998.9	6226.73	2413.15	11585.8	3813.58	3.03803	22397.1	6802.99	2186.24	20210.9	4616.75	4.37774	19131.3	6509.72	3044.49	16086.8	3465.23	4.64234	17784.5	6409.03	2770.13	15014.4	3638.9	4.12607	18505.6	8223.26	2799.97	15705.6	5423.29	2.89596
	24	30489.7	8023.26	2355.78	28133.9	5667.48	4.9641	21036.5	7818.23	2442.16	18594.4	5376.07	3.45873	15941.6	5391.59	3196.14	12745.5	2195.45	5.8054	26488.3	8289.52	2735.76	23752.5	5553.76	4.27683	9908.65	3727	2202.99	7705.66	1524.01	5.05618	22595.8	10640.5	3750.3	18845.4	6890.21	2.7351	20893.3	11100	2827.46	18065.9	8272.54	2.18384	27188.5	10286.3	2837.4	24351.1	7448.86	3.26911
	25	11180.8	4354.74	2463.99	8716.79	1890.75	4.61022	14623.1	7552.39	2210.69	12412.4	5341.7	2.32367	19632.3	5527.58	3227.48	16404.8	2300.1	7.13221	24235.9	9219.86	3204	21031.9	6015.86	3.49608	41510	17610.1	3850.47	37659.5	13759.6	2.73697	10946.3	5127.01	2978.47	7967.85	2148.54	3.7085	14253.4	6095.88	2922.75	11330.7	3173.14	3.57081	19955.6	8134.1	2574.07	17381.5	5560.03	3.12616
	26	21246.4	7781.3	2811.27	18435.1	4970.03	3.70926	26115.3	13697.4	2773.17	23342.1	10924.2	2.13673	31828.1	8775.22	3089.63	28738.4	5685.6	5.0546	23586.6	9614.26	3967.53	19619	5646.74	3.4744	17825.6	5815.69	2175.72	15649.9	3639.98	4.29945	29430.7	10027.3	3536.04	25894.6	6491.21	3.98918	21117.6	7372.99	3009.17	18108.5	4363.82	4.14969	22008.9	11976.1	2863.53	19145.4	9112.59	2.10098
	27	13798.9	5241.39	2532.45	11266.4	2708.94	4.15896	24063.5	10714.8	2410.18	21653.3	8304.65	2.60737	12198.8	5242.29	3273.3	8925.48	1968.99	4.53302	13091.9	4510.98	2435.77	10656.2	2075.21	5.13499	10309.2	3438.69	2127.8	8181.36	1310.9	6.24104	15250.8	7495.44	3090.12	12160.6	4405.32	2.76044	13325.3	5537.34	2589.97	10735.3	2947.37	3.64234	16082.6	6879.48	3159.54	12923	3719.94	3.47399
	28	21149.2	6200.86	2756.84	18392.4	3444.02	5.34038	14903	6796.83	2534.16	12368.9	4262.67	2.90167	17253.3	6610.11	3052.78	14200.5	3557.33	3.9919	30291.5	10514.4	3721.13	26570.3	6793.28	3.91127	13595.7	4798.08	2135.56	11460.1	2662.51	4.30425	16469.6	7838.14	3270.82	13198.7	4567.31	2.88982	22543.9	8363.91	2685.69	19858.2	5678.22	3.49726	34941	15080	2726.25	32214.7	12353.7	2.6077
	29	13327.7	5477.22	2761.98	10565.8	2715.24	3.89127	27485.7	11017.8	2396.8	25088.9	8621.04	2.9102	12140.4	5767.48	3362.07	8778.37	2405.41	3.64943	16682.6	7251.13	2405.54	14277	4845.59	2.9464	20693	6761.62	2046.56	18646.5	4715.06	3.95466	14606.2	6133.73	3073.26	11532.9	3060.47	3.76835	20370.8	8164.11	3195.69	17175.1	4968.42	3.45686	16208.1	8204.95	2484.56	13723.6	5720.38	2.39906
	30	9956.55	5858.89	2436.47	7520.08	3422.41	2.1973	29036.5	10868.1	2460.59	26575.9	8407.5	3.16097	12555.6	5243.39	3296.6	9259.02	1946.79	4.75604	31786	7704.02	2634.81	29151.1	5069.21	5.75063	12986.9	3921.12	2324.68	10662.3	1596.44	6.67878	37440.4	11101.4	4538.45	32902	6562.99	5.01326	12751.1	5890.71	2567.15	10184	3323.56	3.06418	50275.4	18351.6	2801.28	47474.1	15550.3	3.05294
	31	14554.2	5858.88	2641.08	11913.1	3217.8	3.70224	17844.4	8977.07	2459.09	15385.3	6517.98	2.36044	13973.6	4464.21	3368.69	10604.9	1095.52	9.68029	49931.9	12853.6	2453.36	47478.5	10400.3	4.56513	43515.8	11081.9	2668.63	40847.2	8413.31	4.85507	29019	8833.88	3070.17	25948.8	5763.71	4.5021	19773.3	10459.5	2988.45	16784.9	7471.03	2.24666	16917.1	10722.7	2795.92	14121.2	7926.79	1.78145
	32	41170.7	9748.15	2885.34	38285.3	6862.81	5.57867	41115.2	14062.2	3019.3	38095.9	11042.9	3.44981	12221.7	5629.08	3010.36	9211.36	2618.72	3.51751	12792.4	5362.96	3363.98	9428.41	1998.98	4.71661	9363.35	4357.91	2290.64	7072.71	2067.28	3.42127	15556.8	6241.9	3304.84	12252	2937.05	4.17152	16976.5	7842.21	2695.26	14281.2	5146.95	2.7747	33237.6	13612.4	3591.15	29646.5	10021.3	2.95836
	33	29494.2	8148.38	2639.55	26854.6	5508.83	4.87483	32166	13623	2428.15	29737.8	11194.8	2.65639	26315.8	8001.29	4413.85	21901.9	3587.44	6.10517	16518.3	6795.93	2749.18	13769.2	4046.75	3.40252	11940.4	4064.18	2241.23	9699.14	1822.95	5.32058	13215.2	6147.27	3559.45	9655.74	2587.82	3.73123	12472.2	6389.33	2859.91	9612.31	3529.42	2.72348	31022.9	13670.9	2915.88	28107	10755	2.61338
	34	10929.8	5406.85	2960.19	7969.64	2446.65	3.25736	22141.6	9191.85	3299.79	18841.9	5892.06	3.19784	24185	6702.41	3052.87	21132.2	3649.54	5.79037	16262.9	8154.44	2937.23	13325.6	5217.21	2.55417	9164.43	4700.83	1968.51	7195.92	2732.32	2.63363	21358.5	7991.82	3024.19	18334.3	4967.62	3.69076	13025	5733.83	2789.38	10235.6	2944.45	3.47623	19209.1	9361.28	2699.6	16509.5	6661.68	2.47829
	35	12589.3	4838.85	2317.07	10272.2	2521.77	4.0734	36299.8	13517	3207.71	33092	10309.3	3.20992	24296.5	7312.46	3063.1	21233.4	4249.36	4.99686	29133.6	11128.8	2860.96	26272.6	8267.81	3.1777	14373.9	5923.63	2246.16	12127.7	3677.47	3.29784	15815.8	7744.15	5034.43	10781.3	2709.71	3.97877	19717.4	9359.09	2783.69	16933.7	6575.4	2.5753	27187.9	10248	2694.67	24493.2	7553.37	3.24268
	36	7207.6	4835.04	2382.41	4825.18	2452.63	1.96735	25189.3	13915.8	3685.36	21503.9	10230.4	2.10196	10408.2	4280.31	2909.06	7499.16	1371.24	5.46889	15090.4	6868.02	2463.42	12627	4404.6	2.86678	14923.1	5716.79	2289.78	12633.3	3427.01	3.68638	31356.1	11755.4	3242.74	28113.3	8512.63	3.30254	14697.7	6128.43	2740.31	11957.4	3388.12	3.52922	21170.2	7766.31	3481.1	17689.1	4285.2	4.12795
	37	19574.6	7692.89	2990.95	16583.6	4701.94	3.52697	21211	8853.65	2726.6	18484.5	6127.05	3.01686	14368.1	5569.68	3826.75	10541.4	1742.94	6.04805	39446	14219.2	2575.69	36870.3	11643.5	3.16659	13237.3	4260.65	2189.32	11047.9	2071.33	5.33374	12449.1	5114.61	3076.7	9372.37	2037.91	4.59901	28613.3	9158.28	2811.06	25802.3	6347.23	4.06513	39157.3	16579.2	3291.24	35866	13287.9	2.69914
	38	27276	6109.14	2441.51	24834.5	3667.63	6.77126	33904.5	13381.1	3473.64	30430.8	9907.48	3.0715	17453.2	7228.94	3175.45	14277.7	4053.49	3.52233	17501	9294.01	3007.25	14493.7	6286.76	2.30543	33179.2	10486.4	3207.87	29971.3	7278.56	4.11775	21093.3	6794.01	3493.96	17599.4	3300.04	5.33307	13622.9	6614.25	2880.69	10742.3	3733.56	2.87722	17534.9	8635.63	2622.47	14912.5	6013.16	2.47997
	39	24286.4	7482.98	2792.84	21493.6	4690.13	4.58272	51007.3	18498.3	2797.4	48209.9	15700.9	3.07051	25199.4	7022.91	3257.51	21941.9	3765.39	5.82724	24762.7	9703.8	2676.16	22086.5	7027.64	3.14281	9669.21	5234.16	2025.95	7643.26	3208.2	2.38241	18746.7	6743.59	3272.24	15474.4	3471.36	4.45774	12523	7190.84	2613.51	9909.5	4577.33	2.16491	23708.7	7532.62	2766.11	20942.6	4766.5	4.3937
	40	20659.7	5226.4	2470.84	18188.9	2755.56	6.6008	32715.2	11479.2	2549.63	30165.5	8929.58	3.37816	33667.2	12247.6	4291.11	29376	7956.49	3.69208	31373.8	9178.61	2786.89	28586.9	6391.72	4.47249	23234.5	7532.08	2157.1	21077.4	5374.98	3.92138	11696.3	4893.76	3224.98	8471.37	1668.78	5.07638	46501	12525.6	4432.21	42068.8	8093.37	5.19794	60635.7	17495.2	3031.46	57604.3	14463.7	3.98267
	41	29352	8202.32	2905.7	26446.3	5296.62	4.99305	47001.3	18437.4	4335.62	42665.7	14101.8	3.02555	22902.8	6638.34	4599.78	18303	2038.56	8.97838	14297.2	5742.77	3011.2	11286	2731.57	4.1317	8275.53	4339.35	2187.87	6087.66	2151.48	2.82953	14857.9	8058.75	3562.22	11295.7	4496.54	2.51209	22050.9	7111.06	2639.73	19411.2	4471.33	4.34125	15696.3	7191.06	2891.73	12804.5	4299.33	2.97826
	42	16629.4	6125.39	2187.71	14441.7	3937.68	3.66756	39046.9	14464.7	4617.57	34429.3	9847.15	3.49637	26265.4	7947.5	3432	22833.4	4515.5	5.05668	30769.3	11489.9	2523.7	28245.6	8966.21	3.15022	31964.6	14384.6	2411.15	29553.4	11973.5	2.46824	24733	8792.42	4369.73	20363.2	4422.68	4.60427	12633.4	5821.64	3463.22	9170.16	2358.41	3.88827	60228.8	25621.1	3433.71	56795.1	22187.4	2.55979
	43	16568.1	6833.59	2551.5	14016.6	4282.09	3.27331	24849.7	7383.51	3232.21	21617.5	4151.3	5.20741	15781.2	5237.92	3085.93	12695.3	2151.99	5.89932	11779.9	4958.23	2610.07	9169.83	2348.16	3.90511	12490.1	4773.2	2215.09	10275	2558.1	4.01664	13108.2	4904.87	3060.26	10047.9	1844.62	5.44716	50407.6	12083.3	3524.04	46883.5	8559.22	5.47755	61789	22018	2919.51	58869.5	19098.5	3.08242
	44	8630.75	3701.35	2279.25	6351.5	1422.1	4.46628	27223.1	9863.54	2692.9	24530.2	7170.65	3.42091	24012.1	8199.31	3998.72	20013.3	4200.59	4.76442	29199.3	9587	2586.35	26612.9	7000.64	3.8015	19188.3	6973.56	2153.5	17034.8	4820.06	3.53415	15633.3	5326.09	2862.54	12770.8	2463.55	5.18391	17617.5	7876.75	3612.71	14004.8	4264.04	3.28439	31406.7	15656.2	2996.3	28410.4	12659.9	2.24411
	45	44297.5	10431.9	4360.16	39937.4	6071.78	6.57754	48668.7	15101.8	2929.85	45738.8	12172	3.75772	12373.6	6344.73	3086.49	9287.11	3258.25	2.85034	18072.7	7127.49	2685.81	15386.8	4441.68	3.46419	24827.9	9298.71	3034.58	21793.4	6264.13	3.47908	21152.7	7981.44	5353.31	15799.4	2628.12	6.01166	14582.5	5144.26	2820.88	11761.6	2323.38	5.06229	18447.3	8594.24	2946.34	15500.9	5647.9	2.74455
	46	32593.6	7554.46	3099.86	29493.8	4454.6	6.62096	44140.6	14908.9	3426.15	40714.4	11482.7	3.54572	33785.3	9031.11	3325.66	30459.6	5705.45	5.33869	36044.6	11390.7	4300.43	31744.1	7090.28	4.47713	43419.5	16563.4	2334.81	41084.7	14228.6	2.88747	19204.9	8745.98	3909.76	15295.1	4836.22	3.16262	12234.5	5809.15	3099.98	9134.52	2709.17	3.37171	59942.9	27982.5	3228.9	56714	24753.6	2.29114
	47	12228.8	5416.43	2501.77	9726.99	2914.66	3.33727	24470.7	9797.38	2556.58	21914.1	7240.8	3.02647	29138	9515.16	3059.16	26078.9	6456	4.03948	28495.4	10887.8	2618.98	25876.4	8268.84	3.12939	15621	6749.03	2203.65	13417.3	4545.38	2.95185	41986	10090.9	3009.91	38976.1	7080.98	5.50433	12854.6	5239.49	2803.7	10050.9	2435.78	4.12637	32203.5	11141.6	2721.08	29482.5	8420.56	3.50125
	48	13955.1	5352.49	2476.03	11479.1	2876.45	3.99071	40518.5	14941.8	4478.68	36039.9	10463.1	3.44446	22963.4	6907.02	2852.31	20111.1	4054.71	4.95994	32467.3	8422.66	2784.51	29682.8	5638.15	5.26464	12497.1	5920.1	2292.27	10204.8	3627.83	2.81294	17666.2	7712.73	3614.58	14051.7	4098.15	3.42878	15782	7851.18	2871.21	12910.8	4979.98	2.59254	18245.2	8697.4	2536.12	15709.1	6161.28	2.54965
	49	59475.5	12293.4	3336.91	56138.6	8956.46	6.26794	32252.2	11354.4	2403.1	29849.1	8951.3	3.33461	18127.6	6632.03	3081.94	15045.6	3550.1	4.2381	28341.1	10397.3	3365.93	24975.2	7031.41	3.55195	13864.4	5545.51	2147.78	11716.6	3397.73	3.44836	13585.4	5695.58	2991.53	10593.9	2704.05	3.91778	19507.6	7830.04	3169.19	16338.4	4660.84	3.50546	19034.5	7625.05	2712.07	16322.5	4912.98	3.32231
	50	15484.9	5233.03	2543.23	12941.7	2689.8	4.8114	28207.8	11889	4861.57	23346.2	7027.41	3.32217	23628.8	7390.57	3724.31	19904.5	3666.26	5.42909	13212.4	5649.11	2526.23	10686.1	3122.87	3.42189	21607.8	7869.95	2252.96	19354.9	5616.99	3.44577	20936.8	6549.19	3739.13	17197.7	2810.06	6.12005	16972.3	8900.87	2889.74	14082.6	6011.13	2.34275	23174.1	7266.86	2716.29	20457.9	4550.56	4.49568
	51							27665.2	11041.8	4160.04	23505.2	6881.73	3.41559	16460.4	9223.66	3036.03	13424.4	6187.63	2.16956													39028.4	9594.29	5105.2	33923.2	4489.09	7.55681							38503.8	16747.3	3612.29	34891.5	13135	2.65637
	52													33786.4	11238	3201.07	30585.3	8036.96	3.80558													18774.4	5963.14	3037.27	15737.1	2925.87	5.37861
	53
	54
[truncated: 24 more columns]

## Sheet: Fig 3D
Figure S3D: Line scan of ER GFP-Lact-C2 fluorescence after heat shock in Wild type and tcb1/2/3D cells
	Wild type, 10min 42C				tcb1/2/3D, 10min 42C
	Distance (mm)	Signal intensity			Distance (mm)	Signal intensity
		GFP-Lact-C2	FM4-64			GFP-Lact-C2	FM4-64
	0	144.734	103.764		0	194.128	223.381
	0.11	155.814	123.701		0.11	240.531	261.299
	0.22	186.513	144.415		0.22	305.939	311.881
	0.33	230.048	181.668		0.33	468.261	387.117
	0.44	370.463	279.143		0.44	758.963	447.726
	0.55	722.153	489.476		0.55	1262.39	577.706
	0.66	1283.95	882.784		0.66	1682.09	736.658
	0.77	1874.66	1475.25		0.77	1585.48	882.22
	0.88	1875	1859.88		0.88	1217.31	944.91
	0.99	1539.89	1579.41		0.99	973.085	934.752
	1.1	1123.63	1194.77		1.1	871.461	873.739
	1.21	963.548	800.828		1.21	863.541	742.908
	1.32	914.999	691.6		1.32	841.04	629.473
	1.43	932.887	748.728		1.43	816.531	585.172
	1.54	919.092	945.612		1.54	848.654	694.62
	1.65	887.15	1095.46		1.65	873.129	1184.02
	1.76	839.111	1344.76		1.76	909.238	1971.79
	1.87	757.055	1754.37		1.87	1021.98	2928.11
	1.98	614.368	2446.79		1.98	1161.36	3514.05
	2.09	501.809	2983.14		2.09	1178.25	3274.34
	2.2	449.044	3082.75		2.2	1113.1	2619.35
	2.31	409.429	2810.84		2.31	981.443	2014.43
	2.42	399.849	2332.5		2.42	920.599	1573.72
	2.53	373.187	1823.69		2.53	828.333	1267.25
	2.64	339.119	1323.07		2.64	714.601	1060.95
	2.75	337.536	1013.34		2.75	685.387	870.8
	2.86	335.323	836.637		2.86	679.98	757.047
	2.97	330.043	805.327		2.97	672.127	665.398
	3.08	335.598	835.865		3.08	663.728	638.316
	3.19	345.734	877.927		3.19	723.321	643.904
	3.3	367.742	977.724		3.3	710.148	687.451
	3.41	357.047	993.286		3.41	695.684	770.535
	3.52	377.528	997.191		3.52	732.911	897.103
	3.63	401.586	955.637		3.63	832.765	1068.09
	3.74	396.465	1024.08		3.74	955.832	1332.83
	3.85	395.145	1138.39		3.85	1128.58	1622.12
	3.96	391.503	1358.94		3.96	1214.85	1779.95
	4.07	394.022	1615.64		4.07	1213.92	1621.43
	4.18	401.022	2059.75		4.18	1073.22	1285.52
	4.29	423.134	2583.65		4.29	963.397	985.568
	4.4	461.488	2988.81		4.4	907.87	860.263
	4.51	475.725	3219.35		4.51	861.884	880.987
	4.62	505.084	3275		4.62	838.282	898.071
	4.73	514.576	3150.05		4.73	848.92	886.489
	4.84	577.779	2833.45		4.84	908.355	876.728
	4.95	682.09	2119.08		4.95	924.22	846.113
	5.06	838.174	1582.69		5.06	972.847	815.884
	5.17	997.365	1231.48		5.17	946.045	752.904
	5.28	1244.11	1068.39		5.28	924.434	630.39
	5.39	1513.75	936.341		5.39	1006.53	503.423
	5.5	1566.12	819.859		5.5	1185.47	396.855
	5.61	1285.7	705.858		5.61	1321.18	332.12
	5.72	953.512	618.48		5.72	1152.73	273.894
	5.83	702.176	528.316		5.83	716.309	210.356
	5.94	557.725	473.913		5.94	409.75	184.632
	6.05	493.117	436.134		6.05	252.216	159.352
	6.16	473.264	406.676		6.16	192.43	152.892
	6.27	450.268	425.885		6.27	166.622	133.4
	6.38	463.203	432.015		6.38	150.451	123.08
					6.49	142.421	122.404
