# Supplementary material for: Tricalbin proteins regulate plasma membrane phospholipid homeostasis
Source: Life Sci Alliance. 2022 Apr 19;5(8):e202201430. doi: 10.26508/lsa.202201430 (PMC9018018; doi:10.26508/lsa.202201430)
Supplement: Supplementary file 8 [file LSA-2022-01430_SdataFS3.xlsx]

## Sheet: Figs S3B and C
Figure S3B and C: cytosolic GCAMP3 burst analysis before/after heat stress in Wild type cells
	Wild type, 26C_1		raw data
		Time (s)	background	cell_1	2	3	4	5	6	7	8	9	10	11	12	13	14	15	16	17	18	19	20	21	22	23	24	25	26	27	28	29	30	31	32	33	34	35	36	37	38	39	40	41	42	43	44	45	46
	1	3.84615	100.084	113.15	107.333	105.475	105.8	109.214	102.5	103.25	106.778	108.2	105.9	105.917	108.861	113.5	105.222	113.175	109.917	104.667	104.733	104.536	103.933	105.194	104.464	106.111	103	104.255	107.1	108.833	107.375	104.1	104.833	105.643	104.771	103.042	107.833	104.133	105.179	105.55	110.625	107.083	103	104.333	104.333	104.417	105	104.833	105.1
	2	7.69231	100	113	105.5	106.025	107.2	108.571	103.545	103.375	106.889	107.8	105.9	105.917	108.806	112.875	104.556	111.975	109.167	104.5	104.133	104.946	105.333	105.694	103.714	105.722	103.04	104.127	107.4	108.958	107.708	104.125	105.944	105.452	104.657	102.611	108.167	104.6	105.321	105.6	109.375	106.333	102.667	104.292	105.778	103.083	104.5	105.5	104.05
	3	11.5385	100.206	113.55	106.333	106.225	106.933	109.5	103.864	104.167	106.556	106.9	105.9	105.333	110.333	111.75	104.556	113.213	109.667	104.467	104.533	104.946	104.2	105.556	103.964	105.778	103.08	104.818	106	109.833	106.958	103.8	105	104.881	104.2	102.708	107.417	104.333	105.464	106.25	108.625	108.417	105	103.625	104	104.917	105.5	103.75	104.5
	4	15.3846	100.003	112.9	105.167	106.35	106.467	107.857	103.5	103.292	106.333	108.3	104.9	105.167	108.75	113.125	106.222	112.625	109	104.933	103.733	105.196	103.067	105.722	103.25	105.778	102.88	104.055	107.45	108.875	106.917	104.075	104.722	104.952	103.686	103.083	107.417	103.6	104.964	105.35	109.125	107.417	105.333	104.958	105.111	103.667	106.833	105.083	105.35
	5	19.2308	100.072	113.35	105.667	105.65	106.8	110.071	102.409	102.75	105.917	108.1	104.9	105.25	109.083	113.375	104.444	111.838	109.5	104.3	104.933	104.714	104.2	105.5	103.071	106.167	103.12	104.255	106.7	108.708	107.375	103.758	105.111	104.857	103.743	103.014	107.917	104.667	104.536	104.95	107.5	108.083	104	103.833	103.778	104.083	103.5	103.083	104.25
	6	23.0769	100.018	113.65	104.833	105.975	106	110.286	103.636	103.333	106.639	107.5	106.5	104.75	108.806	111.75	104.667	113.162	109.417	104.767	104.333	104.446	104.467	105.333	104.179	105.556	103	104.218	106.95	109.625	107.917	103.817	104.278	105.143	103.771	103.083	107.25	105.133	104.179	105.15	108.125	108.5	105.167	103.833	103.444	103.917	103.833	103.75	105.1
	7	26.9231	99.959	114.15	105.833	106.625	106.333	108.643	103.273	103.208	106.667	108.2	106.1	105.5	109.111	110.125	106	112.625	109.667	104.367	103.533	104.304	104.467	105.778	104.607	106.278	103.2	104.127	106.65	108.75	107.125	103.592	104.889	104.738	104.686	102.528	107.583	104.533	104.464	103.8	107	107.417	105.333	104.375	103.222	104.417	104	102.917	103.65
	8	30.7692	99.99	114	105.833	105.8	106.4	108.5	102.591	102.625	105.389	107.2	105.4	105.833	109.778	112.875	104.333	112.662	107.083	105.333	103.867	104.429	103.867	106	104.25	105.778	103.56	103.909	105.85	108.875	107.417	103.25	104.444	105.452	103.714	102.917	108.5	103.133	105.107	104.9	107.75	109.25	106.667	104.125	102.778	104.167	105	103.833	104.8
	9	34.6154	100.025	112.75	105.333	105.85	106.733	108.357	103.273	103	106.083	106.4	107	105.167	108.583	112.25	104.778	112.25	108.667	103.9	103.467	105.607	104.733	105.333	103.536	105.611	102.96	104.564	107.15	107.542	107.292	103.083	104.111	104.738	103.543	103.069	107.167	103.267	105.214	104.85	107.625	107.083	104.833	103.583	104.667	103.833	104.5	102.667	105.05
	10	38.4615	100.028	112.55	105.167	106.075	106.467	108.5	102.591	102.917	105.917	107.3	105.3	105.083	109.167	111.625	106	112.25	110.083	104.367	103.867	109.054	103.133	105.917	104.036	105.583	103.76	104.327	107.6	109	107.458	103.533	105.222	104.905	103.943	102.681	106.917	104.733	104.464	104.25	106.25	106.667	105	104.542	103.889	104.583	103.333	101.667	103.8
	11	42.3077	100.038	111.5	106.5	106.225	106.333	110.643	104.045	102.75	105.556	107.9	105.5	106.333	109.444	113.625	104.556	112.287	108.5	104.8	105.133	115.589	104.2	105.611	103.714	105	103.24	103.982	106.55	109.5	107.667	103.4	104.167	105.31	103.914	102.875	108	104.467	104.536	104.85	109.375	106.083	105	103.583	103.111	105.25	104.667	103.583	104.8
	12	46.1538	100.006	112.2	106.5	106.75	105.867	109.5	102.773	102.708	105.833	107.6	105.3	104.75	109.417	113.125	104.778	112.012	108.583	104.167	104.933	114.643	104.067	107.028	103.679	105.528	103.24	103.836	105.95	108.792	108.208	103.417	104.778	104.5	103.714	102.875	108.75	105.133	104.857	105.35	107.875	107.917	103.833	103.375	103.889	103.333	105.333	104.167	104.5
	13	50	100.009	112.05	106.167	107.075	105.533	109.643	102.955	103.208	105.472	107.4	106	105.833	109.111	112.75	104.333	111.825	108.667	103.433	104	112.857	103	105.861	104	105.278	103.4	103.455	105.8	107.833	108.25	103.208	105.111	105.048	104.229	102.583	107.833	103.333	104.429	105.55	107.375	106.25	103.667	103.667	105.333	104.417	104	103.917	103.65
	14	53.8462	100.042	111.8	103.5	106.2	107.333	111.643	103.364	103.167	106.583	105.8	105.9	104.583	109.528	113.375	104.222	112.137	108.25	104.533	104.067	112	103.6	105.861	104.107	105.639	103.44	104.418	106.4	109.542	107.708	103.2	104.944	105.548	104.086	102.653	106.833	104.667	103.679	104.95	106.25	107.833	104.667	103.25	103.667	104	103.167	102.667	104.7
	15	57.6923	100.073	112.55	105.167	106.6	106.6	110.571	103.136	102.5	106.028	104.9	105.6	105.083	109.028	110.875	104.778	111.9	107.75	103.467	104.4	111	103.267	105.694	104	105.167	103.36	103.636	105.45	109.208	107.5	103.317	103.778	104.833	103.714	102.806	106.333	104.067	104.286	105.3	108.625	108.167	103.167	103.667	103.111	103.583	104.167	103.5	103.85
	16	61.5385	100.06	112.55	105.5	105.35	106.4	109.357	102.955	102.875	105.5	106.3	104.7	104.167	108.889	111.75	105.111	111.75	106.083	104.367	104.133	110.214	103.867	105.5	103.857	104.389	103.84	103.818	105.8	107.833	107.833	103.492	104.056	105.143	103.714	102.694	105.5	104.2	104.357	105.75	108.375	105.333	107	104.333	104.111	104.083	103.167	103.5	103.25
	17	65.3846	99.979	112.4	105.167	105.65	107	107.786	103.318	103.375	105.389	107.7	104.9	104	108.833	109.5	104.556	112.363	107.667	104.567	104.867	108.411	103.933	105.444	103.929	104.861	103.4	103.982	105.7	108.5	108.25	103.225	104.056	105.167	103.629	102.694	106.667	105.067	105.036	103.9	107	106.333	103.833	103.958	102.778	102.5	103	105	103.65
	18	69.2308	100.069	111.7	105	106.475	105.533	110.5	103.045	103.458	105.694	105.5	105.4	105.25	109.361	111.125	105.222	111.925	106.75	103.8	103.733	108.089	104	105.889	103.357	105.417	103.6	103.436	105.5	107.5	108.5	103.258	103.833	104.976	103.543	102.861	107.167	103.4	103.786	105	105.875	106.5	104	102.958	103.333	104.167	104	103.25	103.45
	19	73.0769	100.001	112.85	106.833	106.225	105.333	110.786	102.455	102.917	105.722	106.5	104.7	104.5	108.417	111.375	105.444	111.225	106.5	104.233	104.333	107.929	103	106.139	103.964	105.361	103.4	103.691	105.65	108.042	107.708	102.883	103.611	104.619	104.829	102.847	107.167	104.2	104.464	104.95	107.375	107.083	104.833	104.542	103.778	103.333	102.333	103.083	104.1
	20	76.9231	100.025	112.5	105.5	105.75	107.133	108.929	103.091	102.833	105.389	105.9	104.1	104.583	108.083	110.75	104	111.363	108.583	103.933	103.733	107.107	101.933	107.028	103.607	105.583	103.72	103.945	106.65	107.708	107.417	103.242	103.389	104.833	104.229	102.431	106.833	104	104.464	104.55	108.125	106.833	105.167	103.458	104	103.917	104.5	104.083	104.4
	21	80.7692	100.08	112.75	105.167	106.2	106.467	109.214	103.227	102.792	106.111	106.1	105.3	104.167	108.306	113	105.111	111.375	108.333	103.633	103.867	106.536	103.467	106.167	103.214	104.278	104.2	103.873	105.4	107.542	107.833	103.25	104.389	104.976	103.943	102.556	106.417	104.467	104.036	105.15	108.125	107.5	103	103.625	104.111	102.917	103.667	102.667	104.35
	22	84.6154	100.087	112.45	104.167	105.925	105.333	111.357	103.455	102.542	105.278	105.8	105.3	105.417	109.194	113.875	104.667	111.975	106.5	103.533	103.867	106.5	103.067	105.528	104.357	104.861	103.48	103.527	106.5	109.167	107.042	102.742	103.722	104.786	103.857	102.514	106	105.4	105.036	104.75	106.875	105.75	104	103.542	104	102.583	104.5	102.833	103.65
	23	88.4615	100.016	112.75	105	106.45	105.533	109.5	103	103.375	105.083	106.1	106	103.917	109.278	111.5	105	111.088	106.25	103.867	104.467	106.482	102.933	106.139	102.821	105.611	103.28	103.745	105.35	108.417	107.625	103.067	104.111	104.5	103.857	102.639	107.833	104.2	103.571	103.6	108.125	106.833	102.5	102.5	104.889	103.167	105	102.5	103.8
	24	92.3077	99.937	111.75	105.333	106.3	106.133	110.357	102.955	102.333	105.528	107.9	105	104.167	109.333	111.25	103	110.613	106.583	104.067	104.267	105.268	103.333	105	103.607	104.833	103.32	103.473	105.65	108.958	107.208	103.1	103.889	104.571	104.4	102.792	106.417	103.933	104.464	103.4	106.625	106.583	103.667	102.625	104.222	104.083	104.167	103.083	103.1
	25	96.1538	100.049	110.5	104.833	106.15	107.2	108.857	103.727	102.792	105.444	105.4	105.1	103.25	108.944	113.5	103.556	111.088	107.583	104.033	104.8	105.661	102.867	106.306	103.5	104.694	102.52	102.945	104.45	108.25	107.167	103.342	104.222	104.881	103.486	102.472	106.25	105.467	104.071	104.35	107.5	108.167	103.667	102.917	102.667	103.917	103	103.417	103.4
	26	100	100.02	110.7	105	105.775	105.733	109.857	103.636	102.583	105.333	106.2	103.4	104.5	109.194	113.625	105.333	110.625	107.333	104.1	103.6	105.875	103.867	106.472	103.286	105.028	104.12	104.018	105.95	107.917	107.667	103.45	103.944	104.833	103.629	102.819	106.25	104.467	104.964	104.6	109.125	106.417	103	102.875	103.889	103.75	103.5	101.667	104.15
	27	103.846	100.064	110.95	105.667	105.75	106.867	109.5	103.409	102.958	104.944	106.9	104.7	105.417	109.194	110.625	104.778	110.688	107.083	104.167	104.6	105.554	102.6	106.472	102.893	106.083	104.36	103.655	104.3	107.583	107.542	103.433	103.111	104.143	103.6	102.236	107.5	104	102.75	104.45	105.875	106.25	105	102.958	104.333	103.917	102.5	102.667	104.75
	28	107.692	100.022	111.15	106	106.5	105.467	110.786	102.636	102.583	105.472	106.4	104.2	103.667	108.556	111.5	104.556	111.1	106.25	104.533	104.533	104.643	102.2	106.194	104.25	105.306	103.2	103.727	105.35	108.542	107.208	103.075	103.222	104.667	103.771	102.403	106.75	104.6	104.036	104.2	106.125	106.417	102.833	103.167	104.444	103.25	103.833	103.75	103.7
	29	111.538	100	111.15	105.833	106.125	104.667	109.929	103.136	102.708	106.5	106.2	104.2	105.833	109.194	112.125	104	110.975	107.083	103.833	104.067	105.589	102.533	105.861	103.75	105.806	103.56	103.691	105.45	108.75	108.042	103.158	103.278	104.476	104.171	102.958	106.917	104.067	104.214	103.5	108.875	106.25	103	102.167	103.333	103.333	104.5	102.667	103.8
	30	115.385	99.986	112.6	103.5	106.4	106.067	109.143	103.364	103.167	105.389	106.2	104.5	103.833	108.361	112.25	103.889	110.6	105.917	103.6	104.533	105.304	102.267	106.194	104.179	105.444	103.24	103.309	106.15	107.667	107.25	103.175	103.556	104.524	103.743	102.347	107.417	104.867	103.036	104.3	106.875	107.917	104.333	102.792	104.556	103	102.667	104.5	104.05
	31	119.231	100.036	112.1	104.667	105.175	105.933	109.357	103.545	102.625	105.222	105.4	105	104.25	109.167	110.875	105	110.613	106.167	103.7	105.4	104.554	102.867	106.056	103.5	105.028	102.48	103.636	104.95	107.708	107.208	103.375	103.167	104.238	103.629	102.75	104.583	104.467	103.5	104	107.625	106.75	104.667	103.917	104.889	103	103	102.833	103.4
	32	123.077	100.017	111.55	105.333	105.625	106.267	109.786	103.318	102.375	105.694	106	104.7	103.333	108.806	111.125	103.667	111.162	107.333	104.1	104.667	104.893	102.867	105.75	103.893	105.194	103.64	103.673	105.6	108.542	106.875	102.908	103.167	104.5	103.286	102.556	105.75	104.733	104.107	104.6	108.375	108.5	103.333	101.875	104.444	103.25	103.5	104.167	103.05
	33	126.923	99.988	111.2	105.5	106.15	105	110.5	102.818	102.708	106.583	107.3	105	103.917	109.556	111.25	104.222	111.075	106	104	103.467	104.304	102.733	105.639	103.607	105.611	103.6	103.636	104.35	108.25	106.667	103.083	102.5	104.143	104.143	102.472	105.833	103.733	104.214	103.6	108.875	106.583	104.833	102.958	104.444	103.917	103.5	103.417	103.1
	34	130.769	100.029	111.4	103.5	105.8	106.2	110.429	103.727	103.167	105.639	106.5	104.7	105.167	109.167	110	104.556	110.65	107.25	103.567	103.933	104.982	103.667	107.778	104.143	106.222	103.44	103.527	105	108.167	106.417	102.95	103.778	104.048	104.057	102.361	105.833	103.8	103.536	103.95	106.75	106.833	103.5	103.375	104.778	103.167	103.833	104.417	103.75
	35	134.615	100.006	110.55	105.333	105.9	106.133	113.357	103.318	102.542	105.333	105.2	104.9	104.917	108.417	112.25	105.111	110.325	106.833	104.1	103.8	104.768	102.533	106.056	103.429	104.972	103.16	103.509	104.25	106.792	107.375	103.233	104	104.286	104.2	102.833	106.75	103.8	103.536	104.75	106.875	106.333	104.167	103	103.556	103.5	103.333	103.583	103.8
	36	138.462	100.022	111.8	103	105.75	105.6	110.929	103.364	103	105.917	105.4	105.5	104.333	108.139	110.375	103.222	110.762	107.333	103.967	104.333	105	102.8	105.778	103.714	105.028	104.44	103.745	104.95	107.542	106.833	102.908	102.889	104.119	104.457	102.681	105.833	104.267	104.679	104.15	106.875	106.75	102.5	103.417	104	103.083	103.167	103.583	103.35
	37	142.308	100.111	110.6	104.667	105.975	106.067	109.857	103.045	102.833	104.806	106	103.6	103.833	108.417	111.375	103.444	110.262	108.833	104	103.933	104.321	102.933	105.889	104.143	104.944	103.72	103.455	103.6	107.625	107.5	102.933	102.889	104.429	103.343	102.806	106	103.133	103.964	104.1	106.25	105.667	104	103.25	104	103.583	103.333	103.583	103.6
	38	146.154	100.087	111.7	104.833	106.025	105.8	110.5	103	102.5	106.389	107.3	103.8	103.5	108.556	112	105	110.213	107	104.467	104.067	104.589	102.733	106.556	103.679	105.5	103.6	103.618	105.15	108.458	106.958	103.167	102.944	104.214	103.571	102.514	107.083	104.333	103.25	104.35	106.625	106.5	104	103.292	105.111	104.417	104.5	103.667	102.75
	39	150	100.026	111.95	105.333	106.1	106.333	109.786	103.455	103	105.333	104.6	105	104.5	108.194	110.625	104.222	110.713	106.833	104.367	104.133	103.875	103.133	106.694	104.071	104.639	103.96	103.473	104.55	107.375	107.625	103.058	103.389	104.5	104.514	102.486	106.083	104	103.893	104.35	107.5	106.75	104	103.167	102.444	105.25	105.167	104.667	103.7
	40	153.846	99.956	111.7	104.833	106.275	105.6	109.357	104.5	103.375	105.861	105.8	106.9	104.417	109.361	111.625	104.333	110.312	107.417	105.233	103.333	104.321	103.4	107.222	104.179	105.167	103.72	103.8	104.65	109.083	107.5	103.2	102.944	103.929	104.086	102.556	106.917	103.8	103.679	105.3	106.25	106.417	103.833	103.458	103	104.25	104.5	103.917	103.2
	41	157.692	100.068	110.8	105.333	105.975	106.667	110.714	103.227	102.917	106.5	104.9	104.2	104.333	110.194	112.625	104.111	110.5	106.667	104.467	103.2	103.679	102.133	106.5	103.179	105.139	103.08	103.618	105.05	107.667	107.208	102.808	103.833	104.524	103.914	103.125	108.333	104.6	103.607	104.6	106.75	106	104.333	102.875	103.444	103.75	103.667	103.75	103.9
	42	161.538	100.033	111.45	104.5	105.575	106.467	109.357	103.818	102.417	106.5	105.6	104.4	104.5	109.417	111.25	104.889	110.1	107.75	104.3	104.2	104.071	103.333	107	103.393	105.639	104	103.927	104.2	108.458	107.208	103.1	102.556	104.048	103.914	102.333	106.25	103.267	104.143	104.6	107.5	106.417	103.667	103.875	104.778	102.583	105	104.583	103.85
	43	165.385	99.984	112.05	106.5	105.975	106.333	109.929	103.5	102	105.861	106	104.7	104.167	109.417	112	105.556	109.963	107.333	104.333	103.867	104.107	103.333	106.306	103.179	105.444	103.6	103.673	104.1	107.458	106	103.367	102.5	103.619	104.171	102.611	107.083	103.6	103.464	104.15	105.375	106.167	104.167	103.625	103.333	102.833	104.5	103.5	103.1
	44	169.231	100.062	112.3	105.667	105.9	105.2	111.571	102.364	103.167	105.944	105.1	105.1	104.083	109.472	110	104.778	110.213	108.167	103.733	103.6	103.536	102.2	106.917	103.357	105.972	103.36	103.582	104.5	107.25	106.5	102.892	102.556	104.119	104.057	103.014	107.333	105	104.071	103.95	106.125	105.5	104.833	103.208	103.444	104	103.667	104.667	103.55
	45	173.077	100.006	111.4	106	106.3	105.8	110.357	103.545	103.125	105.778	105.1	104	106.167	109.806	111	103.667	110.55	107.167	103.667	104.467	103.821	103.533	106.778	104.107	104.333	103.76	103.382	104.95	107.875	107	103.342	102.278	104	104.829	102.319	106.833	104.533	103.857	103.8	106.375	106.583	103	102.667	103.889	102.833	104.167	104.333	103
	46	176.923	100.025	112.05	105.5	105.625	106.4	110.429	103.636	102.25	105.639	105.2	105.5	105.167	108.778	111	102.889	111.4	107.833	104.467	103.467	103.196	104	106.306	103.964	105.028	103.88	103.782	102.85	108.208	106.375	102.833	103.056	104.333	103.6	102.306	105.833	103.4	104.071	104	106.625	106.833	103.667	103.125	103.778	103.917	103.667	103.917	104.25
	47	180.769	99.989	110.9	104.333	105.5	105.533	108.5	102.955	102.708	105.417	105.9	103.2	104.083	108.361	110.375	104.111	111.1	107	104.033	104.267	103.732	102.933	106.917	103.214	105.417	103.52	103.691	103.75	109.667	107.667	103.2	102.667	103.786	103.543	102.764	107	103.667	103.679	104.1	106.5	106.833	104.333	103.542	103.333	103.583	104.167	103.167	103.5
	48	184.615	100.044	110.55	105.833	105.8	106.4	109.929	103.955	102.833	105.778	105.9	102.8	103.667	109.528	111.875	103.111	110.425	106.75	103.933	102.733	104.018	102.267	106.5	103.679	104.861	104.56	103.582	104.95	107.583	107.417	103.2	103.222	104.19	104.086	102.833	106.25	103.8	102.75	104.15	106.375	104.667	104.5	103.167	103.889	103.083	104.833	103.333	103.3
	49	188.462	100.083	110.95	104.167	105.875	105.4	109.786	102.591	102.458	105.083	104.8	105.8	104.5	109.806	111.125	104.778	110.338	107.583	104.933	104.533	103.375	103.333	106.861	103.357	105.444	103.52	103.509	104.1	107.417	107	103.067	103.167	104.643	103.286	103.028	106.333	105.2	103.429	104.3	105.75	106.667	104.5	103.583	103.778	103	103.5	104	102.75
	50	192.308	100.067	111.5	105	106.075	105.067	110.357	103.364	103.125	105.861	103.8	105.6	106.083	109.361	110.875	103.222	110.5	108	104.333	104.2	104.054	102.333	106.528	103.964	105.472	103.52	103.436	104.75	107.542	106.417	103.142	103.278	104.167	103.457	102.569	107.75	105.867	104	104.3	108	105.833	104	103.208	104.222	103.667	103.5	105.5	103.35
	51	196.154	99.952	111.95	105.167	106.2	104.133	110.929	102.909	102.75	105.528	106	104.3	103.833	109.806	110.375	104.333	110.525	107.5	104.333	104.133	103.554	102.267	105.722	102.714	105.611	104.28	103.564	104.35	106.958	107.042	102.967	102.222	104.262	103.771	102.375	106.417	105.067	103.75	104.8	105.25	106.583	104.167	103.167	104.333	103.583	103.5	102.917	102.6
	52	200	100.056	110.8	104.833	105.625	104.867	110.429	103.727	102.75	105.611	104.4	104.4	104.083	108.389	110.5	103.111	109.312	107.667	104.533	103.067	103.429	102.733	106.444	103.071	104.389	103.56	103.818	104.05	108.458	107.333	103.092	102.944	104.262	103.657	102.653	105.167	105	103.679	103.9	107.25	105.75	103.833	103.25	104.111	102.5	104.5	103.75	103.35
	53	203.846	99.982	111	104.667	106.825	106	109.357	104	103.5	104.75	104.5	104.1	104.167	108.972	111.375	102.778	110.5	107.75	103.767	104.733	103.643	102.667	107.222	103.821	105.333	102.96	103.709	104.2	108.167	107.292	103.208	103.111	103.714	104.286	102.667	105.917	105.2	103.214	104.55	107.5	106.917	103.667	103.292	104.778	103.417	102.5	104.333	102.85
	54	207.692	100.068	110.95	104.333	105.775	106.133	109.429	103.409	103.667	105.361	106.6	105.9	104.583	109.167	111.625	103.667	110.35	108.333	104.333	103.867	103.482	102.6	106.167	104	105.083	104.28	103.309	104	108.042	106.625	103.267	101.667	104.071	104.229	102.986	107.583	104.533	104.071	104.85	105.625	106.333	104	104.083	105.889	102.5	103.667	103.417	103.65
	55	211.538	100.075	111.05	103.5	105.4	104.933	109.786	104.136	103.708	105.833	106.3	105.1	104.917	108.972	111.75	103.111	110.713	108.083	103.567	103.8	103.696	103.6	107.222	103.464	104.806	103.88	103.2	103.7	106.917	106.958	102.583	102.722	104.357	104.057	102.778	105.833	104.267	103.536	104.95	107.125	107.167	105.333	104.208	101.889	103.75	104.667	104.917	103.7
	56	215.385	100.068	110.25	103.833	106.05	105.733	111.143	104.182	102.667	106	104	105.8	103.667	108.444	111.125	104	110.287	107.583	103.667	103.533	102.714	103.067	106.194	103.786	105.167	103.84	103.636	103.65	108.5	106.75	102.867	103.167	103.452	104.343	102.514	107.5	105.533	102.929	105.55	106.125	105.5	102.833	103.292	104.111	103.25	105	103.5	104
	57	219.231	100.006	109.9	105.5	106	105.4	110	103.909	102.917	105.944	103.6	104	104	109.278	111	102.556	110.125	108.583	103.767	104.2	103.786	102.467	107.417	103.964	105	103.72	103.509	103.45	107.208	107.5	102.767	103.278	104.19	103.571	102.597	105.75	105.2	103.893	104.45	105.25	105.083	103.5	102.833	104.111	102.583	104	104.583	103.55
	58	223.077	99.964	111.05	104.667	105.425	106.4	110.429	103.5	102.833	105.389	104.3	105	104.833	109.389	111.25	103.889	110.137	107.583	103.5	103.533	103.732	103.133	106.694	103.536	104.889	103.92	103.745	104.3	108.667	106.208	102.892	101.833	103.738	104.114	102.611	106.333	105.133	103.821	104.05	106.25	106.417	103.167	103.458	103.444	103.167	102	105.25	103.75
	59	226.923	100.038	110.45	103.333	105.35	104.733	111.5	104.045	103.417	105.5	102.6	106.4	105.417	108.889	110.5	104.111	110.387	107.083	104.5	104.267	103.589	102.867	106.917	103.893	105.056	104	104.491	104.9	108.25	107.292	103.108	101.889	103.667	104.114	103.292	107.167	105.533	103.5	103.5	107	106.167	104.5	103.708	103.222	104	102.333	106.167	102.8
	60	230.769	100.031	109.9	104.167	105.675	104.8	109.857	104.227	103.042	105.917	104.9	104.5	103.333	109.083	110.5	104.333	109.875	106.75	103.433	104.4	103.929	102.867	106.528	103.036	105.111	104.24	103.873	103.3	107.958	106.75	103.033	103.056	103.667	103.971	102.986	105.25	104.933	103.929	103.85	107.875	105.167	103.833	103.292	102.556	103.5	105	104.25	102.35
	61	234.615	99.982	111.25	104.667	105.125	104.533	110.214	104.318	102.333	105.111	103.4	105.9	104.75	109.194	109.75	104.333	110.162	108.5	103.767	104.933	103.393	102.267	107.194	104.036	105.472	103.68	103.909	104.2	107.333	106.333	103.075	103.5	104.571	104.486	102.958	105.167	104.867	103.107	103.35	107.5	104.833	103	102.458	104.111	102.083	103.667	105.25	102.55
	62	238.462	100.012	111.6	103.5	105.6	105.8	109.929	104.455	103.125	105.528	104.5	104.6	105.25	109	110.375	103.778	110.25	108.333	104.133	103.6	103.679	102	106.917	103.071	104.528	103.84	103.6	103.8	106.917	107.458	102.758	102.333	103.714	103.686	103.014	106.75	103	103.036	102.7	106.25	105.667	104	103.458	104.333	104.25	103.5	105	103.65
	63	242.308	99.996	112.05	104.5	106.275	105.667	109.071	103.409	103.5	105.167	103.3	105.8	104.833	108.639	112.25	105.889	110.812	108.5	103.833	105	104.071	102	107.167	103.429	105.611	103.2	103.945	103.8	106.958	105.833	102.842	103.167	104.286	104.257	102.847	106.333	105.267	103.607	104.2	105.25	104.333	102.667	103.375	103.556	102.75	104.167	106.583	102.65
	64	246.154	100.05	110.45	104	105.575	106.067	110.357	103.682	103.25	105.778	103.3	106.3	103.5	109.306	112.125	105.111	110.8	109.25	103.567	102.933	103.964	101.933	106.833	103.179	105.556	104.24	103.4	103.5	106.917	106.458	102.975	102.167	103.952	103.8	103	106.583	104.733	103.464	103.8	107.25	107.417	103.833	102.833	102.778	102.75	104.167	103.833	103.45
	65	250	100.06	110.2	104.667	105.75	105.733	110.286	104.5	103.667	105.639	105.1	105	105.333	109.778	110.75	104.889	110.387	109.167	104.067	104.733	103.714	101.733	106.389	103.357	105.111	103.84	103.073	103.65	108.167	106.375	102.783	104.611	104.071	103.829	103.069	105.833	103.467	103.286	103.75	107	106.083	104.167	102.5	104.667	103.833	102.167	103.833	102.7
	66	253.846	100.001	110.7	104.833	106.075	105.133	110.643	103.864	103.5	105.861	105.4	105.9	104.333	109.722	113.625	104.556	110.613	108.583	103.967	102.733	104.357	103	107.361	103.179	105.25	103.32	103.727	103.35	106.833	106.792	102.558	101.889	103.881	103.8	102.625	107.417	102.733	102.929	103.45	105.75	106.25	103.667	103.625	103.556	104.167	104.167	104.667	102.45
	67	257.692	100.044	109.95	104.667	105.625	105.667	110.571	103.364	103.375	106.083	104.7	105.4	104.333	108.694	111.125	104.333	110.662	107.083	103.533	103.467	104	102.933	106.944	104.5	104.111	104.6	104.073	103.1	107.042	107.417	102.983	103.333	102.857	103.857	102.792	106.167	103.933	103.321	104.5	107.875	106.5	105.667	103.417	104	105	102.167	104.5	102.1
	68	261.538	100.084	111.75	103.5	105.525	104.933	110.286	104.364	103.083	106.028	103.2	104.8	103.417	108.806	110.25	104	110.35	107.417	103.567	104.8	104.268	102.6	106.639	103.821	104.556	102.92	104.036	103.05	106.75	106.042	102.967	102.611	104.167	103.6	102.347	106.5	105.333	104.071	103.9	107.5	106.25	103.333	103.625	103	104.417	102.333	105.583	103.15
	69	265.385	100.064	111.75	106	105.85	106.333	111.5	104.045	104.375	105.667	103.3	105.1	105	109.5	111.875	103.222	110.088	106.083	104.333	103.533	104.071	102.2	107.5	102.929	104.444	104.28	103.582	103.35	106.167	106.667	102.892	102.944	103.571	103.686	102.75	105.25	104.6	102.643	104.1	106.375	105.583	101.833	102.875	103.889	103.917	103.167	105.5	102.25
	70	269.231	100.037	111.15	105.333	106.125	106.133	110.929	104.818	103.542	105.917	104.1	104.5	104.833	109.111	110.75	104.111	110.738	109	103.767	103.4	103.732	102.733	107.028	103.857	105.528	104.4	103.927	104.55	107.833	106.917	102.725	103.722	103.667	103.543	102.542	105.75	104.933	104.107	103.85	107.25	106.167	104.667	102.75	104.444	103.25	104.333	106.833	102.6
	71	273.077	100.057	112.15	104.833	105.9	106.467	110.429	103.909	102.875	105.444	104.5	105	105.167	109.111	114	103.889	110.037	109.167	104.1	104.4	103.946	102.133	108.056	103	104.778	104	104.091	104.45	107.958	106.792	102.667	102.389	103.833	104.486	102.444	105.917	103.4	103.929	103.35	106.125	105.083	103.333	103.25	105.556	104.25	105	105.833	103.2
	72	276.923	100.07	111.8	106.167	106.375	104.067	111.357	102.955	104.292	105.583	104.8	106.3	104.083	109.056	112.125	103.667	110.4	106	104.767	104.667	104.286	102.667	107.972	104.321	104.917	104.08	103.636	104.85	106.792	106.958	102.525	102.611	103.619	103.971	102.5	107.25	104.2	104.321	103.1	105.25	104.583	104.167	102.5	103	105	103.833	104.167	102.7
	73	280.769	100.015	110.45	105.333	106.425	105.6	110.643	103.636	103.125	105.389	104.2	104.1	104.833	109.028	110.25	103.889	110.35	108.5	104.067	104.267	104.179	102.8	106.861	103.929	104.861	103.84	103.673	103.95	106.5	107.083	102.733	102.667	103.548	104.229	102.833	106.333	104.133	103.393	103.95	106.5	107	103.667	102.667	104.333	101.667	104	106.917	102.95
	74	284.615	100.074	111.15	105.167	106	104.867	110.714	102.864	103.333	105.333	105	105.6	104.083	109.139	110.25	102.889	110.338	108.833	104.6	104.6	104.089	102.2	107.278	103.107	104.861	103.48	103.036	104.65	107.042	105.792	102.383	103.056	103.595	104.171	102.694	106.25	104.133	103.607	103.65	104.875	104.583	103.167	103.042	104.333	104.083	103	105.167	102.8
	75	288.462	100.041	112.15	104.5	105.575	106.4	109.857	103.909	103.083	106.417	104.3	105.5	103.167	109.722	112.125	105.556	110.55	109	104.033	103.6	104	102.933	107.167	103.214	104.5	103.68	103.836	103.4	106.125	105.708	102.45	101.778	103.833	104	102.917	106.167	104.133	103.429	103.4	105.625	104.667	102.667	103.375	105.333	103.25	103.333	104.833	102.85
	76	292.308	99.988	110.8	104.333	106.35	105	111	102.455	102.958	105.694	102.9	104.7	104.5	108.972	113.125	102.889	111.125	108.917	104.2	104.067	104.107	102.867	106.944	103.143	105	103.16	103.164	104.05	107.75	106.292	102.625	103.5	104.167	104.229	102.611	106.167	104.4	103.536	103.2	107.5	104.583	102.833	102.208	104.222	101.75	104	103.75	103.55
	77	296.154	99.974	111	104.333	105.45	106.067	111.214	103.182	103.625	106.25	104.1	104.9	103.083	108.583	109.5	103.444	110.113	107.167	103.567	104.133	103.571	103.333	107.5	103.714	104.611	104.16	103.509	104.4	107.708	106.375	102.417	103.333	103.905	104.057	102.931	105.917	104	103.929	103.8	106.5	104.917	103.833	102.917	104.556	103.417	104.333	106	102.5
	78	300	100.05	111	104.667	105.325	106	111	103.227	103.458	105.75	104.3	104.1	104	107.75	112.5	104.444	110.175	108.417	104.2	104.067	104.482	102.467	107.167	102.786	104.694	105.04	103.636	103.6	106.958	106.208	102.5	102.944	104	103.829	102.778	105.917	103.467	103.464	102.85	104.75	104.5	102.833	103.583	103.778	103.917	103.333	104.667	103.1
	Wild type, 26C_2		raw data
		Time (s)	background	cell_1	2	3	4	5	6	7	8	9	10	11	12	13	14	15	16	17	18	19	20	21	22	23	24	25	26	27	28	29	30	31	32	33	34	35	36	37	38	39	40	41	42	43	44	45	46
	1	3.84615	99.988	111.469	109.903	106.875	105.188	114	112.625	110.2	109.143	105.306	104.214	111.111	105.9	105.492	107.976	105.95	104.964	106.125	110.433	116.2	107.833	104.7	105.486	109.292	110.933	108	105.15	114	113.44	106.05	110.333	104.19	104	105	107.25	111.048	103.889	103.861	105.333	104.167	104.722	103.8	108.286	104.375	105.056	104	103.688
	2	7.69231	99.95	111.031	109.597	107.3	105.25	114.667	114.625	111.15	109.6	104.917	104.536	110.889	105.414	105.698	108.857	105.488	105.009	105.625	109.7	116.467	108.083	104.7	104.686	110	111.8	105.5	104.85	113.917	112.88	105.75	111.167	104.357	105.667	104.95	105.8	110.857	104.556	103.972	103.167	104.5	103.889	103.8	108.089	104.417	105.722	104.333	102.375
	3	11.5385	99.966	111.156	109.542	107.6	105.062	112.167	114.875	109.95	109.371	105.167	105.393	111.333	105.729	105.667	108.786	105.275	104.6	105.375	110.333	117.933	106.833	103.3	105.171	111.167	111.8	107.167	105.21	114.167	112.52	105.75	110.417	103.833	105.5	104.75	105.25	110.857	103.778	103.611	103.5	104.5	103.667	103.52	108.875	105.458	105.833	104.333	104.312
	4	15.3846	99.952	111.344	109.431	106.625	103.812	114.5	113	109.4	109.114	105.028	104.893	110.889	105.5	105.302	109.19	105.475	104.391	106.625	110.367	118.4	107.75	103.733	106.171	110.375	113.8	108	105.2	111.917	113.2	104.65	110.5	103.69	102.667	104.25	105.25	111	105.556	103.472	103.5	103.167	104.556	102.56	108.589	104.042	105.444	102.556	101.875
	5	19.2308	100.035	111.312	109.514	106.25	104	114.5	114.125	111.65	108.571	105	103.929	110.278	105.271	105.651	107.643	104.887	104.618	106	109	118.4	108.25	104.2	104.571	109.167	112.533	106.333	105.03	111.25	112.28	105.2	109.5	104.381	106.167	103.65	105.5	110.81	103.778	103.083	103.833	102.333	103.222	103.2	108.429	103.667	105.944	104	102.938
	6	23.0769	99.965	111.562	109.056	107.125	103.562	111.5	113.125	109.75	109.629	104.778	105.429	109.611	104.843	104.841	108.095	104.988	104.964	105.875	109	118	108.167	104	104.171	109.75	112.4	103.5	104.58	112.083	112.48	105.2	110.75	103.786	106	104	104.95	110.762	103.889	102.639	103.5	104.333	102.722	104.08	108.339	104.833	105.778	104.444	102.875
	7	26.9231	99.946	109.625	108.639	106.375	104.438	112.5	113.75	109.8	109.2	105.556	104.357	110.333	105.1	105.413	107.786	105.4	104.6	105.75	109.333	114.667	107.667	103.8	104.857	108.125	111.467	105	104.74	112.333	112.16	104.9	107.833	103.262	106.5	104.15	105.15	110.214	104.222	102.75	104.333	103.583	103.278	102.6	108.161	103.583	105.444	104	103.188
	8	30.7692	99.963	110.594	108.417	105.725	103.625	112.167	112.25	109.65	109.086	104.472	103.964	109.722	104.443	105.079	107.762	105.012	104.373	105.875	109.633	115.8	106.25	103.3	104.429	109.333	111.933	106	104.72	112.583	110.88	105.3	109	103.643	103.333	103.65	105.2	109.81	103.667	102.194	102.5	103.083	104.167	102.48	108	103.958	105.222	103.556	102.062
	9	34.6154	100.006	109.844	107.944	105.825	104.125	112.333	111.875	110.25	109.371	104.611	104.179	109.556	104.386	105.175	107.643	104.887	104.655	107.625	110.733	114.667	107.25	103.8	104.086	108.708	111.533	105.167	104.56	111.833	111.96	105.6	108.5	102.833	105.667	102.55	105.05	109.833	103.444	102.917	103.167	103.75	103.556	103.44	107.607	104.125	105	103.444	103.188
	10	38.4615	99.994	110.031	109.181	106.55	103.438	112.833	110.625	109.5	108.714	105.222	104.286	110	104.186	105.27	107	105.062	104.218	104.75	109.567	117.6	107.5	103.4	104.829	109.208	110.533	105.333	104.59	112.375	111.96	105.2	107.333	103.976	104	103.05	104.7	111.095	103.333	102.639	102.833	102.75	103.222	104.12	107.875	104.833	105	103.333	101.75
	11	42.3077	99.973	110.25	108.194	105.8	104.438	112.333	113.75	109.95	108.686	104.333	104	110.556	104.757	104.603	107.238	105.225	104.373	105.625	107.9	116.933	105.333	103.4	104.229	108.292	111.267	104.167	104.79	111.5	111.6	104.55	108.917	103.881	106.167	103.4	104.65	109.762	103.778	102.333	102.5	103.667	104.222	103.12	107.982	104.333	105	103.333	103.625
	12	46.1538	99.978	110.312	109.056	105.875	104.375	110.5	110.875	109.75	108.257	105.389	105.357	108.333	104.514	105.032	106.714	104.762	104.236	106	107.267	117.133	105.583	104	103.8	109.083	111.867	104.833	104.22	112.208	111.32	105	108.417	103.69	104.667	102.55	104.6	109.571	103.222	102.611	102.333	103.75	103.5	102.28	107.804	103.792	105.778	104.111	101.438
	13	50	99.979	109.625	107.722	106.75	104.188	114.167	112.375	110.55	109.143	104.5	103.929	108.556	104.429	104.984	106.048	104.725	104.118	105.125	108.833	114.2	108.417	103.6	103.857	108.708	112	104.5	104.31	112.958	111.4	103.65	109.25	103.667	106.667	104.15	104.85	110.19	104.111	102.583	102.167	102.667	103.944	103.4	107.375	104.458	105.278	103.111	102.375
	14	53.8462	100.007	109.219	107.264	105.875	104	115.167	113.5	110.95	107.886	104.889	104.607	109.889	104.471	104.921	106.19	104.925	104.2	104.875	108.867	115.867	106.25	103.133	104.257	108.833	111.733	106.167	104.4	111.042	111.8	105.2	108.583	103.476	105.667	104	105.35	109.048	104.111	101.75	103.167	103.75	103.611	102.16	107.75	104.542	105.056	103.667	102
	15	57.6923	99.976	109.656	107.861	105.625	104.5	113.333	113.125	109.45	107.6	104.694	103.75	109.556	104.186	104.937	107.167	104.1	104.191	106	108.833	115.467	106.25	102.767	104.2	108.208	108.933	105.667	103.93	112.542	111.56	103.9	109.5	103.619	105	104.05	105.3	109.119	102.556	102.75	103.167	103.333	103.5	102.52	107.143	103.917	105.556	102.889	101.938
	16	61.5385	100.007	109.094	107.639	105.65	104.062	114.667	110.375	111.3	108.029	104.722	104.893	107.222	104.014	104.651	107.429	104.8	104.236	104	108.667	113.8	107.833	103.333	104.543	106.667	112.6	104.333	104.54	110.5	111.24	103.95	108.25	103.69	102.833	103.1	104.7	109.476	104.444	102.444	103.167	102.333	103.167	102.44	107.643	103.583	105	104.222	103.75
	17	65.3846	100.018	108.25	107.958	105.25	103.562	111.167	110.625	109.3	108.029	104.583	104.214	108.556	104.371	104.127	106.762	104.1	104.073	105.375	108.133	116.867	105.667	102.9	103.657	109.083	111.067	103.667	103.53	110.917	111.68	104.45	107.333	103.262	105	103.95	104.05	109.738	103.667	103	102	104	104.389	103.4	106.946	103.625	104.778	103.222	102.812
	18	69.2308	99.978	109.531	107.583	104.7	103.75	110	112.5	109.95	107.886	104.667	104.429	107.167	104.3	104.651	105.833	105.088	103.836	104.5	108.067	115.667	107.083	103.967	103.686	108.167	109.733	103.833	104.06	112.125	111.8	105	108.583	103.31	104.167	103.35	103.6	109.905	103	102.306	103	102	103.389	103.16	107.696	103.667	105.5	103.333	102.688
	19	73.0769	99.975	109.156	107.889	104.975	104	112	110.25	109.1	108.343	103.611	103.393	110.5	103.829	103.952	106.095	104.137	104.118	105	107.933	116.867	106.167	103	103.629	107.833	110.267	104.5	104.22	111.333	111.96	104.6	109.083	103.524	104.5	103.35	103.4	110	104	102.694	102.333	104.167	102.556	102.88	107.446	103.583	105.167	102.889	102.938
	20	76.9231	100.023	109.188	108.472	105.15	103.312	110.5	110.25	110.25	107.629	104.278	103.714	108.667	103.8	104.413	106.119	104.537	103.745	103.875	108.967	115.2	105.75	102.8	104.229	108.792	107.6	103.667	103.86	112.625	110.32	103.5	107.833	103.238	104	103.15	104.05	109.048	103.111	102.389	103.667	103.583	103.333	102.4	107.143	102.875	104.444	101.444	102.188
	21	80.7692	99.997	108.656	107.514	104.4	103.75	111.167	111.875	108.55	107.486	104.306	103.821	108.944	103.929	104.302	106.643	104.188	103.964	104.5	108.267	114.867	105.333	102.467	104	106.625	111.333	104.5	104.2	109.958	109.32	104.95	108.083	102.976	104.667	104.65	104.5	109.762	104.778	102.083	103.167	103.667	102.889	103.16	107.464	103.25	105.222	102.556	101.25
	22	84.6154	99.912	108.188	107.208	105.1	103.375	111.833	110.125	108.3	107.4	104.194	103.607	107.333	104.443	104.476	107.167	103.9	103.845	103.625	107.4	113.867	106.167	103.1	103.6	107.667	109.733	106	104.28	111.625	111.12	103.45	107.5	102.524	104.333	104.6	103.8	109.738	103.667	101.972	102.667	102.583	103.222	103.12	106.982	103.625	105.111	102.111	103
	23	88.4615	99.975	107.938	106.653	104.7	103.375	109.167	109.375	108.7	107.457	104.333	103.214	108.056	103.829	104.222	106.048	104.325	103.891	105.75	107.533	114.933	105.25	102.967	103.743	108	110.667	105	104.19	110.292	111.44	103.55	107.667	103.262	105.333	104.3	104.55	109.357	101.667	102.861	101.667	102.75	103.222	102.84	107.536	103.417	104.722	102.778	102.5
	24	92.3077	100.017	109.594	106.972	104.25	102.812	110.833	111.25	108.45	107.686	104.556	104.25	107	104.114	103.873	106.31	104.438	103.745	104.125	106.667	115.333	106.583	102.333	103.343	107.375	109.6	105.333	104.32	111.833	110.96	104.1	106.75	103.286	104.667	102.6	103.45	108.976	103.333	102.806	103.333	102.333	104.056	103.32	106.911	103.75	104.167	102.889	103.375
	25	96.1538	99.968	109.5	106.028	104.75	103.25	111.5	110.875	109.5	108.314	104.556	102.893	108.556	103.686	104.873	106.262	103.625	104.255	106.25	106.667	115.467	106.25	102.567	103.4	107.042	110.2	102.5	104.16	110.792	110.44	104.2	108.917	102.524	103.333	103.4	103.9	108.548	102.889	102.306	102	103.333	103.778	102.84	107.196	103.042	104.611	103.222	101.938
	26	100	100.001	109.5	107	104.625	103.625	112	110	108.35	108.514	104.222	103.393	108.056	104.086	104.349	106.071	104.312	103.736	104.75	107.367	115.333	105.167	103.467	103.543	107.708	109.667	105.167	104.49	111.542	111.08	103.75	107.333	103.214	104.833	104.35	104.3	109.071	103.778	102.806	103.333	102.25	103.222	102.24	107.107	104.583	104.278	102.778	102.688
	27	103.846	99.947	108.344	107.097	104.725	102.812	109.667	112.25	109.55	107.943	104.306	103.786	107.667	104.129	103.825	106.286	103.85	103.955	104.5	107.267	113.8	106.167	103	103.2	108.25	108.8	105.167	104.49	110.417	110.92	103.4	108.333	102.976	103.5	103.65	103.95	108.738	103.444	102.556	102.667	101.833	102.444	102.72	107.089	103.208	104.333	102.667	101.688
	28	107.692	99.959	108.688	106.361	104.35	103.812	110.833	111	108.05	107.286	103.972	103.25	107.778	103.971	103.984	106.524	104.15	103.882	105.25	108.633	114.2	107.167	102.367	103.457	106.833	109.4	105	104.21	110.208	109.12	104.15	108	102.452	103	103.75	103.1	108.714	103	102.611	103.167	103.167	102.833	101.4	106.321	103.792	105.056	102.667	102.75
	29	111.538	99.97	109.375	106.903	104.65	103.938	111.167	110.875	107.9	107.686	104.028	103.857	109.444	104.357	104.175	105.476	104.325	103.591	104.75	107.633	114.4	104.083	102.767	103.543	107.042	109.267	104.167	104.15	110.625	111.2	104.3	107.917	103.333	103	104.25	104.3	108.81	103	102.444	103	103.5	103.333	102.36	106.964	102.208	105.667	102.889	101.75
	30	115.385	100.03	109	106.236	104.1	103.625	113	109.375	107.95	108.314	104.5	104.571	107.611	103.614	104.381	105.905	103.938	103.627	104.125	108.7	114.8	107.417	103.033	102.857	107.25	109.2	104	104.2	111.042	110.08	104.2	106.5	102.976	104.167	103.5	102.7	108.548	101.444	102.056	102.167	103.167	102.944	101.84	106.929	102.625	105.444	104.111	102.25
	31	119.231	99.962	108.156	106.431	105.25	103.125	111.333	110.75	108.35	106.486	104.417	103.536	108.556	103.9	104.46	105.738	104.075	103.773	106.25	108	116.8	106.833	102.533	103.657	108.625	108.733	103	103.91	110.583	110.12	104.95	107.583	102.786	103.833	103.7	103.9	109.5	102.111	102.944	102.667	102.917	102.722	103.12	106.714	103.292	104	102.333	102.688
	32	123.077	100.014	108.5	106.431	104.575	103.312	111.667	111	109.2	107.086	104.222	104.5	108.667	104.114	103.667	106.214	104.325	103.809	105.5	106.733	113.867	105.167	102.8	103.886	108.083	108.667	104.333	103.69	111.583	109.6	103.85	107.75	103.095	104.333	104	103.7	108.238	103.333	102.306	102.667	103.5	103.222	102.4	106.393	102.833	104.056	103.222	103.375
	33	126.923	99.986	109.656	106.417	103.925	104.188	110	111.5	109.05	107.743	103.694	104.214	108.833	103.586	103.635	106.071	104.5	103.582	103.625	106.3	114.733	105.583	102	103.114	105.833	109.267	102.833	104.04	110.25	111	104.95	108.25	103.333	103	103.6	103.15	108.762	103.444	101.889	102.667	103.167	103.444	102.72	106.625	102.667	105.278	107.667	102.25
	34	130.769	99.925	107.594	106.486	104.35	104.375	110.167	110.25	108.6	107.857	102.889	104.143	106.111	103.686	104.349	105.857	103.812	103.891	103.75	106.567	114	105.333	102.467	103.2	107.292	109.4	102.833	103.53	110.083	109.28	104.5	108.583	103.286	104.167	103.8	103.65	108.167	102.889	102.167	101.333	102.417	102.444	102.64	106.143	102	104.389	116.444	102.312
	35	134.615	99.997	109.156	105.778	103.875	103.938	110	108.5	109.2	108.029	103.333	103.036	107.556	103.886	103.81	106.476	104.387	103.582	104.625	106.267	115.067	105.5	102.533	103.8	107.167	108.467	104.833	104.49	110.458	109.64	104	106.833	102.548	104	104.2	103.35	108.286	103.222	102.417	103.167	103.25	102.778	102.52	106.321	102.958	104.667	110.667	101.5
	36	138.462	99.962	109.312	105.5	104.2	104.562	112.667	108.625	109.3	107.371	104.194	103.036	107.278	102.957	103.27	105.714	104.287	103.664	105	105.9	115.6	107.25	102.867	103.2	107.458	109.467	103.833	103.67	110.208	109.44	103.4	107.167	103.119	103.5	102.7	104.25	108.571	103.111	102.417	103.5	102.583	103.444	102.48	106.946	102.958	104.556	106	102.5
	37	142.308	99.976	109.688	106.236	104.3	102.625	113.333	108.375	108.25	107.086	103.639	103.5	107.944	103.843	104.079	105.286	104.262	103.409	105.125	106.733	115.467	105.333	103.133	103.314	107.333	108.933	104	103.89	109.458	109.8	104.8	107.083	102.381	103.667	102.95	104.15	107.357	103.667	102.444	102.833	102.167	102.222	102.84	106.304	103.083	105.111	105.333	102
	38	146.154	99.974	109.281	106.056	103.975	104.562	113.667	108.875	109.8	107.4	103.639	102.5	107.333	103.214	104.016	106.405	103.863	103.582	104.625	106.267	114.4	106.25	103.3	103.829	107.292	108.2	102.5	104.13	109.917	110.28	103.95	108.917	103.095	103.5	104.2	103.8	108	103.222	102.972	101.333	102.917	102.833	102.24	107.161	102.792	104.5	102.444	100.875
	39	150	99.993	108.438	105.431	103.95	103.062	111.833	109.625	108.2	107.371	103.806	103.179	108.778	103.471	103.397	106.619	103.863	103.627	104.75	106.6	114.933	105.917	102.9	102.714	107.5	109.533	104.333	104.28	111.583	109.8	104.05	106.917	102.857	104.667	103.25	104.2	107.619	103.444	101.722	102.833	102.917	103.389	102.52	106.589	103.375	103.611	102.333	101.875
	40	153.846	99.922	109.188	105.972	104.075	102.562	110	109.625	108.2	106.4	103.694	103.714	107.944	103.414	103.825	106.381	103.7	103.645	105.375	106.033	114.6	106	103.5	102.943	106.917	108.267	102.667	103.8	110.5	110.72	104.9	106.667	103.095	102.5	103	103.65	107.952	103.333	102.028	101.333	102.167	103.333	102.44	106.964	103.167	103.167	103.778	101.812
	41	157.692	99.969	109.188	106.569	104.05	103	111.5	108.875	107.3	106.657	102.611	103.607	107.667	103.614	103.683	106.048	103.775	103.727	105.625	107.3	114.667	106.667	102	103.657	108.25	107.2	103.833	103.81	109.583	109.88	104.6	107.25	102.619	103.167	103.35	104.4	108.952	102.222	102.194	104.167	101.167	103.333	102.72	106.696	103.708	104.833	103	101.188
	42	161.538	100.018	109.281	105.472	103.575	104.312	111.167	109.375	108.65	107.943	103.75	103.25	108.444	103.457	104.143	105.619	103.438	103.227	105.375	106.067	115.267	104.75	102.333	103.857	107.125	108	104.833	103.33	109.5	109.04	104.9	108.25	103.286	102.5	102.95	104.35	108.048	102.667	102.389	102.333	102.083	102.333	102.4	106.196	103.417	104.667	101.778	101.875
	43	165.385	99.991	109.625	106.361	104.275	103.625	112.833	109.625	109.15	107.971	103.861	104.071	106.944	103.771	103.698	106.619	104.2	103.636	103.875	106.767	113.467	105.25	102.9	102.971	108.125	110.133	101.833	103.9	110.292	109.48	103.55	107.5	103.262	104.333	103.3	103.9	108.31	103.889	102.972	102	101.583	103.056	102.6	107.286	102.75	105.278	102	101.312
	44	169.231	99.981	108.344	106.431	103.35	104.062	111.167	107	107.8	107.029	103.361	104.786	108.333	103.586	103.825	105.524	103.787	103.773	104.25	106.6	115.667	105.75	102.733	103.829	107.333	108	103.167	103.9	110.167	109.76	105	106	102.357	103.667	103.85	103.55	108.095	102.778	101.75	103.167	103.167	102.444	102.76	106.304	102.875	104.222	102.333	102.562
	45	173.077	100.007	108.625	106.694	103.7	103.188	110.833	107.25	108.6	107.771	103.389	103.607	107.889	103.171	104.111	105.762	103.537	104.036	105.5	105.867	115.667	105.083	103.367	104.2	105.917	109.8	103.667	104.05	108.958	109.8	104.4	108.417	102.524	103.167	102.3	104.05	107.333	103	102.75	102.667	104.333	103.556	102.24	106.964	103.5	105.222	102.556	101.125
	46	176.923	99.997	109.5	106.333	103.3	103.75	112.167	108.125	108.8	107.8	103.861	103.893	106.611	103.129	103.873	105.69	103.262	103.564	103.375	106.8	114.467	106.333	102.967	103.857	107.333	111	105.667	103.87	111.125	109.84	105.3	107.083	102.452	104.333	103.6	103.5	108.095	102.222	102.833	102.167	102.833	102.5	102.52	106.786	102.958	105.389	102.778	102.125
	47	180.769	100.042	108.938	106.25	104.25	102.312	111	107.25	107.65	108.314	103.722	104.179	107.389	103.214	103.937	105.643	103.95	103.727	103	106.033	113.8	105.083	102.567	103.571	107.542	111.267	103.5	104.02	109.917	108.76	104.55	106.75	102.619	103.5	102.35	104.05	107.619	102.222	102.917	103	102.75	103.056	102.64	106.929	103.125	104.722	102.333	102.625
	48	184.615	99.927	108.75	106.403	102.825	102.438	108.833	107.5	107.9	107.457	103.444	104.214	106.778	102.786	103.571	106.119	103.425	103.145	105.375	106.733	114.133	107.583	103	103.686	107.125	110.333	105.333	103.85	109.792	109.72	104.85	105.333	102.929	103.833	103.25	104.25	107.357	101.111	102.278	102.333	102.25	101.778	102.36	106.768	102.458	105.444	102.667	102.062
	49	188.462	99.991	109.25	106.861	103.35	101.688	112	107	107.8	107.057	103.694	103.536	106.778	102.486	103.476	105.881	103.988	103.464	103.75	106.833	113.667	106.083	103.2	102.8	106.625	109.667	104.167	103.55	109.375	109.36	103.4	108.25	102.024	103.833	103.35	103.4	107.69	102.889	101.944	103	102.833	102.111	102.76	106.232	102.458	104.722	102.222	102.125
	50	192.308	100.014	108.906	106.833	103.775	102.125	109	109	108.75	107	104.194	103.857	107.222	102.971	103.873	105.357	103.7	103.473	104	105.533	113	106.667	103	103.686	106.375	110.2	104.333	103.46	109.875	109.72	105.1	106.667	102.5	103	104.2	103.85	107.214	101.444	102.361	104	102.833	102.667	101.88	106.893	102.667	104.389	102.556	102.25
	51	196.154	100.021	108.531	106.292	102.975	103.25	111.833	108.125	108.6	106.6	104.25	103.893	106.889	102.743	103.778	105.857	103.45	103.445	103.75	105.967	115	106.083	103.467	103.143	108.333	111.733	105.333	104.07	109.542	110.48	105.1	107.167	102.143	103.167	103.3	103.95	107.548	101.444	102.917	100.5	102.417	102.389	102.32	106.804	102.458	104.222	102.778	101.625
	52	200	99.957	108.594	105.389	103.3	103.625	112.667	107.25	108.65	107.829	103.917	103.821	107.889	102.6	103.571	106.286	103.537	103.518	105	105.5	114.8	105.833	102.333	103.057	108.167	110.867	104.167	103.47	110.792	108.76	104.2	107.583	103.405	105.333	102.55	103.7	107.452	102.444	102.333	102.833	101.667	102.889	103	106.571	101.958	104.389	102.778	102.062
	53	203.846	99.95	108.375	106.778	102.925	104.625	110.5	108	107.1	106.743	103.056	104.393	106.778	102.314	102.73	105.595	103.887	103.1	105.5	106.667	113.267	104.833	103.167	102.914	107.417	109.867	105	103.73	109.75	110.16	104.5	106	102.214	104.667	102.55	103.3	107.595	102.556	102.056	102.5	102.417	102.444	102.24	106.357	103	103.667	101.889	101.562
	54	207.692	100.038	109.031	105.819	103.1	103.625	110.167	108	108	107.2	103.889	103.714	106.056	102.771	103.571	105.857	103.488	103.309	104.125	106.867	116.267	106.25	103.4	103.086	106.833	107.333	104	103.65	111.292	109.72	104.5	105.167	102.405	102.333	102.15	104.15	107.5	102.889	102.333	100.667	101.583	102.222	102	106.732	103	105.278	102.778	102.188
	55	211.538	99.96	109.031	105.708	103.4	102.312	111	108	108.35	106.086	103.417	103.714	106.333	102.586	103.571	105.214	103.363	103.2	103.625	106.033	115.067	104.833	102.7	103.143	107.458	108.333	104	103.66	109.083	110.12	104.45	106.583	102.833	106.333	104.05	103.1	107.31	103.667	102.306	102.333	101.917	102.333	102.84	106.375	102.583	104.278	102.444	101.562
	56	215.385	100.09	109.25	105.611	102.55	103.562	113.333	107.5	107.25	106.8	103.528	103.357	106.944	102.857	103.429	105.5	103.363	103.264	104.75	105.967	114.667	105.833	102.867	103.486	106.917	107.6	104	103.6	109.417	109.88	104.4	105.833	101.857	104.833	103.2	103.95	106.429	103.333	101.889	100.667	102.167	102.444	103.04	106.643	103.042	104	102.111	102.5
	57	219.231	99.971	109.25	106.417	103.15	103.375	109.667	108.25	107.65	106.343	103.139	103.786	106.056	102.357	103.222	105.595	103.725	103.545	104.375	107.067	113.133	107.25	102.833	102.714	107.292	107.8	103.167	104.08	109.083	110.24	104.8	108	102.024	103	102.8	103.7	107.405	103.778	102.389	102.667	103.333	102.5	102.12	106.893	102.083	104.556	102	101.562
	58	223.077	100.006	107.75	106.389	103.225	103.188	112.833	108.375	108.7	106.914	103.611	104.179	105.833	102.114	103.127	105.119	103.713	103.464	105.75	106.5	112.8	105.417	102.533	102.829	107.083	106.133	103.667	103.81	110.25	109.92	104.55	106.583	102.31	104.167	103.75	102.8	107.262	102.333	101.528	102	103.25	102.333	101.68	107.143	102.583	105.111	102.889	101.125
	59	226.923	100.023	108.219	106.236	103.3	103.25	110	107.75	107.9	106.743	102.917	104.143	105.667	102.814	103.365	106.19	103.787	103.473	104.625	106.9	113.267	104.917	103.5	103.771	106.583	107.867	103.5	103.88	109.042	110.52	104.7	108.75	102.286	104	102.7	103.75	107.071	102.333	102.361	102.333	102.167	103	102.4	106.857	102.625	104.056	102.778	102.5
	60	230.769	99.976	109.469	106.181	102.475	103.875	111.833	108.125	108.55	106.2	103.444	103	105	102.529	103.365	105.714	103.55	103.327	105.375	106.1	113.2	105.5	103	103.286	106.917	107.8	103.167	103.46	108.75	110.08	104.4	104.75	102.571	104.333	103.1	103.65	107.667	102.444	102.444	103.5	102.583	102.111	102.56	107.25	102.083	103.778	103.778	101.312
	61	234.615	100.006	108.688	105.889	102.325	103.875	110.833	108	106.75	106.114	103.222	103.786	106.889	102.429	103.317	105.69	103.338	103.482	104.125	105.567	113.933	106.167	103.067	103.371	107.167	107.733	103.833	103.84	109.125	109	104.75	106.333	102.976	103.333	102.8	103	107.262	102.111	102.472	101.333	102.5	101.111	102.48	106.286	101.917	104.667	102.222	102.312
	62	238.462	99.97	108.844	106.208	102.7	103.375	110.5	108	108.3	105.629	103.667	103.107	105.889	102.543	103.016	105.619	103.525	103.664	104.625	106.6	115.133	106.667	102.633	103.914	106.125	108.467	102.5	103.88	109.708	110.36	104.85	107.667	102.452	104.833	103.5	103.75	107.071	102.778	102.528	102.167	103.5	102.722	102.32	106.893	102.458	105.278	101.889	102.438
	63	242.308	100.066	108.719	106.569	102.775	103.25	113	109.125	108	107.057	103.611	104	106.111	102.771	103.444	105.357	103.787	103.418	104.375	105.7	113.267	105.25	102.9	103.429	107.292	108.333	104.833	103.36	109.417	109.96	104.7	107.083	102.476	104.167	104.35	102.45	106.952	101.556	102.056	104.167	102.333	102.5	102.04	107.161	103.083	104.333	102.333	102.375
	64	246.154	99.999	108.125	106.75	102.475	103	112.833	107.75	107.1	106.4	103.306	103.179	106.278	102.471	102.841	105.19	103.75	103.7	104.375	106.6	115.4	105.917	103.433	103.771	108.292	106.733	102.833	103.49	109.958	109.48	103.8	108.417	102.476	103.833	103.35	102.75	107.524	102.333	101.472	102	101.333	102.278	102.32	106.768	102.458	103.444	102.444	101.812
	65	250	100.033	109.281	105.819	102.6	102.75	111.833	107.875	107.05	106.714	103.806	103.393	106.5	102.429	103.413	106.667	103.787	102.927	104.625	107.2	112.933	105.5	102.8	104.086	107.833	106.8	104.5	103.83	109.958	108.36	105	106.167	102.929	101.333	103.7	104.1	106.929	102.667	101.944	103	101.75	101.833	102.68	106.768	103.333	103.389	102.667	102.125
	66	253.846	99.967	108.156	105.736	102.85	102.875	111.833	108.625	107.55	107.314	104.083	103.964	107.222	102.243	103.444	105.286	103.125	103.182	105.625	107.533	113.2	104.833	103.433	103.457	106.75	109.2	103	103.72	108.917	108.28	104.15	107.5	102.381	103.833	102.85	102.8	106.738	103.222	101.694	103	102.583	103.833	102.92	106.839	103.042	103.444	103.222	101.438
	67	257.692	99.989	108.75	105.986	102.275	102.5	111.167	106.125	108.55	106.829	103.278	103.036	105.944	102.429	103.476	105.214	103.15	103.009	102.875	105.733	114.8	104.833	102.533	103.486	106.875	109.067	104.167	103.37	109.917	109.4	104.4	106.417	102.667	104.167	102.25	102.65	107.071	102.111	101.444	103.333	102.167	101.944	102.04	106.536	102.75	104.167	102.444	101.812
	68	261.538	99.947	109.281	105.236	102.475	102.875	108.5	106.75	107.8	106.829	103.306	102.964	105.111	102.371	103.286	105.095	103.188	103.155	104.625	106.233	113.933	105.75	102.767	103.571	106	108.267	104.5	103.37	108.458	108.76	104.65	107.167	102.69	103.167	102.75	103.15	106.643	103	101.667	102.667	102.583	102.722	102.68	106.5	102.125	104.833	102.444	102.875
	69	265.385	100.04	108.438	105.736	102.5	102.938	111.167	108	107.75	106.6	102.917	102.964	106.778	102.171	103.365	105.19	103.262	103.291	104.375	106.833	113.733	105.25	102.633	102.571	106.875	108.733	103.167	104.11	108.833	108.52	105.9	106.333	102.405	105.333	103.25	104.2	107.524	102.333	102	101.667	102.583	102.556	102.24	106.393	103	104.778	103.556	101.625
	70	269.231	100.008	108	105.292	102.45	103.062	111.667	105.875	109	105.886	102.861	103.857	104.833	102.229	103.667	105.714	103.488	103.055	104.5	105.633	113.2	106.75	102.733	104.057	106.167	107.8	105.333	103.78	111.542	108.84	104.45	107	102.262	103.167	102.85	102.8	107.143	102.778	102.139	101.333	102.667	103.333	102.44	106.571	102.833	104.111	102.778	101.75
	71	273.077	100.029	108.031	105.556	101.35	103	110.667	106.5	107.2	106.429	103.111	103.071	106.444	102.343	102.937	105.167	103.488	102.782	105.125	106.6	113.6	105.917	102.8	103.686	106.542	108.267	103.333	103.97	108.417	110.12	104.6	106.583	102.762	103.333	102.6	103.1	106.905	101.333	101.278	104	102.667	102.833	102.48	106.393	102	103.889	102.778	101.812
	72	276.923	99.986	108.562	104.944	101.725	103.625	111.167	107.125	107.45	106.6	103.083	103.75	105	102.314	102.698	105.167	103.062	103.118	105.375	106	113.6	106	102.733	104	106.083	107.133	104.333	103.86	108.875	109.44	105.15	106.75	102.167	103.333	103.7	103	106.952	102.222	101.75	103.167	101.917	103.556	101.88	106.054	103.125	104.722	103.444	102.125
	73	280.769	100.011	108.406	105.319	101.9	102	111.667	106.75	107.5	106.857	103.111	103.179	105.889	102.314	102.746	105.119	103.525	102.545	105.125	105.6	113.2	106.417	103	103.171	105.958	107.867	102.833	103.34	108.708	109.76	104.6	106	103.095	104.333	103.15	102.65	107.048	103.556	101.972	103	101.75	102.778	101.76	106.75	101.917	103.167	101.889	101.875
	74	284.615	99.989	109.031	105.361	101.9	103.312	110.333	105	107.3	105.943	103.417	103.214	106.722	102.743	103.095	106.024	103.375	103.209	105	106.267	113.533	105.333	102.433	102.914	106.25	106.4	103.667	103.5	110.333	108.48	104.9	106.917	102.381	103.667	103.15	102.65	106.381	101.889	101.194	101	103	102.778	102.64	106.786	103.625	104.389	103.667	102.188
	75	288.462	99.952	107.75	105.778	102.275	102.5	110.833	105.5	107.75	106.629	102.917	103.893	105.778	102.571	103.19	105.5	103.45	103.009	103.875	106.167	113.2	105.833	102.533	104.2	106.958	107.733	105	103.64	109.833	108.56	105.3	105.417	102.119	104	102.9	102.45	107.214	101.889	102.139	102.333	102.75	102.944	102.28	106.304	102.833	104.278	103.556	101.562
	76	292.308	99.984	107.75	106.069	101.825	102.5	111.167	107.625	107.15	105.771	103.306	103.143	106.444	102.286	102.825	105.714	103.45	102.964	103.625	105.7	112.4	106.5	102.4	103.514	106.75	109	103.333	103.45	110.417	109.64	104.45	105.917	101.857	103.5	102.95	102.75	107	102.444	101.444	103.333	102.333	103.056	102.12	106.268	102	103.611	102.111	101.5
	77	296.154	99.964	108.219	105.542	102.575	101.688	109.167	104.625	107.85	106.429	102.694	103.857	106	102.829	102.825	105.643	103.312	103.3	104.875	106	114.2	105.5	102.067	103.343	106.625	107.867	103.5	103.26	108.958	109.72	105.25	105.917	102.048	103	102.7	102.85	107.405	101.333	101.861	103.833	103.417	102.944	102.76	106	103.125	104.944	102.111	103.062
	78	300	99.985	108.094	105.444	101.675	102.875	110.667	106.625	108.15	106.2	102.167	103.893	106.5	102.771	102.667	105.643	103.45	103.309	104.625	106.567	112.733	105.5	102.7	103.371	106.542	107.4	104.833	103.64	107.542	109.92	104.05	108	102.5	103.5	101.9	103	107.143	102.889	101.556	102.167	102.5	103.444	102.88	105.982	102.208	104.556	103.667	101.188
	Wild type, 26C_3		raw data
		Time (s)	background	cell_1	2	3	4	5	6	7	8	9	10	11	12	13	14	15	16	17	18	19	20	21	22	23	24	25	26	27	28	29	30	31	32	33	34	35	36	37	38	39	40	41	42	43	44	45	46
	1	3.84615	100.041	104.3	115.688	114.833	105.125	104.562	106	106.556	102.533	104.75	105.833	108.75	104.75	111.4	103.417	104.464	108.062	110.125	108.271	114.2	108.333	110.25	106.306	104.55	104.125	103.688	106.833	104.875	104.65	103.778	115.167	117.733	119.417	110.125	111.625	111.667	110.302	110.533	106.625	108	116.2	105.75	103.333	107.55	113.438	104.867	104.19
	2	7.69231	100.053	103.633	116.625	114.208	105.438	105.125	105.333	104.944	102.133	105.25	104	107.25	105.5	107.7	103.083	104.357	106.5	111.125	108.188	113.6	107.292	112.2	106.75	104.1	104.486	105.062	106.833	104.125	103.45	103.556	115.5	115.867	116.5	112.375	110.125	111.5	109.762	111.4	106.375	106.5	116	107.25	104.667	106.85	113.062	104.933	103.881
	3	11.5385	100.077	102.833	115.125	114.25	104.688	104.812	106.333	105.778	103.133	106	104.917	106.75	107.5	110.9	103.917	103.464	105.812	110.625	107.271	113.2	107.167	110.3	105.806	104	104.222	104.5	106.25	105.062	103.85	103.667	116.5	117.6	117	108.75	111.5	111.667	109.698	110	106.375	107.167	119.2	105	104.778	106.8	111.5	104.667	103.714
	4	15.3846	100.145	104.733	114.438	113.521	105.5	104.875	104.833	105.5	102.4	105.167	106	107.333	106	109.6	103.667	104.143	105.625	109.75	107.521	112.867	106.75	110	105.306	104.75	103.778	103.312	105.083	104.688	103.35	103.556	114.167	118.133	115.583	110.625	109.625	112.167	110.778	108.733	104.5	107.444	115.6	107	103	106.675	111.938	104.867	104.31
	5	19.2308	100.099	103.3	114.375	114.271	105.094	104.812	104.167	103.833	102.4	105.667	104.833	108.25	106.5	109	104.25	104.179	106.375	110.75	106.854	113.333	106.125	110.1	106.333	104.45	103.569	103.375	105.75	104.375	103.8	102.889	112.5	117.533	117.75	110.25	110.625	109.333	109.619	110.533	105.375	108.278	116.6	104.75	103.444	106.5	112	105.2	104.262
	6	23.0769	100.068	103.567	114.188	113.833	105.688	104.25	105.167	104.5	102.133	105.25	105.583	105.917	107	109.6	104.417	104.5	105.812	109.5	106.604	111.733	106.875	110.25	105.806	103.6	103.931	103.75	105.75	103.875	103.5	104.222	115	117.933	117	108.875	110.75	110	109.016	109.8	104.75	106.944	119.4	107.75	104.222	106.925	111.562	105.667	104.571
	7	26.9231	100.039	103.4	113.438	112.938	104.562	104.688	105.833	104	101.6	104.583	105.583	107.25	103.75	108.6	103.75	103.179	105.75	109.375	107.208	111.6	106.625	110.2	105.222	104.15	103.583	103.312	103.75	104	103.9	104.778	113	116.067	117.25	109.625	109.5	109.333	109.365	109.533	108	106.722	120.4	107.25	103.889	106.725	113.062	105.067	104.214
	8	30.7692	99.974	103.733	113.312	113.5	104.875	105.625	102	105.111	101.933	104.333	105.833	106.833	105.5	109.6	103	103.821	106.25	110	107.062	112.2	106.75	108.4	105.25	102.9	103.556	103.562	102.917	105	103.7	104.667	115.333	115.133	116.667	109.5	110.625	108.833	108.968	109.8	105.625	106.111	114.8	106.75	102.333	106.5	112.062	104.667	104.595
	9	34.6154	100.003	103.5	113.5	113.125	105.188	105.25	104	104.444	101.667	103.417	104.75	106.583	104.75	109	104.583	103.464	106.438	109.75	106.646	112.067	107	107.95	105.111	104.85	103.403	103.75	102.083	104.188	102.85	103.667	116.667	114.6	115.167	109.375	110	110.667	109.492	108.733	106.875	106.278	117.8	106.75	103.111	106.075	111.875	104.933	103.524
	10	38.4615	100.163	103.4	113.062	113.333	104.062	104.062	106.333	104.222	101.8	105.667	105.333	106.833	103.75	108.3	103.667	103.5	105.375	110.25	106.708	111.8	106.667	108.5	105.028	102.65	103.278	103.812	102.167	104.438	103.4	104.889	113.667	116.333	114.417	109.375	110.625	111.167	108.651	108.333	107.25	106.889	118.4	105.5	103.444	106	111.938	105.933	104.5
	11	42.3077	100.031	104.267	113.875	111.688	104.594	104.188	103.667	105.222	101.933	104.583	105.25	107	104.25	107.8	104.417	103.107	105.75	109.5	106.625	112.067	105.375	109.35	104.944	103.2	103.056	103.812	101.583	104.5	103	104.444	113	117.4	114.25	106.5	110.625	110.833	108.873	109.067	106.75	106.556	116.2	103.5	104.778	105.9	111.688	104.2	104.024
	12	46.1538	100.036	104.3	112.062	113.125	105.062	104.062	105	105.056	102.2	104.833	105.333	106.667	104.75	108	103.583	102.929	105.312	109.875	106.042	110.867	105.167	108.75	104.972	102.9	102.972	104.5	101.25	104.375	102.45	103.111	114.333	115.6	115.583	107.375	110.375	110	109.159	109.2	107.125	105.833	115.6	105	103.111	106.375	110.312	104.333	103.643
	13	50	100.061	103.767	111	112.854	104.875	104.438	102	103.889	101.267	104.583	105.667	107.083	102.75	107.5	104.667	102.964	105.062	110.25	106.812	110.867	105.375	108.55	105.583	102.8	103.333	104.125	101.5	103.312	102.45	104.444	113.333	115.733	114.25	107.375	109.25	112	108.984	109.067	106.125	107.667	117.6	104.75	103.556	105.675	112.25	102.6	103.81
	14	53.8462	100.08	103.367	112.5	111.875	103.906	104.125	104.333	104.778	102.533	105.417	103.917	106.417	105.25	108.2	103.75	104.179	106.062	109	106.25	110.4	105.417	108.75	105.333	103.1	103.042	102.875	102.333	104.125	103.35	105.111	113.333	114.533	114	107.875	107.875	109.5	109.619	108.267	106.25	107.111	116.2	105	103.667	105.65	111.375	103.6	103.952
	15	57.6923	100.141	103.667	114.438	111.771	104.125	104.438	104.5	104.556	102.133	105.167	104.667	106.667	104.25	106.3	104.083	103.25	104.812	108.25	106.729	110.8	106.542	108.2	104.75	103.35	103.708	103.812	101.667	104.125	102.75	103.333	115.667	115.067	113.833	107.375	106.75	111.167	109.635	107.533	106	106.167	115.8	105	102.667	106	112.812	103.4	104.19
	16	61.5385	100.084	104	112.5	112.083	105.188	103.375	103.833	104.833	102.867	104.667	104.25	107.167	103.25	107.8	105	102.857	104.25	110.375	105.208	109.6	104.625	108.35	105.667	103.05	103.111	103.312	101.833	102.625	102.6	104.778	114.5	115.6	112.583	106.75	109.25	108.333	109.333	109.533	106	106.667	115.2	106	103.222	106.675	111.438	103.267	103.786
	17	65.3846	99.981	103.733	112.562	111.062	104.938	104.125	104.167	104.722	100.867	106.25	105.25	105.75	103.25	109.2	104	103.143	104.562	108.375	106.542	110.067	105.125	108.75	105.306	103	102.653	102.688	102.333	104.062	102.35	104.222	115.167	115.267	113.417	108.375	109.75	111.167	109.762	109.467	106.625	107.333	116.2	106.5	103.111	105.725	112.5	105.267	104.262
	18	69.2308	100.081	103.667	112.375	110.771	105.219	103.875	104.667	105.056	101.867	106.083	103.667	107	103.75	108.6	103.333	102.929	103.688	109.375	106.208	109.733	104.792	108.3	104.167	103.15	103.472	102.375	102.667	103.875	102.55	105.111	114.167	115.267	112.5	107.125	105.75	109.167	108.937	107.867	104.5	107.611	115.4	104.25	104.333	106.175	109.938	105.267	103.524
	19	73.0769	100.058	103.867	110.062	110.021	104.156	104	105	104.222	101.667	105.833	104.083	106.083	103	108.5	104.917	103.036	105.938	108.375	106.062	110.667	104.042	108.75	104.944	103.85	102.708	102.062	101.917	103.875	103.55	103.556	116	115.733	114.667	108	110	111	109.048	108.333	105.875	106.611	115.2	107	103.667	105.675	111.375	107.2	104.524
	20	76.9231	100.111	103.6	112.25	111.146	104.25	103.688	104.667	105.056	101.8	104.583	103.083	105.583	103.75	107	103.75	103.214	104.562	108.875	106.125	110.4	105.042	107.85	105.389	102.95	103.028	102.375	102.583	104.25	102.95	104.556	112.833	115.533	115.25	107	110.625	108	108.587	106.933	107.375	107.667	115.2	106.5	103.222	105.825	110.688	106.133	104.071
	21	80.7692	100.06	103.833	112.562	111.312	104.406	103.688	104.5	104.444	101.067	105.833	103.5	105.833	106	107.3	104.167	102.607	105.562	110.125	105.521	110.733	104.458	107.8	105	103.1	103.014	101.75	102.167	104.312	102.35	103.333	114.833	113.667	114.167	107.75	109.375	109.833	109.095	107.933	104.75	107.556	115.8	104.25	103.222	105.475	110.438	106.067	103.524
	22	84.6154	100.113	103.233	112.812	110.229	104.5	102.438	103.833	103.833	101.267	104.583	103.833	105.75	104.75	108.1	103	103.571	103.938	107.75	105.229	111	104.792	108.05	104.833	103	103.153	102.125	102.417	103.312	103.15	105.111	113.5	114.733	114	107.375	108.875	112.833	108.921	108.667	106.5	106.056	113.6	102.5	104.778	106.35	110.375	105	103.19
	23	88.4615	100.046	104.1	112.188	110.646	105.125	102.75	106.333	103.944	101.733	104.417	104.917	105.833	102.5	107.2	102.917	102.964	105	109.375	105.562	110.6	104.125	107.7	104	103.8	103.028	101.875	101.917	103.312	103.5	104.222	113.667	115.133	114.5	106.75	108.75	110.167	108.794	106.267	105.75	106.833	116.8	106.5	104	105.475	112.5	104.8	104.024
	24	92.3077	100.083	103.067	113.062	110.917	104.531	103.938	104.667	104.5	101.6	105.25	104.583	106.75	104.25	106.5	103.417	103.393	104.688	108.25	105.438	108.933	104.625	107.7	104.389	103.7	102.403	101.938	103.583	104.25	103.1	104.778	111.167	115.867	113.583	106	108.75	110.333	108.778	107.8	104.625	106	117	106	103.556	105.975	111.625	107.267	103.833
	25	96.1538	100.015	104.2	112.125	109.542	104.344	103.188	103.667	104.111	101.6	104.583	104.5	106.5	103.5	108.4	103.75	103.429	104.75	107.125	105.75	109.933	103.958	107.65	104.25	103.15	102.292	101.938	102.167	103.812	102.9	104.333	112.167	114.533	113.417	107.75	108.25	111.167	108.476	108.067	106.5	106.389	120.2	105	102.778	106.15	111.25	106.133	103.333
	26	100	100.086	103.033	111.5	109.833	104.25	103.625	104.667	104.333	102.133	105.583	105.167	105.25	102.25	106.3	103	102.071	105.375	109	105.792	108.533	104.208	106.95	104.222	103.5	102.722	101.25	102.583	104.5	103.1	103.111	114.333	114.133	112.25	106.875	109.375	110.833	108.571	105.8	106.5	106.667	115.4	106.5	103.778	105.825	112.125	105.2	103.524
	27	103.846	100.104	103.467	110.25	109.729	103.938	102.25	104	105.056	102.067	105.75	103.833	106.25	105.25	106.7	104.167	102.393	104.375	108.625	105.854	108.733	104.125	107.35	104.444	103.65	102.569	101.25	103.333	104.062	103.85	103.889	114.667	113.067	113.417	106.75	108.875	110	108.952	107.267	106	106.667	117.6	107	104.556	105.725	111.938	107.067	103.976
	28	107.692	100.118	103.433	109.812	109.875	104.375	103.125	102.333	104.444	102.067	104.667	104.5	105.75	106	105.5	102.667	103	103.75	108.375	106.021	109.467	103.125	106.1	104.278	102.8	102.264	102.5	102.833	104.188	102.95	105.222	112.333	114.2	112.5	107.625	107.75	109.833	108.603	106.933	106.125	107	113.2	105.5	103.889	105.675	110.375	107.133	103.738
	29	111.538	100.146	103.633	110.938	109.354	104.156	102.312	104.333	104.5	102.333	104.917	104.583	105.75	102.25	107.1	103.75	103.286	104.062	108.125	105.417	109.2	104.208	106.5	103.833	103.4	102.389	101.938	102.417	103.75	103.75	105.556	111.833	113.867	112	107.625	107.875	110.167	108.921	106.6	104.75	106.833	114.6	103.25	103.444	105.4	111.312	106.467	103.5
	30	115.385	100.084	103.533	111	109.812	104.188	102.375	106.5	104.667	103.067	105.333	104.5	107.167	101.5	106.4	102.5	103.071	104.5	107.75	106	108.8	104.25	108.35	104.389	103.5	102.264	102.062	102.333	103.625	103.95	103.333	110.333	115.6	113.5	106.75	108.5	109.5	108.317	106	103.5	105.444	114.8	106	102.667	106.175	111.812	105.8	104.119
	31	119.231	100.078	103.633	112.125	109.333	105.531	102.812	104.667	105.556	101.867	104.917	103.833	106.333	103.75	105.7	103.25	103.536	104.438	108.5	105.875	108.867	104.333	107.35	104.556	103.35	102.542	102.312	101.833	102.562	103.7	105.333	113.667	114.067	113.917	108	108.5	108.167	108.698	107.8	104.5	107.556	115	105	102.778	105.55	111.25	108.067	103.286
	32	123.077	100.058	103.633	110.625	110.104	103.656	103.188	101	103.444	103	104.583	103.833	104.917	105.25	107.8	103.417	103.036	103.062	107.625	105.521	108.067	104.583	107	103.917	103	103.028	102.125	102.5	103.688	102.7	103.333	112.833	114.933	111.75	107.125	106.375	109.667	108.286	106.6	105	107.222	116.8	104.75	104.444	105.275	110.812	107.933	103.405
	33	126.923	100.071	102.9	111.375	109.479	102.969	102.938	102.833	103.611	102.667	106.25	105.167	106.667	103.75	106	103.833	102.786	104.125	108.5	105.854	108.933	104.917	107.4	104.083	103.8	102.292	102.125	103	102.812	102.8	105.556	113.333	114.933	112.667	107.125	109.25	110.5	108.46	108.867	106.125	107.5	118	105.25	102.444	105.275	109.25	107.2	103.31
	34	130.769	100.029	103.9	110.688	109.542	104.031	103.062	103.167	104.611	102.533	104.417	104.167	106.417	103.25	106.3	104	103.821	103.688	108.875	106	108.4	104.167	106.95	104.917	102.9	102.444	102.812	101.667	104.25	102.75	104.556	112.5	113.267	114	105.375	106.625	110.167	108.984	107.2	104.375	106.167	117.6	105.25	103.222	105.025	111.75	107.267	103.667
	35	134.615	100.079	103.4	109.5	108.958	104.094	102.875	104	104.556	103.067	106.5	103.917	105.25	104.25	106.5	104.583	102.571	104.312	107.25	105.833	109.533	104.167	107.15	105.111	103.95	102.986	102.125	102.5	102.875	103.15	104.556	112.167	113.2	112.25	105.25	108.75	108.5	108.778	107.467	105.125	106.333	113	105.75	103.889	106.1	111.312	107.8	103.476
	36	138.462	100.093	103.533	109.688	107.542	104.406	102.125	103.5	104.333	101.8	104.917	103.5	105.75	103.5	105.4	103.75	103.036	104.812	107.375	105.562	109	104.75	106.8	104.389	103.4	102.472	103.438	102.25	102.688	102.3	105	110	114	112.5	106.625	110.5	110.167	108.413	108	104.625	107.5	117.8	102.75	104.111	105.85	111.062	107.467	103.833
	37	142.308	100.101	104.033	110.188	108.896	104.219	102.125	103.667	104.056	102.467	104	105.75	107	103.5	106.3	103.583	103.25	104	108.875	105.771	109.2	104.167	106.45	105.056	103.6	102.653	101.938	102.25	103.562	103.05	105	112.5	114.667	111.833	105.625	105.875	111.167	108.635	107.4	104.5	106.167	113.8	105	104.444	106.075	110.75	106.8	102.571
	38	146.154	99.986	103.733	109.5	108.479	103.969	103.062	104.333	104.778	100.867	104.25	104.5	105.333	104.25	106.6	102.833	102.393	103.5	108.75	106.125	107.733	104.458	107.55	103.528	103.9	102.708	102	104	104	103.7	105.556	112.167	113.867	113.167	106.375	109.125	110.333	107.952	106.4	105.875	106.833	118.4	103.75	103.556	106.175	110.438	106.533	104.095
	39	150	100.126	103.1	110.438	108.292	104.594	102.625	103.833	104.611	101.667	105.417	104.417	105.917	102	105.5	102.417	103.607	103.812	108.125	105.938	110.267	105.375	106.55	104	103.9	102.625	101.688	102.417	103.312	102.65	105	111.833	114.8	112.167	104.375	109.75	110.167	108.127	107.8	104.625	106.722	115.6	105.5	103.111	105.525	110.438	106.733	103.167
	40	153.846	100.043	103.033	110.688	108.354	104.188	102.25	103.667	104.333	101.8	105.75	103.167	105.25	101.5	107.6	103.167	102.857	102.875	108.25	105.062	108.8	104.25	106.15	104.444	103.4	101.931	100.875	103.167	103.438	102.7	104.444	113.667	114.733	113.667	106.25	108	109.5	108.19	106.333	103.625	107.444	116.2	105.25	103.111	106.2	110.375	107.933	102.905
	41	157.692	99.973	103.133	108.375	108.333	104	102.25	104.5	103.5	102.267	105.167	104.167	105.833	106.25	105.7	103	102.75	104.125	107.5	105.729	108.133	103.917	106.8	104.361	103.75	102.569	101.688	102.083	103.625	103.45	106.222	112	111.933	111	105.375	107.375	108.833	108.667	107.133	107.125	107.056	115	105.25	103.889	105.15	111	107.067	103.333
	42	161.538	100.117	103.5	111.062	107.938	104.781	101.875	104.5	104.278	102.2	103.583	103.75	105.25	103.25	106.9	103.25	102.75	103.625	107.75	105.542	109.4	103.792	106.7	105.111	103.8	102.611	102.312	104.583	103.125	102.15	105.556	115.667	113.733	112.083	107.125	108.5	110.667	108.698	107.4	105.125	106.389	114.6	105	103.556	105.675	110.688	108	103.667
	43	165.385	100.076	102.7	110.938	107.604	104.562	103	102.167	103.889	102.8	104.25	103.417	105.25	104.5	107.2	104.75	103.25	103.625	108.125	105.896	109.2	105.042	106.8	104.167	103.25	102.389	101.938	103	103.188	103.2	105.667	114.667	113.6	112.417	105.25	109.25	110	108.762	106.333	105.5	106.333	114.4	104.5	104.222	105.55	111.438	106.333	103.452
	44	169.231	100.043	102.433	109.625	108	104.531	102.938	103.333	104	101.333	104.083	103.917	105.917	103	106.5	104.417	103.607	103.812	107.625	105.583	106.933	105.292	106.55	104.5	103	102.708	102.25	102.333	103.125	103.1	104.444	112.333	112.8	114.083	104.875	107.375	110.167	108.603	107.8	105.375	106.5	113.8	106.25	103.222	105.4	112.062	106.2	103.262
	45	173.077	100.152	103.3	110	107.708	105	102.688	103.333	103.222	100.733	104.833	105	105.333	101.75	106.2	105.083	103.571	104.062	106.375	105.562	107.8	104.417	107.3	104.333	103.65	102.583	101.125	102.917	104.125	102.9	105.333	111.833	113.267	111.083	104.25	108.625	111	107.968	109.267	103.75	106.722	116	104.75	103.889	105.125	110.688	106.133	103.476
	46	176.923	100.088	103.133	109.75	107.833	104.125	103.312	103	104.389	101.867	104.5	104.417	105.667	104.25	107.3	103.583	103	104.25	107	105.521	108.133	104.5	107.1	104.667	103.65	102.514	101.312	102.75	103.25	101.8	105.444	111.167	113	112.167	103.875	107.875	108.5	108.587	108.333	104.875	106.333	115.8	104	104.333	106.125	111.688	106.267	103.619
	47	180.769	100.093	102.933	109.375	107.979	104.406	104.125	105	103.722	100.733	104.5	105.5	106.583	101	105	102.333	102.536	104.625	106.625	106.438	107.733	103.875	107.2	103.528	103.35	102.819	101.812	103.5	101.75	103.4	105.111	112.333	112.8	112	105.125	110.25	110.167	108.159	107.133	105.25	106.889	116	106	103.889	105.875	111.75	107.467	103.333
	48	184.615	100.163	103.767	110.062	107.771	103.75	101.25	103	104.278	102.2	102.917	104.083	106.833	104.25	106.1	103.25	103.429	104.312	108.125	105.625	108.4	104.833	106.95	104.167	102.8	102.528	101.688	103	103.125	102.55	105.333	111.5	114	112.25	104.5	108.25	108.167	108.19	108.2	104.25	106.889	114.6	103	103.111	105.45	110.062	107.933	103.071
	49	188.462	100.051	103.9	109.688	107.979	104.219	102.562	103.333	104.056	101.667	103.333	104.167	105.083	101	106	103.25	102.607	102.25	106.375	105.729	107.8	104.583	105.05	104.583	103.85	102.583	102.125	103.333	103.625	102.65	104.222	112.667	112.733	111.417	104.5	108.125	111.5	108.302	107	103.375	106.556	115.8	104.25	101.889	105.575	111.5	106.2	102.833
	50	192.308	99.99	102.967	109.062	107.438	103.812	103.5	103.833	104	101.533	104.083	104.833	106.333	103.5	105.6	102.917	102.893	103.25	109.25	105.208	108.467	104.5	105.65	104.083	103.1	102.097	101.938	103.167	103.438	103.15	105.778	111.167	114.733	110.917	105.875	108.125	107	107.905	107.133	104.875	105.889	116	103	103.889	105.375	110.938	105	103.048
	51	196.154	100.106	103.367	110.188	108.167	104.844	102.062	104.333	104	101.267	104.083	103.583	105.917	105	104.8	102.333	102.143	103.188	108.875	105.458	107.733	105.75	105.7	104.417	102.85	102.764	102.188	102.333	103.562	102.35	104.778	111	112.333	112.167	105.875	107.75	108.667	107.794	107.133	106.75	106.167	115.4	104.75	103	105.2	112	106.333	103.238
	52	200	100.074	102.667	108.438	108.271	104.219	102.312	104.5	104.389	101.467	105	104.583	106.5	99.75	106.4	103.917	102.714	104.312	108.25	105.667	108.333	105.25	105.4	104.583	103.05	102.444	101.125	102.833	104.688	102.4	104.444	112.333	114.733	110.583	106.875	107.75	108.167	108.492	108.2	106.75	106.611	116.8	106.25	102.667	105.125	110.875	106.467	102.881
	53	203.846	100.047	103.633	108.875	107.917	104.406	102.562	102.667	103.389	101.667	104.917	104.333	106.333	103.5	104.6	103.917	102.607	104.125	106.375	105.167	108.067	105.083	105.6	104	103.25	102.208	102.562	103.583	103.688	102.35	105.778	114.5	114	110.917	104.625	107.625	109.333	107.889	108.467	106.25	107	112.2	106.5	102.889	105	112.375	106.267	102.976
	54	207.692	99.992	102.4	108.188	107.438	104.156	101.938	104.667	103.667	101.533	104.667	105.333	106.25	102.75	105.7	104.333	103.321	103.5	107.375	105.938	108.133	105.333	106.6	103.75	102.5	102.444	101.562	103.25	104.25	103	106.111	114.333	113.2	110.833	106.125	108.25	110.5	108.286	108.333	106	106.222	115.4	105.25	103.222	105.175	111.812	105.133	103.381
	55	211.538	99.977	103.033	108.062	107.25	104.062	102.312	104.5	103.5	102.2	104.5	104.833	105.083	105	107.1	104.25	102.786	103.75	107.375	105.208	107.933	105.833	105.4	103.889	103.1	102.264	101.562	102.583	103.812	102.45	104.444	113.333	112.333	109.667	104.5	109.875	109.833	108.238	107.6	106.375	106.389	114.8	105.75	102.444	105.575	110.5	104.4	103.452
	56	215.385	100.111	103.067	109.812	107.125	103.594	102.125	102.667	103.444	101.4	104.417	103.25	105.167	102.75	104.9	103.833	102.464	103.812	106.25	104.708	107.533	105.042	106.25	104.528	102.55	102.319	100.875	103.5	102.938	103.2	104.111	112.333	113.867	110.833	104.25	108.75	107.667	107.746	108.267	105.5	106.5	112.8	104.75	103.889	105.1	109.938	106.4	102.548
	57	219.231	100.015	103.367	108.75	107.646	104.781	101.75	104.333	104.167	102.067	104.25	105.5	104.083	104.25	106.5	103.833	102.714	103.625	106.875	104.958	109.133	104.667	104.85	104.417	103	102.056	100.812	103.667	104.125	101.95	106.111	114	113.333	109.833	103.125	110	110	108.238	107.4	105.875	106.722	114.8	103.25	103.667	105.1	111.125	105.667	103.405
	58	223.077	100.065	103.067	109.125	107.042	104.438	102.062	102.667	104.556	102.067	104.667	103.333	106.25	103	105.8	104	102.464	102.5	106.5	105.312	106.933	104.958	105	103.667	102.85	102.264	102.312	103.25	102.875	103.05	105.667	112.833	112.6	111	105.375	107.75	109	109.127	108.067	105.625	105.833	115.4	105.25	103.111	105.575	109.375	103.867	103.286
	59	226.923	100.135	103.433	109.25	107.375	103.844	102.438	102.667	104.167	101.2	103.417	105.083	105.167	100	105.3	102.083	102.357	103.5	108.375	104.979	106.867	105.083	105.75	103.667	103.7	102.347	101.375	102.917	104.312	103.85	107	111.833	113.267	111.75	105.75	106	110	108.476	108.867	104.75	106.944	116.8	103.25	103.111	105.15	111.375	104.867	103.476
	60	230.769	100.077	102.767	108.5	106.875	103.531	102.062	104.333	103.667	101.4	104.333	104.917	105.167	103.75	106.6	103.5	102.929	103.25	106.75	105.854	108.667	105.75	105.35	103.389	104.95	102.611	101.562	103.917	102.875	103.25	104.222	111.833	114.867	112	105.75	111.625	106.667	108.683	109.8	105.625	106.778	115.8	105.5	104.222	104.575	110.25	104.867	103.333
	61	234.615	100.006	103.267	108.125	106.875	104.281	102.062	103.333	103.222	101.467	102.917	103.917	105.25	102.75	105.6	103.25	102.643	103.5	107.875	105.396	107.267	104.75	104.8	104.694	103.2	102.097	102.188	103.167	103.5	102.5	105.222	110.333	113.4	111.083	107.25	107.75	108.833	107.968	109.667	104.625	107	114.6	105.5	104.444	105.275	111.375	105.667	102.786
	62	238.462	100.042	102.433	110.812	108.521	104.5	101.875	104.667	103.722	100.867	104.75	103.083	106.333	103.5	107.3	103.75	103.179	103.062	107.875	105.458	107.333	105.5	104.35	103.889	104	102.333	101.312	103.417	103.625	104.3	106.556	113.167	114.2	111.667	106.25	108.875	107.167	107.968	110.2	106.125	107.222	116.6	104.25	103.222	104.975	111.812	105.4	103.405
	63	242.308	100.025	102.567	109.375	107.396	104.031	101.375	103.833	103.444	101.8	105.333	104.167	106.083	102.25	105.5	103	102.786	102.875	107.875	105.875	108.6	104.792	104	104.667	103.2	102.194	100.75	103.417	103.312	103.25	107.667	111	113.067	112.5	106.375	109.125	109.333	108.603	107.8	106.25	106.5	115.4	102.75	104.444	105.375	111.625	104.133	103.786
	64	246.154	100.095	102.633	109.125	107.583	104.812	101.562	102.667	104.222	101.333	104.417	104.917	105.167	104.5	107.5	102.5	102.214	103.75	108.625	104.854	106.667	105.208	103.75	103.778	102	102.444	101.688	103.417	103.938	103.65	106.444	110.833	113.267	110.417	107.25	107.75	109	108.794	109	105	106.833	115.4	104.75	103.556	104.95	110.5	105.533	103.381
	65	250	100.066	103.4	109.312	107.771	104.156	101.312	103.333	103.333	102.2	103.917	103.833	104.417	100.75	106.5	103.583	103.179	102.938	106.875	104.958	108	105.25	104.3	103.556	102.95	101.861	101.625	104	102.438	102.6	106.111	111.833	113.333	110.667	105.25	106.875	108.333	108.556	108.467	105.625	106.444	111.8	104	102.111	104.925	110.312	105.6	102.952
	66	253.846	100.049	103	108.75	107.146	104.75	101.75	102.667	103.167	100.8	104.75	105.333	105.083	102.75	105.3	103.417	103.071	104	106.375	105.708	107.467	106	104.6	104.944	103.05	102.153	100.875	103.667	104.25	103.65	107.222	109.333	112.533	111.667	104.625	109.25	110	108.492	109.8	106.25	105.722	113.4	105	103.667	105.3	109.438	106.133	102.69
	67	257.692	100.042	102.5	107.562	106.938	104.188	101.25	103.667	104	101.533	102.917	104.833	105.917	103.75	106	104.083	101.75	103.562	107.75	105.354	107.333	105.833	104.45	103.75	103.2	102.486	102	103.083	103.375	103.3	104.667	110.333	113.2	110.333	105.625	108.875	108	108.111	110.067	104.375	107	115	105.25	103.222	104.95	110.688	104.8	102.881
	68	261.538	100.133	103.4	108.188	107.208	104.469	101.938	102.667	103.389	101.6	103.833	105.167	106.083	100.75	106.9	103.333	103.036	102.938	106.875	105.688	106.333	106.083	104.2	103.889	103.7	102.111	101.75	103.333	103	103.15	104.667	110.833	113.333	110.5	104.875	106.75	108.667	108.508	108.133	104.875	107.333	115	105	102.222	104.075	110.875	105.8	102.786
	69	265.385	100.083	102.567	108.75	107.875	104.969	101.375	103.667	103.5	101.733	103.417	104.083	105.167	102.5	105.6	103.667	102.536	104.188	106.375	105.5	106.6	105.625	104	103.361	103.45	102.014	101.75	103.083	102.625	103.25	105.111	110	113.133	111.083	104.25	107.75	110	108.952	108.933	104.125	107.889	113.8	105.25	104.222	105.225	110.062	104.6	103.286
	70	269.231	100.06	102.567	108.312	107.5	104.25	102.375	104.667	103.389	102.533	104.417	104	104.417	102	107.2	103.083	102.857	102.5	106.625	105.521	106.8	106.167	103.9	104.056	103.3	102.417	101.25	103.417	102.188	102.8	104.667	111.5	114.4	111.417	105.125	109.25	109.167	108.937	109.6	105.75	105.5	115.2	103.75	103.778	105.05	109.688	104.733	103.167
	71	273.077	100.091	103.367	108	107.667	104.812	100.5	103.667	103.556	101.8	104.917	105.083	104.833	102.75	106.1	102.583	102.714	103.688	107.875	105.188	107.4	105.875	103.55	103.778	102.25	102.389	101.062	102.667	102.75	103.3	105.778	111.667	112.133	110.833	104.5	110	109.167	107.921	109.667	105	106.889	113	104.5	103.444	104.55	109.812	105.6	103.571
	72	276.923	99.987	102.767	109.625	107.125	104.219	101.25	104.167	103.444	102.667	104.917	103.917	106	102.5	106.1	104.083	102.893	103.25	106.375	105.104	106.4	106.5	103.7	103.583	102.35	102.139	101.562	103.25	103.625	103.25	106.778	111.333	113.267	111.25	106.125	108.25	108.333	108.508	107.933	106.25	106.333	114.4	104.5	103	104.8	110.562	105.533	103.071
	73	280.769	100.128	102.833	108.688	107.375	104.844	101.438	103.667	103	102.067	105.167	104.25	106.25	103	106.3	103.583	102.643	103.125	106.75	105.375	107.067	105.25	103.05	103.778	103.75	102.292	101.188	102.583	103.438	103.15	106.222	113	112.267	110.167	105.125	108.875	108.833	108.587	108.8	104.75	106.889	115.2	105.5	103.111	105.05	110.562	105.2	103.286
	74	284.615	100.114	102.7	108.25	107.896	104.562	101.562	103.833	103.611	102.067	105	103	104.917	104.25	106.6	102.583	103.429	103.062	107	105.125	107.733	105.75	104.75	104.333	102.9	102.042	102.188	102.5	103.5	102.75	108	110.5	111.467	110.167	105.125	108	109.5	108.381	110.133	105.625	106.556	114.2	102.75	104.333	104.55	110.625	103.733	102.952
	75	288.462	100.098	102.967	108.062	107.646	105.031	102.562	102	102.833	102.267	105.167	103	105.167	102.75	105.2	102.833	102.286	102.438	106.5	105.146	107.2	106.125	104.75	103.306	103.55	102.069	101.125	102.667	104.375	103	106.444	109.833	111.8	110.417	105.25	109.125	109	108.079	108.933	106.625	106.778	112.4	102.5	103.556	104.35	109	105.4	103
	76	292.308	100.142	102.833	107.75	107.833	103.531	101.312	103.5	103.833	102.333	105.25	104.25	105.167	105.75	105.7	104.167	103	102.688	105.125	104.875	106.2	106.917	103.9	104	102.8	102.208	101.062	102.083	103.125	101.85	106.778	111.667	111.133	109.5	104.875	108.375	107.667	108	109.667	106.125	105.889	112.2	107	103	103.85	110.438	105.6	103.167
	77	296.154	100.034	102.367	107.25	107.312	104.25	101.938	103.333	103.333	101.6	104.5	104.333	105.167	104.25	106.9	104.333	103.143	101.938	106.75	106	106.267	105.875	104.45	104.056	102.7	102.889	101.125	104.167	102.875	102.9	108.333	110	112.8	111.333	106.875	108.625	107.667	107.698	109.333	104.5	107.167	113.4	108	103.556	103.95	112.062	104.867	102.881
	78	300	100.068	102.433	109.188	107.229	104.844	102	104.833	102.722	102.467	104.667	102.667	103.833	103	106.2	102.583	102.643	103.25	106.625	105.125	106.8	106.375	104.25	103.694	103.7	102.417	102.125	103.167	102.25	103.05	105.333	110.833	112.533	110.917	104.25	108.75	110.167	107.81	108.467	106.125	105.889	111.6	105.25	103.556	103.55	110.75	105.067	102.643
	Wild type, 10min 42C_1		raw data
		Time (s)	background	cell_1	2	3	4	5	6	7	8	9	10	11	12	13	14	15	16	17	18	19	20	21	22	23	24	25	26	27	28	29	30	31	32	33	34	35	36	37	38	39	40	41	42	43	44	45	46
	1	3.84615	99.925	111	104.833	116.24	103.889	107.542	105.067	117.4	119.488	109.111	106.75	103.536	108.812	111.333	107.554	105.75	109.875	111.571	127.8	108.1	105.375	110.796	111.083	106.667	109.562	103.375	115.25	103.167	104.917	101.438	101.583	112.25	108.083	101.083	117.4	118	130.357	103.833	112.25	102.7	103.306	137.833	130.533	101.714	104	114.179	112.939
	2	7.69231	99.93	112.9	105.083	115.56	103.444	105.5	103.067	117.267	119.838	106.778	109.083	103	106.562	110.417	106.036	106.5	108.75	110.643	136.375	108.3	104.375	109.327	111.25	108.667	109.688	104	114.875	104.042	103.583	101.938	101.333	110.75	109.25	101.75	113.767	119.857	124.857	104.292	117.679	104.7	103.014	142.056	126.333	100.857	104	113.357	111.485
	3	11.5385	100.108	109.15	104.417	114.76	103.5	105.333	103.2	112.8	117.975	108.111	120.833	103.679	105.625	113.167	106.018	106.625	106.688	110.071	132.35	110.8	105.625	106.592	113.333	108.667	108.875	103.542	113.625	102.708	103.75	102.375	101.333	113	110.833	102.583	110.867	118.571	123.071	104.25	120.429	104.2	103.069	143.389	123.133	101.619	105	110.321	108.545
	4	15.3846	99.998	110.75	103.5	115.72	102.759	104.542	103.267	113.333	117.762	107.167	124.167	103.5	108.188	110.5	106.482	106.375	105.438	109.571	131.375	108.2	103.75	106.898	114.25	106	108.438	103.333	112.25	103	104.333	102.25	102.417	111	109	101.667	109.267	120.571	123.071	103.958	117.821	107.3	102.764	144	121.2	102.429	103.143	110.036	107
	5	19.2308	99.912	109.1	104.917	113.52	102.574	104.167	102.267	110.6	117.175	105.611	124.083	103.286	106.125	111.75	105.589	106.5	104.75	110.214	128.7	107.4	107	105.571	114.167	108.333	107.938	102.833	113.75	103.542	104.333	102.938	102.083	115.5	110.333	101.583	107.7	120.429	123.857	104.333	119.357	109	102.431	144.111	117.267	102.429	103.714	107.929	106.03
	6	23.0769	99.995	109.9	105	110.92	103.926	102.75	103.533	111.333	116.738	105.611	128.75	102.964	105.812	109.167	105.75	105	104.562	109.929	125.725	108.9	106.625	104.776	113.333	106	107.375	103.458	111.375	103	103.917	102.875	102.333	111.25	111.917	102.25	107.633	118.81	121	103.458	117.321	110.2	102.458	144.611	113.867	102.19	104.214	108.821	106.424
	7	26.9231	100.002	106.2	103.25	107.84	102.667	102.417	102.067	108.8	116.412	105.944	129.833	102.607	102.5	109.417	105.679	104.5	103.812	110.5	123.025	109.9	105.5	104.653	115.667	107.667	106.5	102.292	114.125	102.958	104.667	102.812	101.25	109.5	115.75	103.25	105.333	120.333	118.143	104.25	117.036	111.6	103.056	150.889	114.267	102.476	103.357	105.964	105.97
	8	30.7692	99.997	107.45	104.667	106.28	103.278	103.958	102.333	107.467	116.588	104.778	126	103.25	104.062	110.75	105.643	104.25	103.875	109.857	120	109.5	106.125	104.612	112.333	107.667	106.625	102.708	111.25	103.042	103.583	102.25	101.417	110.25	115.75	101.417	106.567	122.095	120.571	104.667	116.464	110.8	102.986	143.833	112.867	101.619	104	108.607	105.697
	9	34.6154	99.994	106.3	105.25	104.92	102.778	102	102.4	107.2	115	103.778	119.167	103.286	103	109.917	106.196	104.375	103.625	109.429	118.625	110.6	104.25	103.184	113.917	106.333	105.938	101.583	109.875	102.875	103.833	102.688	102	108	114.917	102.333	106.367	120.857	121.214	104.667	116.321	109.9	102.792	144.444	111.6	102.048	103.429	107.286	104.606
	10	38.4615	100.002	106	104.5	103.2	102.259	102.958	102	107.8	115.775	103.444	117.083	103.357	102.812	112.083	106.036	103.75	103.5	108.643	118.95	110.9	105.75	104.204	114.25	105.667	109.375	102.792	112	103	104.25	103.375	102.083	108.25	111.75	102	106.133	121.19	121.286	104.917	115.643	110.9	102.833	142.333	109.933	102.286	103.143	107.786	105.545
	11	42.3077	99.846	106.3	103.75	102.92	102.87	102.833	102.333	107	114.863	103.778	112.083	103.25	102.75	114.167	105.929	104.125	102.75	107.714	115.025	111.5	104.125	102.857	113.083	103.667	119.312	102.208	111.375	103.25	103.583	102.5	102.083	107.25	112.333	102.167	105.633	121.762	118.571	107.25	125.643	110.3	102.528	141.833	107.267	102.762	103.143	107.214	105.182
	12	46.1538	99.947	104.25	103.583	102.52	103.241	102.583	102	106.933	114.45	103.278	112.083	102.607	101.312	111.75	104.964	104.625	103	109.714	111.325	112.4	105.125	102.98	116.417	105.667	122.375	102.75	113.5	103.125	101.833	103.625	100.667	109.5	109.667	102.5	105.467	121.286	111.571	108.208	146.107	113.7	102.958	143.611	107.133	102.619	103.143	106.679	104.091
	13	50	99.911	104	104.583	102.48	103.389	102.5	103	106.4	114.3	103.611	109.583	103.143	101.438	116.833	105.393	103	102.375	108.143	111.625	111.4	106	102.163	112.583	108	120.562	101.833	110.25	103.125	104.25	101	103.083	109	109.5	102.25	111.167	121.762	114.786	109.5	164.464	113.6	103.028	140.833	106.733	102.905	102.857	107.464	103.758
	14	53.8462	99.964	102.7	104.083	102.28	102.259	101.042	104.733	108.8	113.613	104.278	107.583	102.5	101.188	112.5	104.857	102.75	102.312	108.5	109.225	111.2	105.375	102.714	112.5	105.333	115.25	102.583	111	103.083	103.333	102.75	101.25	105.5	107.083	101.583	115.7	123.238	109.214	106.625	171.679	114.8	103.778	143.667	106.6	101.952	102.714	107.107	103.394
	15	57.6923	99.986	102.05	105.083	101.48	102.796	102.583	103.4	107.2	111.512	105.333	107.583	102.286	100.25	110.667	105.339	101.625	101.625	107.286	108.425	113.2	107.75	102	113.833	105.667	112.688	102.75	110.375	104	103.333	101.938	101.75	106.25	107.5	101.25	114.467	123.381	107.143	108.75	177.5	114.6	104.208	145.167	106.267	102.143	104	107.464	103.758
	16	61.5385	99.932	102	103.417	101.92	102.556	101.458	102.933	107.2	111.162	104.278	106.583	102.75	102.438	112.75	104.25	103	102.25	108.786	107.55	113.7	107.5	102.429	116.917	105.333	109.875	102.667	109.625	111.958	103.083	103.812	101.917	103.25	106.333	101.833	115.6	123.381	109	111.917	180.821	113.5	103.903	140.056	105.6	101.905	103.714	107.5	103.455
	17	65.3846	99.804	101.55	104	101.88	101.87	101.625	103.6	106	111.512	104.611	104.75	101.893	101.312	112	105.232	101.625	101.688	108.714	106.175	112.6	107	102.224	113.167	106	108.438	102	109.5	116.5	103.917	102.562	101.583	107	106.333	103	113.767	122.19	111	113.042	177.964	111.6	103.958	138.722	106.333	102.048	102.071	107.286	102.606
	18	69.2308	99.961	101.6	103.167	101.96	102.167	101.292	102.8	106.4	111.438	103.111	104.583	101.964	101.438	111.5	104.857	102	102.125	108.357	106.025	114.9	104.125	102.327	113.75	105	107.062	101.792	107.5	116.208	103.083	103	101.5	105.5	105.75	102.417	114.067	122.762	109.643	117.125	167.179	113.9	104.486	140.222	104.267	103	103.071	107.786	103.545
	19	73.0769	99.957	101.45	103.583	101.24	102.185	101.417	103.4	106.4	110.988	103.944	105.167	101.714	99.875	115.5	103.857	101	100.438	107.429	105.6	112.4	104.375	102.143	112.917	106.333	105.875	101.167	106.5	116.958	103.333	103.375	100.583	105.25	107.167	101.583	109.567	122.667	111.429	116.125	152.357	113.5	106.111	141.278	105.6	101.952	103.214	106.214	103.606
	20	76.9231	99.906	102.7	104.25	102.28	102.611	102.125	102.733	105.2	111.338	102.222	106	102.607	102.312	118.75	105.143	101.375	101.625	105.929	105.075	112.8	106.125	102.265	112	104.333	105.688	102.375	105	113.667	102.333	102.938	101.75	105.75	104.417	102.583	108.5	122.095	115.5	115.333	145.036	112.6	105.931	139.444	103.4	102.619	102.786	108.571	103.212
	21	80.7692	99.974	101.25	103.583	101.44	101.926	101.333	102.533	104.533	109.912	102.667	104.083	101.5	102.188	114.75	104.321	100.375	101.062	106.357	104.85	113.6	105.375	102.245	110.667	103.667	105.25	101.208	104.625	115.125	103.583	102.875	101.5	105	104.833	106.417	105.633	119.857	106.929	113.208	138.393	108.3	106.194	137.5	104.467	101.81	103.5	105.393	103.03
	22	84.6154	99.939	101.15	103.333	102.04	102.704	101.5	102.867	104.267	110.463	104.222	103.583	102	103.062	112.833	105.054	101.25	100.938	105.929	104.2	113.1	105	100.98	112.5	104.667	105.25	101.958	104.125	113.125	108.167	102.562	102.333	105.5	104	114	105.433	122.381	107.286	109.5	132.964	108.7	106.264	134.333	105.467	101.81	103.643	105.786	103.455
	23	88.4615	100.029	101.7	104.417	102.12	101.907	101.417	101.867	104.467	111.375	105.944	104.25	102.393	103.438	117.75	104.643	101.5	101.75	106.714	104.5	111.7	106.25	101.551	108.083	103.667	105.125	101.458	103.25	109.333	112.417	101.562	100.833	105.75	104.333	110.667	105.633	120.381	108.857	107.708	131.464	107	105.75	133.611	104.267	101.714	102.643	104.429	102.212
	24	92.3077	99.924	101.1	103.667	102.08	102.37	101.042	102.667	105.4	110.738	107.222	103	101.357	102.938	113.417	104.232	101.625	101.188	106.429	104.125	111.3	108.625	102.143	108.333	105	103.625	102.083	103.375	108.458	111.333	102	101.25	105	105.667	107.083	105.467	120.095	109.429	109.042	129.75	110.6	104.931	134.611	104	102.429	102.357	104.357	102.848
	25	96.1538	99.932	101.1	102.417	101.36	101.796	101.375	102.733	103.933	110.7	108.444	104.333	102.321	101.938	110.583	105.482	101.125	100.562	106.357	104.4	114.5	106.5	101.98	104.75	104.333	104.562	101.417	105.875	106.917	114.75	102.5	101.75	105.75	104.167	104.667	104.433	121.857	106.643	115.125	124.071	110	104.861	132.722	108.667	102.429	102.571	103.036	103.242
	26	100	99.887	100.95	103.25	101.52	102.611	100.708	102.8	103.8	110.125	109.611	102.917	101.857	102.188	110.083	104.982	101.375	100.5	105.429	103.975	112.4	106.375	101.694	104.083	105	103.562	101.75	109.75	105.292	114.667	101.812	101.667	106.75	104.333	104.167	105.4	121.524	106.714	118.25	122.643	108	106.25	130.611	111.267	102.905	103.214	102.964	103.182
	27	103.846	99.912	101.5	103.417	102.04	102.167	100.625	101.667	104.067	109.325	108.833	104.083	102	100.938	110.417	104.125	101.25	100.812	106.143	103.375	115.1	104.25	101.98	103.833	105.667	103.25	102	113.125	104.208	112.667	101.312	100.583	104.75	104.417	104.5	103.3	120.952	102.357	121.25	119.179	104.7	108.556	134.111	114.2	101.381	103.786	102.607	102.909
	28	107.692	99.903	100.65	102.583	101.48	101.815	99.75	103.133	103.467	109.488	109.611	104.417	101.679	101.5	107.333	104.607	100.625	100.562	106.286	103.975	115	102.875	101.592	103	107	104.562	102.542	112.5	103.292	112.083	101.688	101.917	105	104.25	102.917	103.933	121	104.5	121.375	120.929	104.2	107.264	131	116.533	101.857	104.071	102.607	102.909
	29	111.538	100.037	101.1	104.5	101.12	101.704	101.125	102.4	104	109.887	108.444	104.417	102.286	101.312	110.5	105.321	101.75	101.375	106	103.375	114.5	105.625	101.714	101.667	103.333	103.25	104.458	110.5	103.042	113.5	101.875	100.833	109.5	105.417	103.25	103.033	121.857	105.357	117.542	117.571	104.2	105.806	128.889	121.2	102.667	104.214	102.357	102.061
	30	115.385	100.041	101.65	103.167	101.16	101.741	100.75	102.733	103.4	110.125	107.944	104.75	101.679	101.438	110.25	104.804	101.875	101.625	106.857	103.2	113.4	102.5	101.939	102.417	105.333	102.562	107.667	110.625	102.875	113.583	101.625	100.5	113.75	104.167	102.917	103.967	119.762	103	111.375	115.857	103.3	104.944	127.111	123.867	102.048	103.5	101.036	103
	31	119.231	99.936	100.8	104.5	101.88	101.944	100.875	101.867	102.467	109.35	106.444	102.417	102.143	100.688	110.417	104.643	101.25	100.438	109.429	104.375	113.3	102.75	101.633	101	106.333	104.5	105.417	108.375	101.875	115.917	102.688	100.417	110	105.167	102.333	104.133	119.143	104.929	109.958	115.393	103	103.986	126.833	126.867	100.952	102.929	101.714	102.636
	32	123.077	99.895	100.55	102.083	101.88	101.648	100.875	102.267	103.4	105.75	105.333	102.917	102	100.938	107.5	104.411	101.625	100.938	111.214	103.375	115.5	103.375	101.816	101.167	105.667	102.875	104.083	110.875	102.417	112.833	101.625	101	106.75	103.833	102.083	102.5	118.857	101.286	106.792	113.107	103	103.319	123.778	128.933	102.048	103.857	101.25	102.576
	33	126.923	100.006	100.75	103.583	101.8	101.926	101.125	103.333	103.067	105.412	106	103.75	101.25	101.188	107.417	105.071	100.75	101.062	112.286	103.275	113	103	100.673	100.917	107.667	103.125	103.167	108.625	102.875	116.417	101.188	100.833	106.5	104.5	102.333	104.1	120.571	102.429	108.25	116.321	103	103.375	125.222	129.667	102.095	102.714	102.107	102.818
	34	130.769	99.991	101.3	103.5	102	101.852	100.875	102	102.933	103.725	102.889	103.667	101.536	101.188	110.333	105.214	100.5	100.625	115.786	103.825	113.4	103	101.592	101.583	105.333	104.188	102.917	107.5	102.375	114.75	101.438	102.75	103	104.833	101.5	105.533	119.429	101.857	110.875	124.214	103.7	103.681	123.222	128.2	101.714	103.429	101.179	103.182
	35	134.615	99.89	100.85	102.833	101.4	101.778	99.917	101.6	104.333	102.925	104.722	102.417	101.714	100.625	107.667	105.375	101.875	100.438	122.071	103.65	113.8	103.25	100.959	101.75	108.667	102.875	102.292	104.125	101.875	113.333	102.438	101.833	106	103.833	102.083	106.4	119.619	102.786	110.5	123.429	102.4	106.653	122.944	129.267	101.81	102.286	100.821	104.394
	36	138.462	100.001	100.5	103.75	102.32	102.907	100.958	103.6	103.667	102.662	104	103.5	101.536	101.062	107.75	105.054	101.5	101.125	126.429	103.45	112.6	102.25	101.265	101	115.333	103.938	101.875	105	102	114.333	106.062	100.833	105.75	103.75	102.333	108.933	120.619	103.143	114.333	126.179	100.8	108.417	123.778	127.533	102.286	102.571	101.643	107.788
	37	142.308	99.94	100.5	102	100.84	102.611	101.375	102.267	103.867	99.738	104.444	103.583	101.607	101.25	107.417	104.821	100.5	100.688	126.929	103.525	113.8	100	101.714	102.75	126	103.75	101.958	104.75	102.875	116	108.062	101.667	104.75	103.917	101.583	109.1	120.571	102.571	115.542	126.036	101.6	109.556	124.444	127.467	101.286	101.429	101.179	106.121
	38	146.154	99.981	100.7	102.417	101.64	102.667	101.083	102.6	103.733	99.412	104.333	101.75	101.893	100.562	106.75	103.536	103	101.062	127	103.625	111.3	101.75	101	101.667	130	103.062	102	103.75	101.75	114.583	106.438	101.083	104.5	104	101.917	111.033	120.905	102.857	112.583	126.571	101.9	110.778	123.611	127	101.048	102.643	101.429	105.061
	39	150	99.968	101.1	103.25	101.28	103	100.5	102.067	103.733	99.775	103.556	103.25	101.393	101.312	107.25	104.714	100.125	101.312	124.857	103.05	114	101.25	101.286	101.083	119	103.062	100.958	106.375	102.417	114.583	105.562	101.917	107.25	103.833	101.917	108.433	121	102.429	112	122.107	101.6	111.694	124.778	125.4	101.381	102.571	101.214	103.485
	40	153.846	99.972	100.3	102.25	100.8	102.722	100.917	101.533	103.2	100.025	103.778	102.333	101.393	100.75	107	104.982	101.25	101.438	121.071	103.075	113	101.75	101.347	102.25	124	103.875	101.25	106.125	101	113.25	105.438	101.083	107.25	104.083	101.667	107.4	119.619	102.786	108.292	119.893	101.8	111.292	121.222	120.533	101.905	102.714	101.393	103.879
	41	157.692	99.961	101.05	102.667	101.28	103.333	100.583	102	104.533	99.325	103.944	102.917	101.893	100.5	104.5	104.589	100.875	100.188	121.714	103.375	115.2	101.875	101.612	102.333	117	103.125	100.833	107.375	102.458	113.083	104.688	101	110	103.583	102.167	104.733	117.571	102.071	107.458	116.286	103.2	109.556	120.111	120.8	101.619	100.714	100.893	102.818
	42	161.538	100.054	100.85	103.25	101.32	103.407	100.708	102.533	103.533	99.475	104.611	101	102.107	100.562	103	104.786	100.125	100.438	126.714	102.775	114.9	102	101.633	101.75	115.667	103.125	101.708	109.5	101.417	110.667	106.125	102.083	111	103.25	101.5	104.833	119.81	103	104.625	117	101.6	108.542	121.111	115.133	101.952	101.786	101.036	103.03
	43	165.385	99.923	100.45	102.833	101.56	103	99.958	100.733	103.333	99.775	102.889	103.167	101.75	99.688	101.75	104.036	99.875	100.375	119.429	102.775	115.6	101.5	101.122	102.167	112	102.562	101.25	108.875	101.125	112.417	106.938	101.75	109.75	103.333	100.25	103.267	116.857	104.071	103.583	114.5	100.7	106.167	118.778	115.333	101.667	102.286	100.964	103.303
	44	169.231	99.965	101.65	102.917	101.04	102.204	100.708	100	103.467	99.688	103.833	102.5	101.036	100.312	102.25	104.982	101.5	100.125	119.071	102.475	112.4	101.25	101.041	100.667	111.667	103.312	101.708	109.5	102.292	112.167	109.625	101.167	112.75	103.583	101.833	104.6	118.619	106.714	102.708	115.143	103	105.139	115	114.067	101.19	102.071	100.893	102.788
	45	173.077	99.971	100.55	101.833	101.76	102.87	100.042	101.067	104.6	99.537	103.056	102.417	100.821	100.375	102.25	105.036	100.625	100.438	114.714	102.45	115.3	101.375	101.184	101.583	106.667	101.5	101.333	111.625	101.625	113.167	110.562	102	112.25	103.5	101.333	101.867	117.19	102.714	103.083	111.571	101.5	104.931	113.056	111.333	102.762	101.357	100.893	102.212
	46	176.923	99.992	101.5	103.25	101.6	103.741	101.125	101.133	103.867	99.35	101.833	102.167	102.107	99.5	103.333	104.375	101.25	100	115.786	103.225	114.8	101.5	101.653	101.167	106.333	102.688	102.083	111.875	101.292	112.5	109.062	101.833	109.5	103.75	102.083	103.467	118.857	103.071	103.042	112.964	103	103.833	111.444	109	101.429	102.643	101.393	103.303
	47	180.769	99.938	101	102.167	102.08	102.5	99.583	101	104	99.762	102.444	102.25	101.536	100.875	102.083	104.607	101.625	101.438	112.429	102.65	113.2	101.5	100.837	100.667	108	102.812	101.333	111.75	101.917	109.917	113.812	101.75	110.5	102.667	101.917	102.733	116.333	101.786	103.875	110.25	102	103.694	110.833	107.067	102	102.357	100.964	106.697
	48	184.615	99.889	101.05	102.25	100.52	102.407	100.25	100.867	102.733	99.912	101.889	102.667	101.25	100.625	105.833	104.696	101.5	100.75	112.857	103.3	113.8	101.75	101.041	101.917	107.333	102.688	101.542	113.125	101.917	111.25	114.438	101.167	110.75	102.5	102.667	102.667	121	102.5	102.958	111.25	101.5	103.583	109.278	105.6	101	101.357	101.25	107.727
	49	188.462	99.907	100.9	103.25	101.48	101.889	100.333	101.133	103.267	99.537	101.722	103.333	101.393	100.062	108.667	105.786	100.125	100.25	109.571	103.675	113.9	101.75	101	101.75	104.667	102.812	100.792	112	101.75	110.5	111	99.167	111.25	103.583	101.75	102.033	118.143	102.143	103.25	110.357	102.5	103.292	110.611	104.4	101.81	102.071	101.357	110.424
	50	192.308	99.95	100.65	103	101.2	101.796	100.583	101.533	103	99.65	101.889	103.5	101.464	101.688	110.167	104.75	101.625	100.25	111.357	103.3	114	102.25	100.714	100.917	107	103.25	103.542	114.375	101.417	109.25	112.25	100	119.25	102.667	101.5	103.267	118	101.357	103.458	108.857	101.4	104.472	110.056	104.733	102.143	101.857	100.893	110
	51	196.154	99.902	100.75	102.833	101	101.593	99.75	101.6	103	99.425	102.167	103.167	101.893	99.875	107.333	103.821	101.125	100.812	109.643	102.95	112.9	102	101.102	101	105.333	102.5	101.917	109.625	101.833	106.5	109.375	101.5	120	101.667	101.333	101.6	116.667	101.5	102.667	107.964	102.5	104.222	109.5	104.8	101.619	102.143	101.5	108.394
	52	200	99.992	101.25	102.583	101.64	101.759	100.208	100.533	103.6	99.575	101.389	102.5	101.464	100.688	111.333	104.5	100.5	101.625	110	103.4	113.7	102.5	100.837	101.417	103	103	102.417	110.375	101.625	106.25	110.875	101.667	122.75	103.167	101.833	103.233	119.19	102.214	102.083	109.107	102.8	104.597	112.389	103.6	102.048	101.643	101.607	106.97
	53	203.846	99.991	100.35	102.083	101.36	100.741	100.583	101.267	103.333	99.438	102.111	102	101.536	100.625	110	105.268	100.5	100.25	106.857	103.6	113.9	101.5	100.959	101.167	103.667	103.375	101.333	108.5	102.375	105.5	109	101.417	116	102.75	101.75	102.767	117.429	102.071	102.75	108.107	102.4	105.931	113.389	103.4	101.286	102.571	101.429	105.455
	54	207.692	99.845	100.7	102.417	101.56	101.741	101	101.4	103.067	99.7	103.444	102	101.393	99.312	107.417	105.161	100.875	100.188	108.071	103.775	113.6	101	101.082	100.583	105.667	104.562	102.042	108.625	101.625	105.417	111.438	101.583	119	102.583	101.833	102.033	118.524	102	102.375	107.464	102.6	104.458	113.944	103.133	102.048	102.857	101.286	105.788
	55	211.538	99.925	101.3	102.167	101.6	101.13	99.833	101.067	103.533	99.838	103.556	102.583	101.536	100.688	103.417	104.982	100.75	100.625	105.786	103	111.8	100.875	101.265	101.75	105	102.562	101.042	105.875	102.708	103.333	109.125	106.917	115	102.667	100.833	102.033	115.714	100.929	101.75	106.036	102.8	104.278	111.778	103.533	101.714	101.286	101.821	104.485
	56	215.385	99.891	100.4	102.25	101.76	101.148	101	101.667	103.2	99.963	102.833	102.167	102.071	100.062	105.5	105.375	101.5	100.188	106.929	103.65	113.5	102.625	100.571	101.5	103	102.688	101	105.625	101.792	103.333	107.812	108.833	119.75	105.667	101.167	102.367	117.714	102	102.167	107.5	102.9	103.569	108.556	103.867	101.476	102.143	101.5	104.091
	57	219.231	99.927	101.5	101.833	101.28	101.019	100.292	100.867	103.333	99.7	102.111	101.333	101.786	100.438	104.75	105	100.875	100.125	105.857	103.925	112.9	102.375	100.878	101.583	103.333	102	102.042	103.875	102.458	102.583	107.5	110.25	113.5	115.583	100.75	102.7	117.667	101.857	102.667	107.214	102.8	103.431	108.056	103.533	102.381	102.143	100.964	103.273
	58	223.077	99.981	100.4	101.917	102.24	101.259	100	101.267	103.667	99.537	102.5	102.083	102.214	99.875	103.333	104.554	100.5	100.75	105.786	103.5	114.5	101.5	101.082	101.083	106.333	102.625	104.083	101.75	102.25	102.333	106.562	109	116.25	113	100.833	101.933	116.286	101.929	102.708	107.536	101.9	102.903	108.167	103.4	104.905	102.071	100.893	102.727
	59	226.923	99.939	100.8	101.75	101.8	101.593	100.375	100.733	103.867	99.613	102.389	101.917	101.786	99.312	103.083	104.232	100.875	100.875	104.214	103.675	111.3	101.625	100.735	100.417	102.333	102.312	104.583	103.625	101.042	100.333	105.875	107	115.25	110.25	100.917	102.267	114.286	101.929	101.667	107.071	102.2	102.319	108.389	103.267	104.762	101.786	101.536	102.364
	60	230.769	99.936	100.5	102.167	101.88	101.296	100.542	101.733	103.067	99.85	102	101.667	101.071	99.312	102.583	104.321	100.75	100.062	105.429	102.8	114.4	101	101.122	100.917	102.667	102.188	105.583	102.5	102.25	102.167	105.25	104.917	113.75	109.667	100.667	102.333	115.571	102	102.375	106.321	103	102.361	106.778	104.533	106.857	106.643	100.964	102.394
	61	234.615	99.929	100.2	101.917	100.56	101.111	100	101.133	102.667	99.825	101.611	101.333	101.214	99.688	101.583	104.643	101.125	99.812	105.143	103.25	113	102.125	100.857	101.667	103.333	101.938	104.917	101.875	101.75	101.5	104	104.5	110.75	108.083	100.75	102.2	113.905	100.929	101.833	105.786	101.9	101.931	106.833	120.067	105.81	107.929	100.643	102.697
	62	238.462	99.912	101.2	102.25	100.92	101.056	101.292	101.6	103.333	99.475	101.278	100.833	101.286	100.938	102	104.554	100.625	101.062	103.857	103.425	113.5	101.25	101.204	101.25	104.667	103.062	105.5	102.375	102	101.083	103.25	102.5	108.25	110.25	101.083	101.567	114.714	101	102.583	106.321	102.4	101.806	107	126.4	106.714	110.357	102.571	102.424
	63	242.308	99.986	101.1	100.667	101.44	102.315	99.708	101.4	103.133	99.787	101.444	101.833	102.714	100.812	101.417	103.768	101.625	100.188	104.714	103.325	111	101.5	101.918	101.167	103.667	101.688	104	102.25	101.5	101.667	101.5	102.25	107	107.917	100.25	101.933	111.286	100.571	101.875	105.607	101.5	102.181	105.833	123.4	104.81	110.643	101.786	102.424
	Wild type, 10min 42C_2		raw data
		Time (s)	background	cell_1	2	3	4	5	6	7	8	9	10	11	12	13	14	15	16	17	18	19	20	21	22	23	24	25	26	27	28	29	30	31	32	33	34	35	36	37	38	39	40	41	42	43	44	45	46
	1	3.84615	100.02	131.857	115.717	174.2	130.733	144.375	111.188	107.781	121.917	107.25	106.562	122.5	125	104.071	101.875	99.714	103.1	100.214	106.19	103	104.714	103.086	102.444	101	101.3	139.667	104.8	104.389	103.733	101.089	108	101.92	119.5	116.458	147	111.583	119.5	120.417	114.667	115.429	110.333	108	104.95	117.75	106.071	108.65	104.238
	2	7.69231	100.075	133.464	113.275	174.8	136.933	143.844	111.188	108.094	121.75	106.667	105.875	121.25	126.917	103.429	101.5	99.743	102.867	100.571	106.667	103.148	105	103.686	102	101.4	103.2	142.4	104.5	104.806	104.4	101.429	107.2	102.54	118.643	139.292	147.167	112.417	120.429	120	114.5	114.643	110.311	107.4	105.85	118.344	105.5	108.55	105
	3	11.5385	100.013	133.25	112.333	169.067	144.467	140.75	111.125	107.625	122.917	108.25	108.125	117.35	123.917	103.5	101.562	103.829	103.4	101.286	106.571	102.333	105.061	102.714	102.444	100.4	102.2	140.933	106	104.611	102.933	101.893	107.7	101.94	123.571	159.854	147.111	111.25	120.357	120.333	116.5	133.429	110.267	106.4	106.15	118.25	106.786	107.3	105.762
	4	15.3846	100.111	135.214	111.033	170.533	147.4	140.781	110.5	107.25	119.917	107.917	106.25	112.8	125.25	104.5	102.188	103.714	103.267	100.5	107.571	102.333	105.429	103.686	102.222	100.6	101.9	137.6	107.6	105.194	104.133	101.696	109.5	102.98	133.214	144.042	142.889	109.583	121.643	123.917	117.833	148.286	109.911	107.2	105.7	118.25	107.571	108.65	105.619
	5	19.2308	100.132	133.482	111	169.267	144.733	139.156	109.031	106.375	121.5	107	105.688	110.9	122.833	103.5	101.531	103.657	103.267	100.857	105.905	102.593	104.592	101.8	102.778	101.9	100.7	137.267	111.15	105.5	103.533	104.357	109.6	102.74	153.571	141.188	139.556	110	120.786	123.25	114.667	142.071	109.533	106.1	106.4	118.281	106.071	108.55	103.762
	6	23.0769	100.073	136.232	109.875	164.267	144.4	134.625	109.281	105.844	122.5	107.417	107.625	108.4	123.5	104.107	102.781	103.171	103.267	101.786	107.714	102.778	104.98	102.886	102.111	101.2	103.1	135.933	111.2	106	102.267	105.25	110.1	102.62	176	143.208	137.278	108.083	121.929	123	114.833	132.786	109.289	106.9	105.1	120	107.571	109.25	104.905
	7	26.9231	100.068	134.25	109.4	162.8	141.4	135.688	109.406	105.188	122.833	107.333	110	108.7	124	103.143	102.062	103.086	103.767	101.357	107.571	102.926	105.306	102.914	101.667	100.3	101.8	136.067	112.75	105.611	103	106.571	108.9	102.26	201.857	149.688	139.444	108.917	122.786	124.25	112.833	127.357	110.489	108.2	106.35	117.969	106	107.7	104.381
	8	30.7692	100.06	133.446	109.192	167.2	141.467	134.625	108.344	106.062	120.917	108.667	112.25	107.9	123.75	103.071	102.062	103.514	102.6	102.571	108.19	102.741	106.265	102.743	101.222	100.3	102	135.267	114.55	106.028	103.933	105.464	108.4	102.84	212.786	153.438	135.278	109.75	120.786	124.917	113.833	124.286	107.644	107.1	116.05	117.625	106	109	105.429
	9	34.6154	100.054	132.179	109.033	159.733	137.267	132.781	109.094	106.781	120.083	106.917	116.312	106.55	119.333	103.25	102.344	102.914	103	101.214	106.667	102.519	107.388	102.143	101.889	100.8	102.7	133.267	113.8	105.25	103	106.179	108	102.4	212	154.771	136.333	112.167	123	125.75	114	123	107.822	106.3	126.25	118.094	105.429	108.25	103.619
	10	38.4615	100.02	131.179	108.4	158.667	135.867	131.75	108.312	107.75	121.167	110	122.938	104.95	121	102.964	102.594	103.486	102.567	101.214	107.19	102.074	113.612	101.686	101.667	100.6	101.6	134.133	112.5	106.583	102.733	105.929	108.3	102.1	206.643	158.938	132.667	114.833	120.357	124.25	112.333	117.143	106.711	106.3	135	118.312	107.143	109.3	104.762
	11	42.3077	100.075	131.875	108.017	156.867	133.733	131.188	108.375	110.844	118.583	108.167	123.125	105.15	120.167	103.714	101.531	102.943	104.333	101.714	107.667	102.889	118.837	102.771	101.556	101.1	103	136.4	111.6	105.917	103.067	105.875	108.7	102.2	199.5	159.625	135.778	119.5	121.5	126.083	114.167	114.071	107.711	106.5	128.7	117.188	107.357	108.65	105.429
	12	46.1538	100	131.482	108.05	155.533	131.067	131.094	109.094	116.812	120.833	108.417	117.5	104.55	122.417	103.821	101.875	105.2	110.567	101.071	108.286	102.815	123.469	102.743	100.333	101.3	101.4	134.4	109.15	105.889	103.2	105.232	108.1	102.36	185.429	157.896	131.278	120.5	120.357	126.417	114.333	114	106.756	106.6	119.8	117.531	105.714	109.15	103.762
	13	50	100.012	129.232	106.608	151.733	128.933	130.812	107.781	118.594	120.417	108.25	114	104.6	120	103.071	102.5	104.943	107.233	101.571	107.19	102.37	121.735	102.286	101.889	100.8	101.7	131.333	108.2	105.417	102.867	105.518	107.8	102.18	175	151.917	131	126.833	118.929	121.333	112.667	112.714	106.844	106.6	113.7	116.375	106.357	108.2	103.238
	14	53.8462	99.996	129.125	106.042	153.2	132.733	129.094	107.625	115.094	118.667	108	110.375	103.05	119.667	104.607	101.906	104.486	105.567	101.5	105.429	103.333	118.653	101.943	100.444	101.1	101.3	132.733	107.05	106.167	103	104.375	108.3	102.32	167	146.125	126.389	125.75	117.5	121.25	116	110.571	105.889	106.7	112.7	115.75	104.857	108.6	105
	15	57.6923	99.95	128.446	106.7	152.533	127.867	127.875	108.094	110.5	116.417	108.083	108.062	103.85	119.5	106.071	102.344	105.857	103.767	102.143	105.857	102.111	122.286	101.486	99.889	100.2	102.3	131.467	106.9	106.167	102.333	104.196	107.6	102.58	156.786	135.729	129.5	130.167	118.643	120.25	116.333	109.571	105.489	106.8	110.05	116.531	104.929	107.85	103.905
	16	61.5385	99.98	127.661	106.5	152.533	128.533	127.938	107.312	109.219	114.583	107.833	106.312	102.55	121	112.75	102.125	117	103.033	101.071	106.095	102.333	119.939	102.114	99.778	100.7	101.9	131.267	104.6	107.083	102.8	103.714	107.4	102.3	159.5	128.438	125.278	128	117.786	121.75	112.833	109.071	104.933	106.9	109.65	115.438	108.357	107.85	105.857
	17	65.3846	100.082	127.214	105.333	153.667	121.8	126.344	107.375	106.75	114.583	107.333	106.312	103.15	118.5	112.464	102.094	116.286	103.5	100.714	105.333	101.593	120.837	102.143	100.889	101.3	102.7	132.4	104.35	107.389	102.6	104.161	109.1	102.24	156.143	122.333	127	130.25	117.5	119.5	112.167	108.5	104.933	109.7	107.2	115.406	109.429	108.05	104.143
	18	69.2308	99.947	126.321	104.592	149.067	117	125.625	107.125	105.75	113.417	110.583	107.438	103.25	122.417	109.964	102.062	117.629	102.433	102.857	106.286	101.889	124.082	101.629	100	101.3	104	132.733	104.35	108.278	102.867	104.554	108.6	102.36	165.357	120.438	125.056	128.083	116.286	119.167	111.333	108.286	105.444	113.8	107.85	115.438	111.571	108.8	104.571
	19	73.0769	99.931	126.518	103.725	143.133	112.6	123.125	106.812	105.094	111.417	112.25	105.188	103.65	119	109.036	102.062	116.486	102.133	103	105.238	102.148	125.449	102.057	100.444	101	106.2	132.4	103.8	108.556	102.4	105.661	107.1	102.18	173.929	119.104	125.556	130	115.429	117.167	111.667	116.143	104.844	117.3	106.75	115.094	110.857	107.65	103.857
	20	76.9231	100.068	125.518	103.342	140.467	109.933	123	106.094	104.156	110.667	120.167	104.75	103.4	117.083	106.893	102.312	111.657	102.567	102.571	104.381	102.148	120.878	102.029	100.556	101.1	106.3	129.467	102.85	106.889	103.067	104.875	106.3	102.1	177.143	120.438	118.111	127.5	117.071	113.917	108.833	128.5	104.044	122.3	106.4	114.688	112.714	107.85	104.524
	21	80.7692	99.929	127.625	102.767	135.933	109.467	123.781	106.469	105.469	109.75	154.083	103.812	102.85	117.333	108.143	102.281	108.371	102.3	102.429	104.81	101.926	118.49	101.971	100.778	101.5	103.7	122.8	103.05	106.333	102.933	103.839	107	102.3	179.571	119.375	121.778	128.25	116	113.917	109.667	140.571	104.911	127.8	105.65	114.906	112.643	108.85	103.571
	22	84.6154	99.987	125.821	102.65	135.533	110.067	121.188	106.562	103.781	108.5	166.083	103.875	102.55	117.667	108.893	102.438	107.543	101.567	102.357	105.19	102.815	116.265	101.971	99.556	101.4	104.4	119.133	103.1	107.722	102.2	102.768	108.1	102.36	180.857	120.583	119.611	125.167	114.714	112.167	110.667	144.143	104.711	122.9	106.45	115.219	112.857	107.2	104.857
	23	88.4615	100.099	126.214	102.375	137.4	107.467	119.562	106.625	104.375	106.833	162.333	103.75	102.8	117	110	101.781	106.857	102.167	102.286	105.667	102.481	119.122	102.257	100.778	102	104.2	115	102.1	107.139	102.667	102.357	108.5	102.32	181.571	117.146	121.333	127.333	115.071	111.083	110	141	104.644	122.3	105.8	115.156	110.071	107.1	104.381
	24	92.3077	99.972	126.304	102.067	140.267	107.8	122.156	105.969	103.75	106.083	152.75	103.938	102	115.333	111	101.969	105.229	102.6	100.857	105.095	101.963	121	101.714	102	101.5	105.6	113.6	103.15	105.778	110.2	102.214	107	101.88	178.071	118	116.889	122.5	112.786	108.75	110.667	129.286	104.578	117.6	106.1	113.344	108.929	106.95	104.238
	25	96.1538	99.898	127.125	102.45	139.933	108.867	121.594	105.875	102.75	106.083	141.667	105.562	102.95	114.167	113.429	101.781	104.371	102.233	102.214	105.048	103.889	122.735	101.657	99.667	101.8	104.3	111.067	102.95	106.361	111.867	101.5	107.5	102.1	182	116.688	119.222	124	114.071	109.583	108.667	122.571	104.2	118	104.95	114.469	107.429	107.55	105.905
	26	100	99.987	124.732	102.042	137.867	110	119.906	106	109.625	104.833	133.583	103.125	100.95	113	112.571	102.375	103.571	102.4	101.643	105.048	113.333	123.918	102.057	100.667	102.1	102.7	108	104.15	105.444	111.867	101.661	106.4	102.34	178.786	118.312	116.5	121.833	114.571	106.667	108	118.429	104.378	120.7	106.45	114.312	109.357	106.9	104.619
	27	103.846	100.019	127.661	102.283	136.733	111.333	120.656	106.25	119.406	104.083	131.083	105.812	103.55	117.5	112	102.438	103.257	101.667	101.929	105.81	116.593	125.531	102.257	101.556	100.7	104.9	108.933	106.25	105.917	113.067	101.375	108.9	102.16	186.929	118.208	115.056	123.333	112.286	107	106.667	116.571	103.778	120.5	105.4	114.344	108.643	106.75	104.714
	28	107.692	100.022	124.446	101.967	132.267	111.133	118.031	106.281	121.094	103.167	123.333	105.938	100.95	117.75	110.071	101.562	103.657	102.2	101.429	105.095	117.556	125.245	101.343	101.667	101	104.5	108.4	106.7	107.639	114.4	101.732	106.7	101.8	184	121.458	113.833	117	114.286	106	107.833	114.143	104.6	118.7	106.95	114.344	108.929	106.95	104.238
	29	111.538	100.053	124.661	101.925	130.133	110.933	119.562	105.156	116.938	104.583	121.833	106.688	101.45	117.583	111.071	102.75	102.943	102.3	101.714	105.143	118.815	123.082	102.371	103.667	100.6	103	105.733	105.55	109.5	115.067	101.446	107.6	102.06	184.429	123.396	114.5	119.667	114.857	106.667	107.167	110.143	103.822	120.6	106.05	114.094	108.857	107	104
	30	115.385	99.948	122.25	101.633	124.733	121.4	116.812	105.594	112.75	103.333	117.833	106.938	101.1	117.75	112.321	102	103.171	101.933	102.571	105.762	117.704	119.082	101.029	102.333	102.5	104.1	106.6	105.6	111.5	114.4	101.554	106.5	102.14	179.214	127.083	110.722	118.333	113.786	106.167	104.833	109.357	103.822	115.2	105.85	113.344	109.286	106.3	103.905
	31	119.231	99.914	122.5	101.975	123	132.6	115.719	105.562	109.344	102.667	115.083	105.625	102.6	116.5	115.821	101.75	103.229	101.667	102.214	105.762	114.852	117.041	102.457	102.444	100.6	102	106.067	104.75	113.611	113.4	101.143	106.1	101.8	181.714	126.729	109.389	116.667	112.286	105	103.5	109.714	103.911	115.5	105.4	112.469	108.143	106.8	104.81
	32	123.077	100.035	120.893	101.975	120	138.667	115.406	104.562	108.281	103.833	113.25	106.562	102.5	117.917	113.893	102.75	103.171	102.567	101.5	105.619	110.37	115.551	101.8	101.778	102	100.9	106.333	105.65	114.694	111.4	100.946	105.5	102.02	181.286	130.979	106.722	110	112	103.167	105.167	107.214	104.622	112.5	106.1	114.031	108.5	107.45	104.714
	33	126.923	100.049	121.554	102	116.467	138.667	114.656	105.156	106.406	102.917	113.583	106.562	102.05	116	114.964	102.219	103.143	101.5	101.286	106	108.444	115.408	102.457	102.444	100.8	103.7	105.6	103.45	117.917	109.8	101.036	105.1	101.68	179	130.438	107.611	111.167	113.643	103.75	103.5	107.429	104.467	114.4	105.65	113.312	109.429	106.25	104.381
	34	130.769	99.995	119.339	101.975	114.6	138.667	112.719	105	110.156	102.833	111.333	105	101.9	117.25	114.321	101.938	104.143	101.733	103.571	104.476	107.185	112.408	101.686	101.556	102	102.9	105.8	103.95	118.139	111.333	101.339	104.5	101.78	178.286	128.104	105.278	107.75	112.643	103.417	105.167	107.143	103.089	112.8	105.05	113.062	114.214	105.8	104.81
	35	134.615	99.896	119.268	102.2	113.933	135.6	111.969	105.188	113.094	102.083	111.917	106.438	102.05	116.167	116.25	101.75	103.257	102.233	109.786	104.429	104.963	110.816	102.229	102.667	101.6	103.7	104.467	103.4	118.806	109.467	101.161	104	102.26	180.357	121.958	105.778	106.917	112.857	104.083	103	108.143	104.111	113.1	104.4	113.125	119.857	106.1	104.714
	36	138.462	99.927	117.839	102.05	111.8	125.8	111.25	105.219	117.719	101.083	110.917	107.062	102.35	117.417	113.679	101.688	105.086	101.7	112.143	104.571	104.444	110.449	101.6	103	101.4	104.7	105.133	101.75	119.417	107.2	101.196	103	102.44	181.429	119.688	104.111	107	110.571	104	105.167	106.071	103.867	111.5	104.85	111.781	131.357	106.55	104.238
	37	142.308	99.977	118.089	101.942	110.733	121.867	110.625	104.906	115.812	103.167	110.417	105.875	102.55	113.583	115.821	101.938	104.886	101.933	109.786	105.619	103.259	110.061	101.857	101.889	101.3	103.7	105.533	102.95	121.778	106.533	101.304	102.9	103.14	181.643	115.438	104.778	106.917	110.286	104.25	104.667	105.786	103.578	112.1	105.2	112.812	135.857	106.3	104.143
	38	146.154	100.012	115.232	101.892	107.8	118.333	110.125	105.219	115.812	102.333	109.833	106.625	101.95	115.667	113.25	101.562	105.286	101.2	106.286	105	104.519	110.551	101.571	100.889	101.9	102.4	104.267	102.05	117.389	105.267	101.625	102.6	105.9	178	112.146	103.444	108.5	111	103.583	103.167	105	104.222	111.8	105.45	111.688	135.357	106	104.143
	39	150	99.98	114.196	101.95	107.8	113.533	111.812	105.344	117.188	102.417	109.667	108.5	101.2	115.417	115.071	102.156	105.143	102.167	104.929	104.857	105.222	109.714	101.686	102.444	101.2	102.3	105.067	101.95	116.389	105	101.179	102	105.98	179.357	110.5	103.833	111	110.786	103.417	106	105.357	104.111	111.9	105.25	110.156	135.643	107.5	105.095
	40	153.846	99.957	112.554	102.05	106.333	112.2	112.094	104.562	113.438	102.25	106.917	109.25	101.55	114.667	113.214	101.531	107.8	101.8	102.429	106.857	104.037	108.49	102.343	101.889	101.7	102.1	104.867	102	112.694	104.2	101.286	101.2	107.06	174.786	109.167	103.056	112.667	109.857	103.667	103	105.071	103.156	110.1	104.3	109.844	135.786	106.8	104.286
	41	157.692	99.899	112.75	102.125	107.067	110.067	112.062	104.281	109.812	102.917	108	109.562	101.4	117.083	112.964	102	109.657	101.833	102.857	111.81	103.704	108.408	102.286	101.444	102	101.5	104.733	102.1	112.694	103.867	101.071	102.5	107.2	175.143	108.312	104.167	115.25	110.571	103.333	104.333	105	103.533	109.1	103.9	110.844	134.071	107.1	103.476
	42	161.538	99.903	111.054	102.442	106.467	108.6	109.344	103.688	108	103.25	108.833	110.125	101.5	114.917	112.143	100.969	111.343	101.833	102.714	109.429	102.815	106.449	102.114	101.333	102.4	101.6	104.133	101.35	110.861	104.533	101.089	101.5	109.54	176.571	107.625	101.667	117.917	109.5	102.583	102.167	105.5	103.067	110.3	105.35	110.75	134.571	105.8	103.619
	43	165.385	99.94	110.429	102.442	105.133	106.667	108.031	103.375	106.531	102.25	106.333	109.812	100.6	114.667	111.429	101.906	115.343	102.533	102.071	109.333	102.481	105.959	102.314	100.333	102.5	101.8	105.133	101.6	110.361	103.667	100.911	102.4	109.66	176.571	106.812	103.389	119.5	110.429	102.917	103.667	105	103.089	112	103.85	109.125	130.429	106.4	103.952
	44	169.231	99.935	109.375	102.15	105.8	107.333	106.75	103.938	106.5	102.333	107	109.188	101.1	115.75	110.714	102.625	113.343	101.633	102.429	109.381	101.667	107.551	102.686	100.111	102.4	102.3	103.933	102.1	109.472	102.267	101.054	102.8	109.78	170.5	106.438	102.722	119.333	109.714	102.917	104.333	103.357	103.178	110.7	104.15	109.938	130.5	106.1	105.143
	45	173.077	99.943	110.196	102.033	105	106.867	106.5	103.156	104.469	103	106.5	109.375	102.1	112.667	111.571	101.906	112.429	101.967	103.571	113.333	102.741	109.245	108.971	102.556	101.3	101.8	104.133	101.7	109.778	102.933	101.232	102.4	109.56	165.643	106.021	103.611	122.583	110.071	103.417	104	102.786	102.444	110	104.35	109.469	130.857	106.4	104.952
	46	176.923	99.982	108.125	101.817	105.533	105.2	105.125	102.875	104.406	102.75	107.583	109.062	100.95	113.083	109.786	101.625	108.943	101.267	103.143	111.714	101.63	108.102	111.6	100.889	101.7	101.6	103.6	101.25	110.778	102.733	101.179	102.4	110.66	158.5	106.708	102.667	117.75	109.571	102.333	103	104.571	102.267	109.4	104.85	110.281	130.571	106.05	105.143
	47	180.769	99.998	107.143	102.075	105.4	106.133	105.594	102.844	103.312	103	106.75	108.375	100.85	113.083	109.143	103.781	106	102.267	102.5	116.048	102.741	107.673	111.629	101.444	101.7	101.7	102.667	102.1	112.306	102.6	101.143	102.3	110.74	158	105.896	102.389	116.75	109.429	102.583	103.167	103.5	102.044	108.2	104.5	109.031	126.071	105.4	104.905
	48	184.615	99.925	106.161	101.85	105.067	105.533	104.656	103.281	102.844	102.917	105.667	107.688	101.55	113.667	108.893	110.281	104.429	101.7	101.929	116.857	101.556	107.551	107.6	102.444	101.6	101.3	103.867	101.55	112.028	102.733	101.214	101.9	107.98	151.857	106.396	101.889	114.5	108.429	103.75	104.833	103.857	101.889	107.7	104.75	108.938	126.643	106.25	104.667
	49	188.462	99.929	107.071	101.708	103.867	104.267	102.969	103.281	103.156	102.167	105.833	108.812	101.15	112.75	109.786	112.906	104.029	101.9	101.214	119.619	101.63	106.143	107.229	100.889	102.1	102.5	104.533	101.6	113.25	102.4	101.536	100.8	107.26	152.571	105.854	103.111	113	108.643	103.417	101.833	105.786	102.222	108.3	104.65	108.5	122.714	105.7	103.857
	50	192.308	99.927	105.786	102.117	106.467	103.933	103.531	102.312	103.281	102.667	106.667	109.5	101.65	112.75	108.464	115.094	103.829	102.333	101.286	113.381	101.481	105.265	104.429	101.889	102.5	101.5	103.667	101.7	112.833	102.467	101.625	100.6	107.64	145.214	106.583	102.333	112.25	107.143	102.75	102.5	103.143	102.022	106.4	105.6	108.094	123.214	105.25	104.571
	51	196.154	99.881	105.661	102.067	105.667	104.267	103.531	102.25	103	103	105.417	109.875	101.65	112.917	108.929	115	103	102.8	101.571	114.048	100.815	105.082	104.314	102	101.3	102.3	104.267	102.3	115.333	101.333	101.232	100.7	106	143.643	105.333	102.167	114.417	108.643	102.667	103.833	104.071	101.267	106.3	104.1	108.219	126.5	106.75	103.762
	52	200	100.037	105.554	102.3	106.933	104.6	103.5	102.656	102.688	103.667	106.417	111.062	101.15	112.417	108.036	115.875	102.6	102.333	102.5	115.762	101.519	103.918	103.2	101.778	101.5	100.9	104.2	101.9	113.222	102.4	100.643	100.2	104.92	139.714	105.854	102.056	111.75	108.571	102.833	104.333	103.357	101.533	105.6	105.2	107.5	123	105.25	104.857
	53	203.846	99.919	105.804	102.208	105.8	104.333	102.906	102.906	102.688	103.167	106.5	108.125	100.85	112.5	108.286	115.812	103.371	104	106.714	116.524	100.926	104.184	102.571	101.556	102	101.7	103.867	102.15	116.056	101.6	101.304	101.1	104.78	139	105.438	102.556	111.167	107.571	103.667	101.833	104.357	101.267	105.4	105.2	108.25	122.929	106	104.286
	54	207.692	99.911	104.821	101.992	106.333	103.667	102.75	102.812	102.688	102.083	106	108.688	101.3	109.417	107.036	113.844	102.829	103.833	110.929	113	101.667	104.02	102.429	102.333	102.5	101.1	103.467	101.2	113.639	102	101.768	100.3	103.86	131	105.542	101.889	112.75	107.143	103.5	101.167	104.357	100.689	106.2	105.9	107.688	117.571	106.1	104.476
	55	211.538	99.973	105.196	101.875	106.467	104.133	102.656	102.875	103.031	102.75	108	107.062	101.25	112.417	106.893	112.625	101.914	104.533	108.929	116.048	101.63	102.939	102.4	100.556	100.6	102.5	103.933	102.25	114.25	101.2	101.429	101.2	103.14	127	104.896	102.611	111.583	107.571	103.083	102.833	102.929	101.178	106.4	105.4	108.844	115.929	105.5	104.19
	56	215.385	99.847	105.304	102.1	105.533	102.933	103.188	102.312	102.625	101.333	107.833	108.25	100.4	111.333	105	110.469	102.229	105.3	109.071	110.667	101.333	103.551	101.657	100.222	101.7	101.7	103.133	101.25	112.861	102.467	100.946	102.2	103.22	123.929	105.583	102.667	108.5	106.857	103.25	103.5	103.429	101.8	105.9	105.8	109.062	117.714	105.95	104.81
	57	219.231	99.886	104.768	101.842	105.933	104.467	103.156	102.469	103.719	102.667	113.5	108.125	101.25	111.5	104.571	107.375	101.771	104.633	105.929	112.048	101.407	103.592	101.886	101.333	101.9	101.6	105.067	100.8	114.139	101.4	101.554	101.2	102.3	124.571	104.938	101.778	110.333	107.286	102.333	102.667	102.643	101.133	104.7	105.55	107.625	117.357	105	103.905
	58	223.077	99.899	105.232	101.967	104.133	103.2	101.688	102.875	103.531	102.75	111.5	108.125	100.15	112	103.964	105.719	101.914	102.933	112.214	108.524	100.741	103.367	101.743	101.222	101.6	102.5	105.467	101.4	110.417	102	101.554	100.8	102.4	122.143	104.542	101.056	111.167	107	103.167	101.833	103.429	101.6	104.5	104.85	108.625	118.643	106.1	104.619
	59	226.923	99.838	105.232	102.025	104.8	102.933	102.625	102.719	103	101.917	112.417	110.062	101.1	110.833	103.929	103.75	102.6	103.5	109.571	107.333	101.63	103.653	101.086	100.444	102	102.4	104	102	112.083	102	101.607	102	102.5	119.714	105.354	101.389	113.333	106.643	102.5	102.667	104.5	101.8	103.3	103.4	108.906	114.143	104.9	103.476
	60	230.769	99.89	103.554	102.108	104.667	103.533	102.312	102.188	106	102.583	109.75	111.5	101.4	111.167	102.679	103.25	101.829	102.333	110.357	106.762	101.37	103.286	101.4	100.444	101.1	103.2	103.467	101.45	109.833	101.533	100.946	99.9	102.02	118.429	105.542	101.111	111.917	106	102	101.833	103.857	101.156	105.1	105.05	108.062	111.214	105.55	103.905
	61	234.615	99.908	104.446	101.925	105.4	103.733	102.188	102.094	106.406	102.167	108.667	113.5	100.8	111	102.643	102.938	102.371	103.233	108.786	106.476	101.667	103.204	101.571	101.333	101.8	103	104.067	101.25	108.694	102.2	101.5	100.1	101.92	118.571	105.042	100.278	114.167	106.5	102.75	103.833	104.286	101.111	104.4	104.8	108.188	109	105.4	103.714
	62	238.462	99.998	104.179	101.717	104.533	104.133	102.312	101.875	106.688	102.667	107.167	114.375	100.7	110.167	103.25	102.438	101.714	102.067	107.5	104.429	101.556	102.388	100.743	100.556	101.2	102.5	104.333	101.9	107.167	102.333	101.696	100.8	101.4	114.714	106.312	100.111	111.083	105.571	101.917	102.333	103	101.156	104.8	104.3	107.969	108.214	104.25	104.619
	63	242.308	99.848	102.982	101.617	104.4	105.2	102.406	102.156	108.281	101.667	106.333	111.438	101	110	102.857	101.812	102.4	102.1	107.571	105.381	101.296	102.571	101.6	100	102.6	103.8	103.4	103.55	106.111	101.067	100.679	102.6	101.92	115.429	105.542	101.222	114.667	106.357	102.167	102.167	104	100.889	103.7	105.25	107.656	109.429	105	103.286
	Wild type, 10min 42C_3		raw data
		Time (s)	background	cell_1	2	3	4	5	6	7	8	9	10	11	12	13	14	15	16	17	18	19	20	21	22	23	24	25	26	27	28	29	30	31	32	33	34	35	36	37	38	39	40	41	42	43	44	45	46
	1	3.84615	100.087	126.81	118.292	109.971	102.85	104.96	137	102.333	109.625	122.786	103.7	109.167	106.35	103.35	101.292	106	110.167	130.875	111.417	107.667	104.583	102.4	101.5	101.389	103.357	102.767	103.188	105.5	133.111	101.867	105.5	101.031	104.056	101.25	102.506	103.2	108.84	100.98	101.333	102.375	107.58	102.056	115.719	104.762	106.424	109.417	107.232
	2	7.69231	100.105	125.333	129.708	109.743	102.4	104.24	133	103.333	110.25	122.69	106.25	109.028	105.85	102.65	101.25	105.8	109.722	129.393	107.75	111.238	103.25	102.2	101.7	100.597	102.536	102.167	104.125	105.75	131.5	102.767	102.611	100.75	104.361	101.857	102.6	102.62	109.6	100.837	101.733	102.438	107.38	103	110.406	103.429	105.424	110	106.911
	3	11.5385	100.098	123.143	133.573	109.2	103.25	104.4	134.688	106	110.438	123.429	106.3	108.333	106.85	104.2	102.083	105.6	110.111	134	109.667	109.429	103.875	102.933	101.85	100.653	102.536	101.833	102	103.75	129.806	102.233	104.778	101.188	103.861	102.143	102.669	103.22	109.92	100.939	101.6	102.25	107.46	103.556	112.156	103.619	105.273	108.75	107.143
	4	15.3846	100.091	118.286	135.573	109.871	102.45	103.56	134.5	102.556	109.312	122.143	109.6	108.5	107.3	110.3	102	105.2	109.611	132.321	110.417	108.905	103.167	102.4	102.1	101.097	102.321	101.867	102.812	105.833	134.75	102.333	104.722	101.062	104.028	101.607	102.431	102.46	107.84	101.184	101.467	101.25	108.22	103.278	109.719	102.571	105.545	107.833	107.339
	5	19.2308	100.082	116.048	134.542	108.171	102.85	103.6	132.562	104.556	108.625	122.643	110.7	108.722	105.4	112.4	101.458	106.05	109.389	133.821	109.167	107.714	102.958	103.033	101.9	101.681	101.321	102.167	103.25	103.917	136.5	101.967	105.111	101.75	103.806	101.679	102.562	103.46	113.04	101.653	101.433	101.312	107.16	102.889	110.062	103.81	106.545	109.5	108.554
	6	23.0769	100.065	116.19	130.021	108.5	103.25	103.96	133.625	105.778	108.75	123.071	117.25	108.417	106.55	111.1	101.75	105.6	108.889	132.464	107.5	107.571	102.75	102.767	101.65	100.903	101.75	102.6	103.25	105.583	138.417	101.4	105.222	101.75	104.639	101.821	102.594	103.1	112.2	101.429	101.367	101.938	110.58	103.083	108.375	105	106.485	108.75	107.768
	7	26.9231	100.122	117.143	123.156	107.986	107.2	104.04	131.375	108.111	109.062	121.881	115.85	107.472	106.6	110.4	101.792	104.35	107.944	133.643	109.5	106.619	103	103	101.35	101.181	101.321	102.6	102.438	103.917	138.833	102.833	105.111	102.531	103.639	102.071	102.55	103.56	113.48	101.551	101.7	101.375	115.96	102.333	109.625	103.857	106.606	108.75	108.536
	8	30.7692	100.034	115.048	121.719	107.729	109	103.64	133.312	108.333	108.438	121.548	118	108.556	107.45	106.9	101.792	103.95	108.944	131.643	110.333	107.095	102.667	102.2	101.6	101.042	101.964	102.167	102.375	105.333	141.278	102.567	104.444	101.531	104.583	101.679	102.738	102.76	111.28	101.51	102.133	101.188	112.98	102.75	109.188	103.762	107.182	107.583	107.946
	9	34.6154	100.051	111.714	118.208	106.829	111.1	102.76	130.438	111.667	109.812	120.548	118.3	107.444	107.35	104.1	101.75	104.95	108.556	132.268	109.917	108.905	103.042	101.833	102.1	101.639	101.964	101.733	102.125	103.167	139.917	101.967	105	103.062	103.944	101.25	102.6	103.06	113.52	102.898	101.467	101.5	112.52	102.583	108.812	104.667	108.212	108.25	109.036
	10	38.4615	99.997	110.333	124.781	106.957	110.1	102.88	130.625	113.667	108.625	120.31	116.5	107.333	106.7	103	101.333	104	108	131.411	110.083	109.619	103.25	102.167	102.05	101.708	102.036	101.367	102.5	104.417	140.361	101.7	104.833	102.219	103.75	101.536	102.381	103.24	110.8	101.653	101.333	102.812	111.2	102.556	107.125	103.762	107.879	108.083	107.286
	11	42.3077	100.121	106.714	121.74	105.429	111.85	103.16	130.438	117.778	108.938	120.786	116.65	107.5	105.25	101.85	102.042	104.7	106.722	133.571	109.75	112.238	102.458	102.7	103.05	101.5	101.964	101.933	102.938	103.75	138.111	102.4	105	104.438	103.333	101.893	102.469	102.96	115.36	101.98	102.1	106.812	109.82	107.111	106.875	105.238	107	108.75	108.393
	12	46.1538	100.012	111.381	121.594	106.214	112.3	103.24	128.875	115.111	108.125	121.429	114	108.444	105.4	101.85	101.917	103.5	107.444	133.857	108.833	118.048	102.75	102.7	102.25	101.472	102.071	102.033	102.688	103.167	142.222	102.667	105.5	103.031	103.889	101.643	102.325	102.46	114.2	101.939	101.533	105.75	109.46	116.111	107.188	106.286	105.697	108.333	109.161
	13	50	100.01	113.238	117.073	105.786	111.55	103.2	131.812	113	110.312	118.881	112.4	107.889	104.95	102	101.583	105.15	108	132.446	107	130.095	102.5	101.867	102.55	101.889	102.357	102	102	103.333	138.889	101.567	104.5	103	104.222	102.25	102.406	103.32	113.56	101.898	102.1	103.75	108.9	108.528	107.531	105.333	104.97	108.167	107.75
	14	53.8462	100.166	116.857	117.438	106.2	111.5	103.64	129.125	111	109.25	120.024	110.4	108.417	105.05	101.55	101.708	103.9	107.556	132.625	108.583	125.143	103	102.033	101.25	102.083	103.357	101.267	101.562	103.5	140.778	102	105.5	103.156	104.444	102.107	102.581	102.72	111.28	102.429	101.433	103.438	108.76	106.611	106.688	104.095	104.697	108.833	109.054
	15	57.6923	100.178	113.667	116.781	104.514	111.65	102.44	128.625	106.778	107.125	118.881	107.05	107.694	104.85	101.65	101.667	103.4	106.056	134.107	108.417	114.19	102.208	102.067	102.7	101.264	101.893	101.533	102.312	104.5	135.944	102.067	105.944	103.438	105.806	101.643	102.756	103.1	116.68	102.061	101.867	103.188	106.32	104.361	106.844	104.381	105.303	107.833	109.179
	16	61.5385	100.243	119.095	119.198	105.571	107.25	102	131.125	106.111	107.688	116.571	107.25	108.306	104.2	102.05	102.292	103.55	107.333	131.75	108.5	114.143	102.542	102.067	102.95	101.542	102.286	102.833	102.062	101.75	139	102.767	105.611	103.719	115.139	101.857	102.387	103.08	112.28	102.061	101.267	101.875	107.62	103.25	106	104.952	105.424	109.25	108.071
	17	65.3846	100.193	115.19	121.719	104.743	104.2	103.12	129.312	107.444	109.562	116.762	106.55	108.25	105.15	102.55	103.167	103.5	108.056	133.304	108.083	110.286	102.583	102.167	102.65	101.861	102.214	102.267	101.875	102.75	137.278	102.033	103.611	104.531	115.75	101.357	102.35	103.34	114.2	102.184	101.933	102.062	106.4	102.861	106	103.048	104.515	112.083	108.321
	18	69.2308	100.153	115.238	120.875	105.414	103.1	102.72	127.562	104.222	108.75	115.452	105.7	108.056	105.8	100.95	105.25	103.45	107.333	134.393	108.167	107.238	102.583	102	102.7	102.014	102.036	101.767	102	101.583	134.944	101.5	105.222	103.375	112.806	102.107	102.338	103.38	114.56	101.959	102.567	103.125	106.3	102.667	105.594	104.619	103.455	115.167	108.679
	19	73.0769	100.186	115.048	122.198	109.386	102.3	104.6	126.75	103	113.125	113.476	104.7	107.806	104	102.55	108.833	103.85	107.778	133.214	108.5	107.619	102.125	101.567	102.6	101.875	101.607	102.633	101.312	104.583	135.083	102	104.444	103.906	111.444	101.571	102.419	103.02	112.84	102.51	103.967	100.812	106.52	102	106.094	104.952	104.03	120.833	107.982
	20	76.9231	100.163	117.333	124.292	114.414	100.95	102.84	125.75	102.667	112.75	112.429	104.6	109.417	104.9	104.5	104.208	103.7	107.5	130.643	107.083	106.571	102.208	101.667	103.05	101.014	102.143	103.867	101.5	103.417	133.694	102.167	105.278	102.938	111.222	100.893	102.4	102.82	111.12	101.653	104.833	101.812	111.68	103.056	106.156	104.286	103.394	130.083	107.446
	21	80.7692	100.137	117.19	127.656	124.343	102.75	103	124.812	103	143.375	110.238	104.25	109.444	104.7	107.1	103.625	104.05	105.944	124.482	108.167	105.81	101.875	102.333	102.65	101.792	101	104.167	102.5	102.667	131.944	101.733	103.833	103.625	109.167	101.75	102.25	102.58	113.32	102.571	103.933	102.5	112.56	102.444	106.531	104.524	103.333	129	108.268
	22	84.6154	100.178	118.429	129.573	129.086	101.05	102.8	124.125	104.111	169.25	109.286	103.95	110.444	103.95	106.55	103.125	104.25	107.167	119.446	108.25	105.333	102.458	101.933	102.55	101.639	103.179	107.5	101.562	102.917	132.306	102	103.667	102.938	110.389	102.679	102.325	102.58	112.04	101.796	103.8	101.188	127.04	102.556	105.562	103.714	103.091	130.083	108
	23	88.4615	100.111	111.667	126.792	125.243	101.45	101.76	122.688	102.556	160.938	107.738	104.05	109.194	104	104	101.5	103.55	106.556	115.786	108.417	104.762	102.333	102.1	103.3	101.389	102.571	106.667	101.688	103.833	127.472	101.967	103.833	103.594	110.472	104.929	102.287	103.3	116.08	102.878	103.933	102.312	130	102.583	105.719	103.524	102.303	129.917	108.036
	24	92.3077	100.172	118.048	126.698	133.257	102.3	103.12	125.75	102.333	153.562	107.5	104.55	110.778	104.35	103	102.375	104.2	105.278	114.5	108.167	104.238	102.333	101.9	102.95	101.778	102.893	106.7	101.562	103.833	129.667	102.567	103.556	102.469	113.889	104.607	102.412	103.1	112.48	102.612	104.467	101.562	136.54	102.5	106.094	104.048	103.152	124.667	106.661
	25	96.1538	100.154	111.429	123.177	123.329	101.85	101.8	125.375	104.889	138.875	106.024	103.6	109.361	104	102.4	102.292	116.35	106.889	112.089	107.25	103.286	103.208	102.133	101.8	101.806	103.286	105.8	101.562	102.833	125.917	102.433	103.722	103.219	114.722	103.25	102.15	103.1	115.24	102.388	105.867	102	128.6	102.028	105.75	103.524	103.121	128.167	107.839
	26	100	100.089	116.667	121.417	129.229	101.35	102.96	124.375	104.111	135.688	105.214	104.3	109.917	103.8	101.7	101.583	119.35	105.778	110.054	107.167	107.905	102.208	101.633	102.45	101.694	102.286	104.567	102.562	102.333	127.111	102.8	104.278	102.688	119.333	102.75	102.137	103.06	111.92	102.347	104.633	101.875	132.74	102.25	105.25	105.095	102.242	124.583	108.036
	27	103.846	100.138	116.095	125.052	126.2	102.25	102.32	122.312	103.889	126.562	104.405	106.9	108.667	103.8	102.4	102.5	120.15	105.278	109	107.083	123.762	101.833	101.867	102.4	101.667	102.821	104	101.312	102.75	124.694	102.567	103.722	103.438	116.778	102.071	102.062	102.24	111.52	102.837	104.433	102	126.06	102.556	105.625	106.143	101.97	123.583	107.071
	28	107.692	100.13	116.952	125.802	128.057	101.85	102	121.062	105.444	124.188	104.286	108	109.167	103.7	101.9	102.083	114.5	105.5	107.768	105.75	126.429	101.917	102.033	102	101.514	102.893	103.9	102.312	102.833	125.528	102.7	104.167	103.125	115.417	102.036	102.062	102.64	111.68	102.408	103.5	102.25	127.14	102.694	105.219	106.238	102.818	124	106.768
	29	111.538	100.096	109.952	125.24	120.486	101.6	102.04	123.062	106.556	118.188	104.786	105.85	108.639	103.9	101.15	101.542	110.85	105.944	107.25	106.167	117.81	102.958	102	102.7	101.597	102.893	103.567	102.625	103.917	120.5	102.9	104.056	102.969	112.5	101.5	102.069	102.6	113.76	102.714	104.4	105.125	121.96	106.833	105.344	106	102.485	124.333	107.304
	30	115.385	100.172	114.952	125.125	126.314	101	102.2	119.375	106.778	117.375	103.476	106.8	108.333	103.65	101.45	101.667	108.4	105.722	106.393	107.667	119.762	102.167	101.4	101.65	101.083	102.536	103.3	101.812	103.25	120.944	102.9	103.167	102.719	116.556	102.5	102.281	103.06	111.24	102.041	103.967	102	127.94	107.028	106.062	104.095	101.97	121.75	106.446
	31	119.231	100.112	112.429	124.26	126.357	101.55	102.68	118.625	106.333	114.625	103.238	106.8	109.361	104.25	101.2	101.292	105.7	105.556	106	106.75	115.143	102.75	101.567	102.95	101.014	102.5	102.867	102.125	102.5	119.861	103.067	104.167	103.5	120.111	101.964	102.012	102.58	112.24	102.531	103.433	103.125	124.16	108.972	106.188	104.095	102.303	120.5	106.875
	32	123.077	100.083	111.476	125.396	123.657	101.45	101.72	116.875	104.667	113.5	103.476	106	109.306	103.7	101.05	100.708	104.95	104.778	105.179	106.833	108.619	102.083	101.4	102.6	101.597	102.643	103.033	101.812	103.167	117.389	102.5	103.833	103.688	118	102.75	102.081	102.24	111.68	102.327	102.967	102.562	126.38	109.083	104.688	102.667	102.758	120.667	106.768
	33	126.923	100.193	111.381	126.542	126.357	101.25	102.24	116.438	105.222	111.25	102.595	104.75	109.139	103.95	100.45	101.083	105.2	105.056	104.911	106.167	108.286	102.458	101.3	102.3	101.597	101.964	101.933	102	102.75	115.556	103.367	103.611	103.438	121.389	101.929	102.194	103.08	112.04	102.429	103.233	103.125	125.74	106.833	105.406	102.857	102.121	115.917	105.893
	34	130.769	100.242	110.952	126.604	122.7	101.2	102.32	117.375	104.556	111.625	103.31	105.3	110	104.6	100.8	102.625	104.2	104.556	105.518	106.833	106.524	102.042	101.733	102.95	101.583	101.857	102.667	101.625	103.083	114.306	103.033	104.111	103.25	118.5	101.571	102.081	103	112.84	102.306	102.867	105.062	121.52	104.5	105.312	101.81	103.061	117.667	106.696
	35	134.615	100.267	111.714	126.552	124.214	101.15	102.2	116.688	106.778	110.75	102.786	103.6	109.056	103.45	101.8	101.708	104.65	105.833	104.804	105.917	114.857	102.292	101.967	102.85	101.5	102.393	102.133	101.312	103.25	113.444	102.867	103.278	103	122.25	101.964	101.606	103.08	111.68	101.796	104.833	102.812	115.14	104.111	104.406	102.571	102.152	116.417	106.107
	36	138.462	100.272	114.048	127.781	121.229	100.5	101.56	114.562	106.667	109.562	102.833	103.85	109.111	103.25	101.2	101.542	104.2	105.944	104.911	106	118.095	102.542	102.367	102.15	101.528	102.214	103.5	102.188	103	112.667	102.233	103.556	103.25	122	101.321	102.531	102.68	110.44	102.429	104.8	105.812	112.46	103.417	104.344	101.429	102.636	114.917	106.661
	37	142.308	100.227	107.952	125.583	113.243	102.25	101.04	113.812	106.556	110.562	102.714	103.55	108.917	103.55	101.15	102.042	103.65	104.778	105.446	105.667	117.333	101.5	101.9	102.85	101.361	103.393	102	101.812	103.333	110.75	103.967	104.833	102.562	119.639	101.893	102.181	103.2	112.44	103.102	103.567	109.438	110.16	103.111	105.469	102.143	102.394	117.667	107.321
	38	146.154	100.22	111.476	124.583	114.1	102.1	101.52	111.25	106.222	108.875	102.5	103.5	107.972	103.7	102.4	101.75	102.8	104.722	104.018	105.583	118.333	102.083	101.7	102.2	101.319	101.143	102.633	101.938	102.5	110.583	105.767	104.167	102.531	122.556	102.571	102.075	102.78	111.2	103.061	103.733	107.938	107.84	102.944	105.094	101.762	102.273	115.417	107.018
	39	150	100.226	109.619	124.229	111.014	102.1	101.44	113.375	106.333	108.438	102.31	102.75	106.694	102.55	101.35	101.875	104.05	104.444	104.893	106.917	116.048	102.708	101.067	102.7	101.319	102.25	103.333	101.875	102.75	109.889	104.6	103.667	102.719	120.611	101.036	102.088	102.76	109.32	103.02	102.233	107.562	105.16	103.139	104.656	102.095	102.03	115.333	107.232
	40	153.846	100.249	112.333	125.219	110.514	101.75	101.36	116.25	107.333	106.625	102.429	102.3	106.139	104	101.35	101.667	104.3	104.056	105.143	106.5	115.333	102.167	100.933	104.25	101.694	101.679	106.733	102.812	102.25	108.778	105.1	104.111	103.062	119.806	102.214	102.144	102.22	109.24	102.878	102.233	108.812	105.36	103.056	104.969	102.571	101.576	115.833	106.357
	41	157.692	100.204	110.143	123.802	107.4	101.6	101.52	114.875	108.111	107.25	102.595	101.85	106.472	103.1	101	102	103.05	103.389	104.196	104.917	112.143	102.375	100.767	106.55	101.542	101.786	109.1	102.125	101.75	107.639	103.9	102.833	103.781	119.389	101	102.244	102.44	109.56	102.612	102.433	106.438	104.08	102.972	104.375	101.286	102.606	114	106.089
	42	161.538	100.242	108.714	123.688	106.886	102.25	101.16	112.375	107.444	107.75	102.786	102	107.778	104.5	101.55	101.958	103.4	104.056	103.929	105.583	108.143	101.875	101.3	106.85	101.375	102.321	110.133	100.75	102.417	107.528	103.6	103.333	103	114.889	101.429	102.162	102.56	108.68	102.367	102.433	106.562	103.96	102.194	104.438	101.429	103.333	116.333	107.732
	43	165.385	100.228	107.714	122.062	105.814	101.4	101.08	109.688	107.333	106.75	103	102.5	105.694	104	102.1	101.833	103.25	104.222	103.875	105.25	106.714	101.792	101.167	105.4	101.611	101.75	110.7	102.125	102.5	106.694	102.867	103.778	104.156	115.611	100.607	102.175	102.38	108.56	102.449	102.1	106.25	102.68	102.556	104.469	101.238	102.636	116.167	105.304
	44	169.231	100.189	111.429	122.51	105.943	101.2	101.64	108.562	108.222	107.125	102.071	102.7	105.917	103.2	100.55	101.417	103.95	102.556	103.911	105.333	105.714	102.333	101.033	105.45	101.528	101.786	111.1	102.375	101.833	106.389	101.967	106.056	102.75	117.278	101.893	101.819	102.24	109	103.082	102	107.5	103.74	102.194	105.469	101.81	101.818	114.333	104.893
	45	173.077	100.211	107.333	121.604	104.857	101.65	101.72	107.562	106.778	105.875	102.429	101.7	104.722	102.25	100.8	101.167	103.45	103.611	103.821	105.167	104.19	101.708	101.4	103.85	101.458	102.143	108.667	105.875	101.917	104.361	102.467	109.722	102.594	114.306	101.036	101.438	102.34	108.28	102.959	101.867	107.25	102.68	101.361	105.125	101.762	102.394	112.5	104.446
	46	176.923	100.164	111.095	121.76	105.157	102	101.88	106.062	107.889	106.438	102.714	102.2	104.5	103.8	101.5	101.417	103.4	102.944	104.357	105.333	104.714	101.625	101.467	103.2	100.903	101.607	109.2	111.812	104.917	105.833	103.467	115.611	102.844	115.861	101.643	101.938	102.64	107.56	102.49	101.667	107.25	103.66	101.75	105.062	101.19	102.182	111.667	104.679
	47	180.769	100.173	106.143	120.281	104.586	101.4	102.04	106.625	107	106.125	102.714	101.7	103.611	103.2	101.3	102.042	102.8	103	103.679	104.667	103.524	101.625	101.4	104.05	101.347	100.929	107	111.188	110.333	104.667	101.8	118.111	103.594	113.056	101.357	101.975	102.26	107.12	102.714	101.967	108.938	102.56	101.75	105.312	102.476	101.758	111.583	104.375
	48	184.615	100.151	109.81	122.094	112.129	101.15	101.52	106	109.222	107.5	102.857	101.8	103.194	103.8	100.9	101.667	103.65	103.5	103.75	104.667	103.095	102.833	101.933	103.85	101.514	101.607	106.4	112.125	108.583	104.278	101.4	118.556	103.406	115.25	101.357	101.95	102.1	105.92	103	102.6	106.875	103.08	101.361	105.406	101.714	102.273	110.417	103.643
	49	188.462	100.129	109.095	117.604	114.829	101.7	102.72	104.375	109	105.125	102.619	101.65	103.167	103.05	101.05	101.417	103.1	102.889	104.464	104.833	102.333	101.75	101.467	104.15	101.319	102.357	104.133	108.125	107.5	104.222	101.867	112.667	103.906	114.167	101.857	101.912	102.5	105.76	102.082	101.5	107.875	102.38	101.444	106	101.048	101.848	110.167	103.607
	50	192.308	100.123	109	115.771	116.471	100.75	101	103.688	107.222	105.812	102.19	101.9	102.583	102.45	101.25	100.75	102.9	103	103.821	105.167	102.619	101.458	101.133	102.85	101.403	103.179	104.8	106.875	104.833	104.222	101.2	110.056	105.656	113.472	100.75	101.881	102.52	104.32	102.776	101.7	105.875	102.38	101.861	105.219	101.619	102.091	109.083	103.464
	51	196.154	100.175	106.048	112.719	110.186	101.55	101.52	104.125	107.889	104.125	102.976	102.25	101.556	103.5	101.15	102.583	103.65	102.333	104.054	105.583	102.429	101.875	101.133	104.4	101.361	103.893	105.333	104.188	104.917	103.417	101.3	107.167	108.344	110.278	100.429	101.706	102.32	103.84	102.51	101.233	106.75	101.86	101.444	104.719	101.714	102.515	107.25	102.411
	52	200	100.073	106.619	111.958	111.957	100.8	101.4	104.062	107.222	106.312	103.048	101.3	102.25	103.45	102.35	100.458	102.8	102.611	103.839	103.167	101.81	102.375	101.467	107.15	101.5	106.893	106.433	104.688	104.583	103.639	101.7	106.889	111.25	110.028	101.714	102.044	102.18	104.2	102.469	102.067	107.5	102.48	101.25	104.281	101	103.121	108.417	102.857
	53	203.846	100.165	106.286	109.177	112.914	102.15	102.2	103.812	107.333	107.125	102.357	101.75	101.528	102.85	102.75	101.333	103.1	102.889	103.518	105.333	102.381	102.5	101.833	108.8	101.306	108.179	106.167	103.562	103.833	103.306	101.433	106.722	114.625	112.278	101.536	101.869	102.26	103.96	102.796	102.2	107.062	102.32	101.556	104.844	101.952	103.545	107.417	102.036
	54	207.692	100.153	107.762	108.76	111.614	101.4	101.8	104.25	107.778	105.312	102.714	102.4	102	103.05	103.9	101.375	103.7	103.722	103.464	105.667	102.81	102	100.9	111	102.194	106.893	107.1	102.5	103.417	103.528	101.267	104.667	119.344	111.889	101.821	101.844	101.94	104.16	102.612	101.333	107.25	102.16	101.417	103.906	101.19	103.394	107	101.982
	55	211.538	100.153	106.333	107.042	108.343	102.1	101.6	103.625	106.778	107.562	102.024	101.25	101.972	103.1	108.1	100.708	102.45	102.222	104.446	104.083	103.333	101.417	102.6	112.45	102.181	107.393	107.4	103.75	103.917	102.778	101.533	103.278	119.688	111.694	101.143	102.031	101.72	104.2	102.735	101.7	109.688	102.6	101.611	103.969	102.381	103.394	106.167	101.661
	56	215.385	100.164	107.19	106.438	108.357	101.95	101.52	103.812	106	107.438	101.786	101.6	101.694	102.6	106.95	101	102.7	101.889	103.607	105.583	102.667	102.625	102.967	113.1	103.792	106.857	106.033	101.875	102.667	103.306	101.4	104.333	115.625	108.944	101.179	101.744	102.64	103.44	102.347	102.1	107.688	102.52	101.167	103.906	101.667	104.515	107.417	102.179
	57	219.231	100.107	105.571	106.438	106	101.55	101.52	103.812	106.667	110.125	102.31	101.1	101.889	103.35	109.4	101.792	102.9	102.222	103.696	104.167	101.762	102.333	104.1	114.2	104.569	105.607	106.467	102.25	103.083	102.694	101.333	103.556	112.75	107.75	101.536	101.794	101.72	102.4	102.531	101.367	109.188	102.12	101.306	103.969	101	104.636	107.083	101.857
	58	223.077	100.086	107.143	108.177	106.5	101	101.84	103.5	108.444	112.125	103.381	101.6	102.25	102.15	106.15	102.125	102.4	102.722	103.911	104.417	103.143	102.375	106.233	114	107.069	106	106.767	102	103.583	103.833	101.7	102.667	110.094	106.361	101.5	102.131	102.28	103.2	103.408	101.7	110.062	102.26	101.583	103.906	101.524	104.152	106.583	101.643
	59	226.923	100.082	107.667	108.479	105.057	101	102	102.25	109.222	111.625	101.905	100.9	101.75	102.85	105.6	101.292	102.8	101.389	103	103.667	104	102.375	106.2	113.85	106.375	105.964	106.067	101.875	101.667	103.194	101.1	102.389	107.656	104.972	101.5	101.956	102.3	103	108	101.867	107.438	101.36	101.444	103.875	101.952	104.333	106.333	101.964
	60	230.769	100.025	104.429	110.208	103.6	101.7	101.4	102.875	109.778	108.5	102.69	101.95	101.722	102.85	104.25	102.042	103.4	102	103.643	103.083	103	102.042	106.133	114.95	107.472	103.143	107.4	101.25	103.5	102.833	100.867	103.722	105.906	104.139	101.643	101.9	101.74	101.76	110.959	103	109.312	102.82	101.028	104.156	101.762	103.152	105.333	102.089
	61	234.615	100.038	106.095	112.646	104.214	101.75	101.64	103	111.889	109	102.381	101.5	101.75	102.1	102.35	101.292	103.35	101.444	103.179	104.75	106.714	101.542	106.767	116.6	107.694	103.964	105.767	101.25	103.333	103.639	100.433	103.889	104.875	103.944	102.143	101.863	102.32	102.96	114.102	102.833	109.312	101.62	101.25	103.781	101.524	103.273	106.333	101.429
	62	238.462	100.124	107	112.479	103.571	101.55	101.64	103.562	111	107.438	103.024	102.5	102	103.1	102.65	101.792	103.65	103.056	104.018	104.083	106.952	102.792	107.233	114.55	109	103.214	106.933	101.062	102.667	103	101.167	104.111	105.188	104.083	101.214	101.8	102.46	102.28	112.408	103.967	109.25	102.12	101.111	104.5	101.048	102.697	106.75	101.357
	63	242.308	100.12	107.381	111.677	103.486	101.1	101.52	102.438	112	106.375	102.548	102.75	101.611	102.85	101	101.542	102.25	102.444	103.714	104.917	107.667	102.917	106.867	116.5	109.208	103.393	105.867	101.438	102	102.861	101.5	103.611	104.375	104.278	102.25	101.956	101.32	103.12	112.898	104.333	107.938	102.62	101.972	103.938	101.286	102.848	104.5	101.607
[truncated: 120 more columns]

## Sheet: Fig S3D
Figure S3D: Line scan of vacuolar GFP-Lact-C2 fluorescence after heat shock in Wild type and tcb1/2/3D cells
	Wild type, 10min 42C				tcb1/2/3D, 10min 42C
	Distance (mm)	Signal intensity			Distance (mm)	Signal intensity
		GFP-Lact-C2	FM4-64			GFP-Lact-C2	FM4-64
	0	266.161	147.441		0	138.327	110.387
	0.11	241.484	158.441		0.11	128.484	115.007
	0.22	229.53	149.415		0.22	127.129	112.255
	0.33	252.045	146.431		0.33	130.304	115.503
	0.44	294.144	156.514		0.44	141.951	115.117
	0.55	453.679	172.488		0.55	173.12	107.059
	0.66	840.387	172.47		0.66	259.451	118.956
	0.77	1417.04	213.412		0.77	399.686	125.688
	0.88	1598.2	227.02		0.88	767.118	136.516
	0.99	1115.62	226.615		0.99	1232.91	158.763
	1.1	726.356	281.891		1.1	1305.04	188.578
	1.21	656.689	381.11		1.21	996.325	163.222
	1.32	560.874	514.233		1.32	730.155	164.098
	1.43	497.078	527.132		1.43	596.688	175.513
	1.54	425.998	468.99		1.54	491.828	187.997
	1.65	363.25	340.895		1.65	482.328	193.608
	1.76	324.525	285.12		1.76	384.992	184.722
	1.87	290.256	230.846		1.87	378.173	217.353
	1.98	294.436	218.147		1.98	417.74	333.557
	2.09	291.401	216.308		2.09	510.998	490.239
	2.2	282.415	206.542		2.2	593.296	559.246
	2.31	279.618	220.236		2.31	481.695	442.913
	2.42	255.984	222.905		2.42	409.229	308.466
	2.53	257.095	227.19		2.53	357.559	243.383
	2.64	252.88	220.813		2.64	326.499	211.757
	2.75	259.809	214.593		2.75	320.507	198.957
	2.86	261.338	205.256		2.86	292.931	201.444
	2.97	246.767	208.065		2.97	272.05	183.534
	3.08	253.37	216.964		3.08	266.752	176.933
	3.19	252.81	229.286		3.19	263.403	162.885
	3.3	263.237	229.01		3.3	268.998	168.243
	3.41	271.395	219.718		3.41	265.855	160.564
	3.52	254.967	216.172		3.52	240.005	176.326
	3.63	254.051	237.743		3.63	251.73	174.689
	3.74	271.386	276.571		3.74	268.158	186.324
	3.85	270.969	333.334		3.85	263.17	178.771
	3.96	297.955	448.273		3.96	270.954	174.64
	4.07	323.009	534.246		4.07	280.35	179.661
	4.18	313.042	527.029		4.18	256.978	190.974
	4.29	316.499	380.384		4.29	267.3	189.562
	4.4	309.708	267.802		4.4	292.862	197.492
	4.51	267.517	225.664		4.51	310.254	196.349
	4.62	247.891	200.776		4.62	311.753	225.281
	4.73	266.316	201.036		4.73	330.769	235.725
	4.84	281.71	211.812		4.84	407.669	299.946
	4.95	290.194	169.033		4.95	525.836	440.312
	5.06	275.306	174.396		5.06	686.862	627.753
	5.17	257.687	184.191		5.17	680.074	652.254
	5.28	321.354	203.532		5.28	611.064	460.197
	5.39	378.863	225.317		5.39	544.962	290.287
	5.5	488.945	229.659		5.5	561.722	203.905
	5.61	576.124	223.878		5.61	740.393	162.808
	5.72	736.458	226.532		5.72	1142.55	142.941
	5.83	1071.96	221.579		5.83	1698.73	143.743
	5.94	1632.16	199.618		5.94	1750.52	154.378
	6.05	1893.74	186.214		6.05	1190.41	136.964
	6.16	1455.55	176.893		6.16	626.119	130.677
	6.27	820.692	159.317		6.27	334.553	124.089
	6.38	419.14	159.969		6.38	194.4	116.268
	6.49	278.196	153.025		6.49	156.353	115.977
	6.6	197.25	147.079		6.6	152.636	114.942
	6.71	149.979	138.547		6.71	143.679	112.594
	6.82	138.713	134.929		6.82	145.837	115.759
	6.93	138.625	141.902		6.93	146.617	119.099
	7.04	146.737	152.461		7.04	145.027	110.8
	7.15	146.39	144.919		7.15	139.028	121.805
	7.26	138.064	147.507		7.26	135.741	120.508
	7.37	141.292	151.759		7.37	134.558	117.939
	7.48	141.028	147.144		7.48	123.056	113.023
	7.59	132.285	155.062		7.59	132.285	121.522
	7.7	136.631	149.464		7.7	136.631	117.135
	7.81	129.105	141.844		7.81	129.105	111.163
	7.92	133.87	141.499		7.92	133.87	110.893
	8.03	126.885	141.526		8.03	126.885	110.914

## Sheet: Fig S3E and F
Figure S3E: Relative ER GFP-Lact-C2 fluorescence before/after heat shock in Wild type and tcb1/2/3D cells
	Strain	Wild type, 26C, N=4 n=102																tcb1/2/3D, 26C, N=4 n=100																Wild type, 10min 42C, N=4 n=105
	Exp.	1				2				3				4				1				2				3				4				1				2				3				4
		Aver. ER	Cyto	BG	ER/Cyto	Aver. ER	Cyto	BG	ER/Cyto	Aver. ER	Cyto	BG	ER/Cyto	Aver. ER	Cyto	BG	ER/Cyto	Aver. ER	Cyto	BG	ER/Cyto	Aver. ER	Cyto	BG	ER/Cyto	Aver. ER	Cyto	BG	ER/Cyto	Aver. ER	Cyto	BG	ER/Cyto	Aver. ER	Cyto	BG	ER/Cyto	Aver. ER	Cyto	BG	ER/Cyto	Aver. ER	Cyto	BG	ER/Cyto	Aver. ER	Cyto	BG	ER/Cyto
	cell 1	286.126	267.688	133.906	1.13782	394.13	289.612	122.639	1.62596	662.048	480.316	217.258	1.69084	210.849	225.469	128.841	0.848698	970.606	653	176.25	1.66619	349.302	379.25	125.969	0.88176	621.462	589.75	136.875	1.07002	354.835	412.444	178.035	0.754237	328.252	412.736	126.162	0.705193	852.132	579.625	124.5	1.59875	303.948	412	131.083	0.61536	619.977	802.5	128.5	0.729194
	2	329.881	454.5	127.969	0.618355	366.02	297.625	117.486	1.37968	578.522	687.054	152.228	0.79707	389.036	355	123.875	1.14726	1051.94	1111.12	184.125	0.936156	306.016	376.812	128.5	0.714891	631.314	601.5	161.5	1.06776	434.735	463.777	205.362	0.887615	332.924	289.723	129.547	1.26971	845.587	876.5	132.25	0.958464	337.353	449.333	126.784	0.652828	461.45	538.625	134.562	0.809003
	3	602.256	549.75	154.812	1.13295	310.56	310.569	121.537	0.999952	420.446	391.472	148.639	1.11932	224.103	223.75	194.625	1.01212	557.627	556.001	189.028	1.00443	582.821	664.459	127.076	0.848082	490.174	386.305	158.528	1.45601	514.176	636.875	155.562	0.745074	354.44	374.666	126.169	0.918607	646.734	695.221	131.611	0.913971	297.426	256.5	126.625	1.31512	520.557	418.778	146.417	1.37369
	4	491.792	509.344	137.298	0.952823	236.805	208.625	114.958	1.30085	583.702	491.125	227.868	1.35166	268.615	269.875	137	0.990517	531.894	432.374	157.027	1.36143	235.659	266.959	128.514	0.773917	589.102	582.25	139.792	1.01549	359.646	470.469	183.5	0.613815	361.467	336.611	125.528	1.11775	523.85	385.906	128.568	1.53604	307.918	304.875	122.312	1.01667	725.44	738.722	256.916	0.972433
	5	505.052	559.125	139.875	0.871024	216.913	222.417	133.931	0.937798	431.939	448.876	141.708	0.944861	210.752	176.75	121.781	1.61857	624.803	591.166	150.431	1.07632	285.488	263.125	130.104	1.16812	580.703	625.938	160.188	0.902877	382.997	325.5	143.25	1.31548	401.341	448.708	124.785	0.853771	366.493	311.397	144.139	1.32941	523.81	620.125	139.234	0.799716	566.52	606.375	140.043	0.914535
	6	364.435	316.75	130	1.25534	266.581	245.125	125.875	1.17992	848.196	878.29	147.055	0.958845	209.443	181.333	119.417	1.454	753.4	730.78	146.524	1.03872	240.313	275.969	124.875	0.764014	756.015	614.334	140.583	1.29906	461.346	469.812	141.354	0.974225	348.059	246.694	126.343	1.84224	504.282	446.875	144.414	1.1898	574.736	580.594	133.625	0.986894	611.951	600	243.75	1.03355
	7	627.189	521.375	138.062	1.27605	276.347	362	131.5	0.628403	600.178	463.125	202.408	1.52568	242.986	225.833	149.5	1.22471	533.537	543.473	266.777	0.964091	385.584	295.406	121.625	1.51892	847.057	774.665	167.389	1.11921	354.921	356.862	195.371	0.987981	370.076	422.5	128.75	0.821535	331.718	436.375	146.344	0.639152	401.716	418.266	126.391	0.943298	539.031	457.109	138.969	1.2575
	8	375.495	325.031	136.312	1.2674	255.843	244.583	144.333	1.11232	518.616	544.466	135.175	0.936842	288.829	223.562	134.953	1.73657	596.135	512.167	215.333	1.28288	598.545	398.306	217.417	2.10697	583.55	580.666	193.792	1.00745	284.659	300.165	131.25	0.908202	289.282	307.042	130.109	0.899623	542.527	434.5	133.625	1.35904	471.98	633.5	131.531	0.678227	467.992	358.562	132	1.483
	9	813.748	698.25	140.5	1.20708	389.376	316.094	129.312	1.39234	547.631	654.75	149.848	0.787842	263.585	235	160.047	1.38137	478.869	497.812	136.625	0.947553	229.285	241.778	132.875	0.885283	803.701	924.691	140.362	0.845741	348.563	278	128.222	1.47112	468.299	433.833	138.222	1.11659	448.554	382.583	134.889	1.26634	473.86	510	128.938	0.90516	378.991	313.812	118.531	1.33377
	10	582.133	621	123	0.921954	273.409	310.167	150.834	0.769301	467.046	433.209	158.333	1.1231	255.548	274.833	142.111	0.854696	441.255	501.832	154.25	0.825719	550.323	478.209	142.736	1.21496	580.827	563.875	142.312	1.04021	325.827	291.812	143.125	1.22877	342.815	399.834	122.125	0.794681	486.049	464.5	138.594	1.06612	334.671	309.5	138.792	1.14745	496.283	507.222	126.917	0.971236
	11	338.631	320	123	1.09457	231.771	243.57	116.542	0.907115	560.253	478.499	140.022	1.24153	251.098	241.672	153.75	1.10721	655.126	717.375	163.812	0.887548	604.073	792.721	157.093	0.70321	562.024	719.125	144.938	0.726394	340.112	337.5	146.062	1.01364	324.364	284.458	135.83	1.2685	614.252	668.312	170.625	0.891378	487.031	461.665	127.065	1.07581	523.339	481.057	133.875	1.12179
	12	819.695	980.25	130.875	0.810973	224.957	220.5	133.305	1.05112	428.113	457.75	138.556	0.907151	345.407	341.498	133.666	1.01881	557.231	514.938	145.938	1.11462	402.744	296.333	131.283	1.64472	473.513	550.688	145.141	0.809701	402.379	416.208	169.646	0.943913	393.993	336.196	138.153	1.29184	478.966	625.999	185.459	0.666244	594.699	464.219	171.072	1.4451	406.685	340.684	120.028	1.29911
	13	501.956	348.75	131.75	1.70602	440.755	457.625	126.438	0.949062	322.693	306.958	136.536	1.09233	233.069	249.667	147.445	0.837628	558.41	553.875	144.289	1.01107	270.362	313	161.332	0.718873	489.157	526.586	161.453	0.897492	320.483	387.974	148.014	0.718741	373.771	335.667	127.57	1.18311	654.626	678.5	189.542	0.951174	470.957	395.312	153.125	1.31234	470.01	356.902	131.278	1.50131
	14	330.665	323.375	127.547	1.03723	237.636	207.582	132.25	1.39895	478.307	348.763	139.453	1.61891	287.986	264.001	176.333	1.27359	508.087	559.165	139.833	0.878192	365.68	484.25	128.719	0.666499	531.968	627.938	135.473	0.805123	390.42	297.25	179.375	1.79041	368.778	344.125	130.875	1.11561	324.025	271.281	135.391	1.38814	444.76	384.458	135.014	1.24175	1026.26	991.664	208.806	1.04419
	15	408.109	474.875	158.109	0.789226	267.716	274.556	149.417	0.945341	676.712	719.846	196.597	0.917565	257.28	262.972	132.528	0.956364	488.827	440	173.432	1.18317	291.33	309.64	151	0.884581	411.418	329.125	187.409	1.58069	375.202	335.5	160.438	1.22679	385.897	325.083	129.708	1.31127	604.251	546.5	130.333	1.13877	525.093	459.25	299.834	1.41303	652.56	663.875	133.219	0.978677
	16	381.311	443.71	128.195	0.802231	267.525	273.312	141.594	0.956065	542.283	485.431	148.748	1.16886	292.431	258.333	170.527	1.38833	465.66	607.668	139.736	0.69652	413.245	286.918	133.708	1.82453	358.515	382.125	128.949	0.906745	288.276	336.656	140.648	0.753173	403.205	506.25	126.264	0.728819	532.199	382.031	122.945	1.57961	458.688	579.418	137.25	0.726959	712.54	568.938	141.562	1.33601
	17	348.727	410.583	126.583	0.782197	227.579	269.25	140.656	0.675949	559.178	428.126	140.556	1.45572	250.706	204.834	144.667	1.76241	670.289	746.557	137.199	0.874839	411.157	442.75	254.514	0.832163	329.781	288	150.375	1.30359	341	353.5	135.25	0.942726	354.937	441	131.458	0.721967	304.045	313.125	145.281	0.945902	418.396	414.188	125.312	1.01457	495.042	360.75	129.266	1.58014
	18	313.79	364.264	127.361	0.786942	246.996	194.5	138.344	1.93482	445.736	437.875	123.524	1.02501	253.192	249.668	127.556	1.02886	765.068	716.25	184.75	1.09185	403.454	322.917	128.834	1.41496	554.256	599.625	150.517	0.89898	359.424	273	147.75	1.69001	427.462	397.083	132.875	1.11498	288.839	368.312	125.125	0.673202	319.973	351.875	133.91	0.853637	412.936	313.984	141.812	1.57473
	19	369.809	354.207	131.25	1.06998	312.444	322.25	141.562	0.94573	361.852	450.5	131.762	0.721878	255.697	297.334	124.167	0.759556	499.73	497.5	148.586	1.00639	417.34	422.917	186.667	0.976394	344.06	357.333	135.917	0.940054	368.083	395.083	150	0.889833	514.348	569.25	148.25	0.869591	470.101	597.5	135.281	0.724375	371.104	301.583	135.133	1.41767	557.13	709.667	128.274	0.737635
	20	459.671	364.516	127.583	1.40161	246.607	280.084	148	0.746548	386.134	346.062	123.25	1.17985	244.829	195.333	132.667	1.78984	380.589	370	133.549	1.04478	332.707	279.906	130.184	1.35266	411.137	379.167	146.278	1.13728	273.241	301.562	141.312	0.82327	322.681	265	142.188	1.46967	484.322	530	127	0.886655	378.904	465.306	152.647	0.723654	631.08	648	127.232	0.96751
	21	381.824	388.138	134.458	0.97511	286.112	283.555	127.791	1.01642	322.646	319.75	127.76	1.01508	219.256	210.167	127.334	1.10973	468.082	526	134	0.85225	378.119	474.375	132	0.718858	309.013	336.708	133.306	0.863841	248.735	254.028	136.389	0.955006	517.983	544.912	131.56	0.934852	361.72	374.459	127.157	0.948488	347.462	377.688	175.987	0.850145	410.562	311.89	125.898	1.53052
	22	366.323	451.188	130.062	0.735727	208.529	231.666	152.417	0.708047	526.432	537.833	201.042	0.966148	253.087	308.333	131	0.688462	759.81	802.625	154.375	0.933953	571.221	480.293	192.403	1.31584	399.44	437.972	152.097	0.865214	388.311	416.25	164.514	0.889015	335.02	311.5	127	1.12748	617.887	484.236	128.375	1.37557	277.25	288.666	126.097	0.929778				#DIV/0!
	23	307.838	390.5	128.5	0.684496	258.638	276.333	185.695	0.804773	541.553	636.891	170.167	0.795729	267.991	307.167	147.778	0.754211	664.869	778	171.062	0.813604	317.858	250.75	131.094	1.56084	394.959	462.501	133.997	0.794395	433.239	366.056	136.052	1.29209	324.37	305.5	126.469	1.1054	845.964	1016.53	133.896	0.806755	412.75	504.906	124.422	0.757793				#DIV/0!
	24	366.638	287.875	132	1.5053	231.957	233.388	135.417	0.985394	470.643	429.817	215.226	1.19025				#DIV/0!	757.191	480.438	144.062	1.82275	339.157	368.875	181.219	0.841636	348.641	389.031	132.031	0.84284				#DIV/0!	309.092	265.875	127.735	1.31285	509.157	518.594	139.058	0.975135	686.881	595.968	255.75	1.26722				#DIV/0!
	25	397.302	396.562	135.5	1.00283	244.841	209	145.5	1.56443				#DIV/0!				#DIV/0!	727.683	917.914	158.944	0.749356	304.276	305.5	174.75	0.990639				#DIV/0!				#DIV/0!	420.228	367.001	130.669	1.22522	778.566	885.25	132.625	0.858251	790.858	590.305	166.694	1.47344				#DIV/0!
	26	440.902	485.406	130.303	0.874673	231.145	217.333	145.166	1.19139				#DIV/0!				#DIV/0!	594.761	578.875	126.688	1.03513	305.109	370.536	161.989	0.686272				#DIV/0!				#DIV/0!	467.178	434.844	126.375	1.10482	724.736	657	437.406	1.30846	747.758	744.433	138.696	1.00549				#DIV/0!
	27	438.499	314.938	125.87	1.65353	217.94	251.724	154.335	0.653103				#DIV/0!				#DIV/0!	418.111	505.062	144.75	0.758679				#DIV/0!				#DIV/0!				#DIV/0!	448.366	525	130.136	0.805923	891.719	635.062	194.312	1.58232	442.115	399.125	136.865	1.16392				#DIV/0!
	28				#DIV/0!	246.862	201.416	132.542	1.65984				#DIV/0!				#DIV/0!	592.912	521.844	150.563	1.19141				#DIV/0!				#DIV/0!				#DIV/0!	359.704	344.688	127	1.06898	825.781	686.438	141.625	1.25576	362.846	340.5	128.837	1.10557				#DIV/0!
[truncated: 16 more columns]
