# Supplementary material for: Tricalbin proteins regulate plasma membrane phospholipid homeostasis
Source: Life Sci Alliance. 2022 Apr 19;5(8):e202201430. doi: 10.26508/lsa.202201430 (PMC9018018; doi:10.26508/lsa.202201430)
Supplement: Supplementary file 9 [file LSA-2022-01430_SdataF4.xlsx]

## Sheet: Fig 4D
Figure 4: Tcb3-GFP Sfk1-mCh pearson coefficient
	Condition	26C			10min 42C
	Exp.	1	2	3	1	2	3
	cell1	0.448	0.482	0.588	0.604	0.384	0.375
	2	0.317	0.211	0.429	0.536	0.668	0.473
	3	0.127	0.299	0.449	0.605	0.755	0.673
	4	0.403	0.268	0.42	0.472	0.547	0.538
	5	0.403	0.456	0.27	0.682	0.511	0.677
	6	0.138	0.497	0.527	0.42	0.517	0.559
	7	0.391	0.373	0.474	0.68	0.308	0.471
	8	0.116	0.302	0.34	0.504	0.7	0.501
	9	0.564	0.038	0.644	0.676	0.549	0.636
	10	0.16	0.586	0.714	0.33	0.884	0.473
	11	0.16	0.206	0.335	0.42	0.732	0.482
	12	0.379	0.358	0.693	0.423	0.717	0.581
	13	0.145	0.19	0.629	0.355	0.35	0.557
	14	0.273	0.386	0.486	0.475	0.787	0.767
	15	0.392	0.416	0.137	0.447	0.457	0.55
	16	0.209	0.422	0.691	0.456	0.6	0.518
	17	0.403	0.654	0.524	0.56	0.586	0.31
	18	0.508	0.393	0.63	0.592	0.708	0.701
	19	0.05	0.413	0.314	0.416	0.351	0.689
	20	0.121	0.541	0.503	0.5	0.638	0.421
	21	0.121	0.538	0.55	0.439	0.64	0.607
	22	0.154	0.343	0.444	0.581	0.588	0.546
	23	0.312	0.158	0.41	0.257	0.251	0.625
	24	0.489	0.325	0.09	0.534	0.69	0.475
	25	0.444		0.345		0.778	0.597
	26			0.632			0.5
	27			0.501
	28			0.239
	29			0.565
	30			0.219
	31			0.502
	32			0.268
	33			0.2

## Sheet: Fig 4E
Figure 4E: Relative PM mCh-Lact-C2 fluorescence before/after heat shock in Wild type and sfk1D and sfk1 truncation mutants
	Strain	Wild type, 42C (N=3, n=105)																		sfk1D, 42C (N=3, n=99)																		SFK1-GFP, 42C (N=3, n=96)
	Exp.	1						2						3						1						2						3						1						2
		PM	Cyto	BG	PM- BG	Cyto- BG	PM- BG/Cyto- BG	aver. PM	aver. Cyto	aver. BG	PM- BG	Cyto- BG	PM- BG/Cyto- BG	aver. PM	aver. Cyto	aver. BG	PM- BG	Cyto- BG	PM- BG/Cyto- BG	aver. PM	aver. Cyto	aver. BG	PM- BG	Cyto- BG	PM- BG/Cyto- BG	aver. PM	aver. Cyto	aver. BG	PM- BG	Cyto- BG	PM- BG/Cyto- BG	aver. PM	aver. Cyto	aver. BG	PM- BG	Cyto- BG	PM- BG/Cyto- BG	aver. PM	aver. Cyto	aver. BG	PM- BG	Cyto- BG	PM- BG/Cyto- BG	aver. PM	aver. Cyto	aver. BG	PM- BG	Cyto- BG	PM- BG/Cyto- BG
	cell 1	496.929	219.136	107.147	389.782	111.989	3.48054	2868.22	976.009	112.873	2755.34	863.136	3.19225	759.993	180.395	107.409	652.583	72.9855	8.94127	3884.9	1911	146.97	3737.93	1764.03	2.11897	2728.1	1675.94	110.011	2618.09	1565.93	1.6719	35412.9	25412.4	3208.47	32204.5	22203.9	1.4504	1056.71	388.508	105.557	951.156	282.952	3.36155	780.278	285.387	108.488	671.79	176.9	3.79758
	2	1540.7	371.211	136.714	1403.99	234.497	5.98724	526.928	269.904	104.983	421.946	164.922	2.55846	1142.75	389.317	114.51	1028.24	274.807	3.74166	3534.66	1810.58	215.626	3319.03	1594.95	2.08096	876.139	450.155	104.801	771.338	345.354	2.23347	19588.3	9385.14	4512.69	15075.6	4872.45	3.09404	718.949	233.231	105.451	613.498	127.781	4.80118	1603.64	631.468	111.152	1492.49	520.316	2.86843
	3	3282.83	820.552	130.197	3152.64	690.354	4.56669	948.302	333.502	106.828	841.474	226.674	3.71226	707.674	198.261	105.948	601.726	92.3134	6.5183	3543.34	1010.91	128.47	3414.87	882.438	3.86981	2075.15	910.907	118.014	1957.14	792.894	2.46835	40669.6	21694	4037.78	36631.8	17656.2	2.07472	985.345	487.357	107.994	877.351	379.363	2.31269	742.422	372.669	122.49	619.932	250.179	2.47795
	4	1437.91	287.382	110.703	1327.21	176.679	7.51199	774.553	436.073	105.504	669.05	330.569	2.02393	797.896	407.292	115.869	682.027	291.422	2.34034	2864.02	971.807	111.761	2752.26	860.047	3.20013	3100.12	1252.7	138.209	2961.91	1114.49	2.65763	21289.5	16024.5	3819.49	17470	12205	1.43137	541.488	297.458	107.234	434.255	190.225	2.28285	618.921	242.009	109.453	509.468	132.557	3.8434
	5	1920.5	403.263	108.843	1811.66	294.42	6.15332	1046.15	370.103	103.907	942.239	266.196	3.53965	1895.15	510.262	105.184	1789.97	405.078	4.41883	2205.01	1488.87	120.612	2084.4	1368.26	1.52339	1932.95	1120.5	127.387	1805.56	993.112	1.81808	30695.3	23360.6	7461.21	23234.1	15899.4	1.46132	1507.55	346.57	116.287	1391.26	230.283	6.04153	881.152	305.488	111.365	769.787	194.124	3.96545
	6	2462.71	685.641	142.066	2320.64	543.574	4.26923	886.604	307.96	107.817	778.786	200.143	3.89115	814.327	226.414	106.876	707.451	119.538	5.91823	797.583	306.992	104.7	692.882	202.292	3.42516	2020.37	846.202	118.682	1901.69	727.519	2.61394	42937.5	22099.2	4870.74	38066.8	17228.5	2.20952	856.892	408.394	106.106	750.786	302.287	2.48368	589.032	275.929	112.675	476.357	163.254	2.91789
	7	811.901	264.571	115.862	696.039	148.709	4.68055	518.174	343.062	104.593	413.581	238.469	1.73432	521.693	178.487	111.836	409.857	66.6508	6.14932	890.051	629.287	116.311	773.74	512.976	1.50834	1144.02	727.171	105.851	1038.17	621.321	1.67091	25988	11820.3	5206.78	20781.2	6613.51	3.14224	1500.3	408.928	111.114	1389.19	297.814	4.66462	940.324	438.855	115.409	824.915	323.446	2.5504
	8	1138.26	446.798	122.432	1015.83	324.366	3.13174	624.421	315.457	119.512	504.909	195.944	2.5768	1925.13	458.238	132.106	1793.02	326.132	5.49785	696.881	527.005	225.296	471.586	301.709	1.56305	1678.32	817.91	106.704	1571.62	711.206	2.20979	38124.2	19740.5	3614.18	34510	16126.3	2.13998	688.151	395.391	104.512	583.638	290.879	2.00647	973.283	403.969	164.535	808.748	239.434	3.37775
	9	1190.11	376.91	109.053	1081.05	267.857	4.03593	556.862	201.592	106.47	450.392	95.1224	4.73487	605.884	156.861	103.36	502.524	53.5017	9.39267	1345.96	719.075	113.915	1232.04	605.16	2.0359	1375.22	542.842	111.875	1263.34	430.967	2.93141	42717	24372.8	3226.39	39490.6	21146.4	1.86748	864.119	238.132	108.323	755.796	129.809	5.82238	731.86	264.615	164.548	567.312	100.067	5.66933
	10	714.405	251.074	106.801	607.604	144.273	4.21149	1455.87	467.294	132.938	1322.93	334.355	3.95665	708.464	187.274	108.271	600.193	79.0029	7.5971	2955.33	810.492	121.8	2833.53	688.692	4.11437	1974.26	942.438	112.277	1861.98	830.161	2.24291	13087.3	7757.59	2465.96	10621.3	5291.63	2.00719	2421.49	506.301	116.454	2305.04	389.847	5.91266	1149.83	533.028	111.295	1038.54	421.733	2.46254
	11	875.09	274.378	177.834	697.256	96.5437	7.22218	1187.72	376.602	109.438	1078.28	267.164	4.03604	563.774	263.049	103.994	459.78	159.055	2.8907	742.127	657.463	193.717	548.41	463.746	1.18257	494.355	289.576	107.7	386.655	181.876	2.12593	20780.9	11488.2	8144.25	12636.6	3343.91	3.77901	1127.86	321.781	110.695	1017.16	211.086	4.81872	1262.03	534.48	129.913	1132.12	404.567	2.79834
	12	750.114	261.318	108.753	641.361	152.564	4.20387	927.573	275.786	118.87	808.703	156.916	5.15372	742.616	312.801	119.25	623.366	193.551	3.22068	1982.19	1013.83	119.59	1862.6	894.24	2.08289	1487.76	673.332	107.347	1380.41	565.986	2.43896	44217	27094	3891.98	40325.1	23202	1.738	1915.83	688.382	104.252	1811.58	584.13	3.10133	728.953	349.713	110.811	618.142	238.902	2.58743
	13	1610.31	471.701	111.259	1499.05	360.442	4.15891	824.671	238.853	105.117	719.554	133.737	5.38038	875.284	317.102	107.189	768.094	209.913	3.65911	1322.36	615.554	113.967	1208.39	501.587	2.40914	1215.73	868.062	108.434	1107.3	759.628	1.45768	22881.2	10175.3	3168.24	19712.9	7007.08	2.81329	774.567	366.902	115.363	659.204	251.539	2.62069	889.055	418.776	108.613	780.442	310.163	2.51623
	14	1105.06	501.113	108.379	996.684	392.734	2.53781	362.403	192.678	105.973	256.43	86.705	2.9575	1729.67	321.203	105.842	1623.83	215.361	7.54004	1553.14	778.876	110.089	1443.05	668.786	2.15772	1774.28	713.291	109.645	1664.63	603.646	2.75763	53790.8	26358.8	4928.33	48862.5	21430.5	2.28005	728.284	241.263	124.055	604.228	117.208	5.15519	580.873	251.73	109.211	471.662	142.518	3.30948
	15	744.74	245.05	106.418	638.321	138.632	4.60445	1254.93	487.488	107.533	1147.4	379.955	3.01982	416.43	216.837	117.813	298.617	99.0237	3.01561	889.415	361.493	106.021	783.394	255.473	3.06645	2264.62	1164.96	108.895	2155.72	1056.06	2.04128	19743.7	9346.57	4046.88	15696.9	5299.69	2.96185	906.978	430.747	106.921	800.057	323.826	2.47064	792.541	245.278	113.16	679.381	132.117	5.14225
	16	1432.02	376.179	111.598	1320.42	264.581	4.99063	1490.58	641.171	103.805	1386.78	537.366	2.5807	459.657	173.077	106.409	353.249	66.6689	5.29855	1481.8	470.522	106.487	1375.31	364.035	3.77797	788.778	418.388	104.701	684.077	313.686	2.18077	18689.1	9591.56	4398.22	14290.9	5193.33	2.75177	1165.82	353.711	112.027	1053.79	241.684	4.3602	1310.82	510.156	112.428	1198.39	397.728	3.0131
	17	378.94	151.223	106.055	272.886	45.1685	6.0415	705.722	249.247	103.634	602.089	145.613	4.13485	769.849	174.196	104.583	665.266	69.6132	9.55661	1339.78	355.251	114.127	1225.65	241.123	5.08309	2214.39	1218.75	112.683	2101.71	1106.06	1.90017	40964.3	21619.3	3450.02	37514.3	18169.2	2.06472	1366.04	471.412	125.418	1240.62	345.994	3.58566	943.023	336.631	113.7	829.323	222.93	3.7201
	18	711.165	337.236	119.391	591.774	217.845	2.71649	992.411	331.696	114.324	878.086	217.372	4.03956	794.223	260.637	133.481	660.742	127.156	5.1963	1123.66	702.871	123.135	1000.52	579.735	1.72583	1080.31	493.772	110.076	970.235	383.696	2.52865	34845.4	16383.9	6257.36	28588.1	10126.6	2.82308	2554.88	874.855	114.312	2440.57	760.543	3.20898	616.217	179.928	107.855	508.361	72.072	7.05352
	19	766.329	264.439	118.165	648.165	146.274	4.43116	759.688	318.646	103.872	655.816	214.774	3.05352	984.865	329.76	111.668	873.197	218.092	4.0038	3481.4	1658.15	462.624	3018.78	1195.53	2.52505	1768.77	1093.93	109.405	1659.37	984.528	1.68545	34995.8	16524.3	4557.11	30438.7	11967.2	2.54351	851.622	381.934	118.106	733.516	263.828	2.78028	921.802	495.086	116.387	805.415	378.699	2.12679
	20	1735.24	747.992	128.341	1606.9	619.651	2.59324	878.229	312.144	113.331	764.897	198.813	3.84732	1544.94	681.516	120.874	1424.07	560.643	2.54006	1409.29	618.567	113.439	1295.85	505.129	2.56539	2144.72	1426.17	111.104	2033.61	1315.07	1.54639	27308.9	15338.3	6291.08	21017.8	9047.26	2.32311	1691.25	526.503	130.56	1560.69	395.942	3.9417	1387.4	608.883	122.907	1264.49	485.975	2.60197
	21	2807.02	883.916	188.572	2618.44	695.343	3.76568	942.456	327.345	159.685	782.771	167.661	4.66878	826.074	375.04	105.116	720.959	269.924	2.67097	3263.64	1523.87	136.555	3127.08	1387.32	2.25405	1648.24	794.532	124.309	1523.93	670.224	2.27377	27080.2	15770.9	4761.25	22319	11009.6	2.02723	2941.72	671.808	111.125	2830.6	560.683	5.04849	1413.24	546.764	116.808	1296.43	429.956	3.01525
	22	601.779	330.379	118.997	482.782	211.382	2.28393	609.952	431.342	114.34	495.612	317.002	1.56344	1018.89	224.405	116.781	902.108	107.624	8.382	524.793	466.107	108.691	416.102	357.416	1.16419	2032.84	869.207	110.64	1922.2	758.567	2.53399	15126.7	10043.2	3408.8	11717.9	6634.38	1.76624	1005.1	367.521	108.268	896.835	259.253	3.4593	890.048	403.332	119.08	770.968	284.252	2.71227
	23	835.193	426.16	114.88	720.313	311.281	2.31403	685.55	320.837	107.372	578.178	213.465	2.70853	2671.1	981.347	116.31	2554.79	865.037	2.95339	1528.66	662.394	108.75	1419.92	553.644	2.56467	2365.5	1022.17	175.148	2190.35	847.023	2.58594	33170.1	14235.9	3739.12	29431	10496.7	2.80382	849.321	316.713	107.699	741.621	209.014	3.54819	597.57	267.377	111.394	486.175	155.983	3.11685
	24	2584.05	1062.29	146.611	2437.44	915.682	2.66188	613.252	254.043	111.295	501.956	142.748	3.51638	676.311	252.816	110.774	565.537	142.042	3.98148	1370.26	619.919	112.085	1258.17	507.833	2.47753	1227.22	599.917	103.955	1123.26	495.962	2.26482	54335.1	29856.8	6079.42	48255.7	23777.4	2.02948	1548.78	302.615	113.835	1434.94	188.78	7.60113	589.103	258.946	108.09	481.014	150.856	3.18856
	25	643.358	334.072	109.459	533.899	224.613	2.37698	599.304	301.236	103.895	495.409	197.341	2.51042	729.322	280.502	104.357	624.965	176.146	3.548	2207.16	1249.87	139.443	2067.71	1110.43	1.86209	696.956	383.855	108.039	588.917	275.817	2.13518	39181.9	22659.6	3034.67	36147.2	19624.9	1.8419	1608.33	518.889	109.703	1498.62	409.186	3.66245	589.218	230.987	120.215	469.003	110.773	4.23392
	26	774.613	289.606	136.794	637.819	152.812	4.17389	1159.64	511.69	109.488	1050.15	402.203	2.611	2181.13	701.008	113.811	2067.31	587.197	3.52065	785.92	354.85	107.277	678.643	247.574	2.74118	1103.26	543.047	116.519	986.744	426.528	2.31343	26866.4	9496.33	2899.2	23967.1	6597.12	3.63297	642.098	255.138	104.576	537.522	150.563	3.57009	712.898	213.176	110.912	601.986	102.264	5.88658
	27	617.399	249.419	108.169	509.23	141.251	3.60515	1165.48	456.206	124.214	1041.27	331.992	3.13643	2024.93	715.553	127.319	1897.61	588.235	3.22595				0	0	#DIV/0!	2374.73	999.261	111.428	2263.3	887.833	2.54924	51163.1	23437.6	4469.04	46694.1	18968.6	2.46165	1417.42	382.971	105.851	1311.57	277.119	4.73288	1092.94	257.607	107.208	985.735	150.399	6.55412
	28	665.231	239.605	104.777	560.454	134.828	4.15681	1016.14	292.979	120.034	896.109	172.945	5.18147	2906.84	811.771	155.766	2751.07	656.005	4.19367				0	0	#DIV/0!	2009.76	1178.36	113.579	1896.18	1064.78	1.78083	27959.9	12386.5	3443.48	24516.4	8942.98	2.74142	2037.07	686.121	116.533	1920.54	569.588	3.3718	910.707	288.238	113.37	797.337	174.867	4.55967
	29	2375.16	788.331	110.873	2264.29	677.458	3.34233	750.931	312.559	103.83	647.101	208.729	3.1002	820.401	343.211	126.065	694.336	217.145	3.19756				0	0	#DIV/0!	924.557	460.891	115.028	809.529	345.862	2.34061	27751.9	15390.2	3601.48	24150.4	11788.7	2.0486	1952.22	327.472	110.69	1841.53	216.782	8.49483	888.862	410.872	114.092	774.769	296.78	2.61059
	30	657.267	262.758	109.348	547.92	153.41	3.57161	495.134	246.379	103.329	391.805	143.05	2.73894	579.843	281.31	105.753	474.09	175.556	2.7005				0	0	#DIV/0!	663.375	410.708	126.152	537.223	284.555	1.88794	21146.6	16015.4	5075.44	16071.2	10940	1.46903	557.611	182.771	103.92	453.691	78.8512	5.75376	1423.4	556.044	128.039	1295.36	428.005	3.02651
	31	679.299	239.481	104.988	574.311	134.494	4.27018	937.378	266.545	105.507	831.871	161.038	5.16569	1445.57	346.517	108.976	1336.59	237.54	5.6268				0	0	#DIV/0!	660.119	285.22	103.462	556.657	181.758	3.06263	50449.3	23737.1	6029.28	44420	17707.8	2.5085	1390.41	560.502	105.475	1284.94	455.027	2.82387				0	0	#DIV/0!
	32	2039.95	479.16	117.273	1922.68	361.887	5.31292	784.296	279.67	101.091	683.205	178.579	3.8258	1033.33	237.325	113.863	919.468	123.462	7.44738				0	0	#DIV/0!	1035.68	479.428	105.782	929.9	373.646	2.48872	21805	12054.7	5383.51	16421.5	6671.14	2.46157	594.482	198.663	114.641	479.841	84.0217	5.71091				0	0	#DIV/0!
	33	2898.54	957.651	115.634	2782.91	842.016	3.30505	906.57	323.01	103.877	802.692	219.132	3.66305	1425.26	403.398	113.816	1311.44	289.582	4.52874				0	0	#DIV/0!	1881.53	869.994	188.151	1693.38	681.842	2.48354	21387.9	17382.3	5003.5	16384.4	12378.8	1.32358				0	0	#DIV/0!				0	0	#DIV/0!
	34	670.77	179.281	104.761	566.009	74.5195	7.59545	540.791	209.004	104.419	436.372	104.585	4.17242	1066.96	332.005	104.735	962.229	227.27	4.23385				0	0	#DIV/0!	778.874	462.506	106.027	672.847	356.479	1.88748	28035.4	13364.5	5700.1	22335.3	7664.44	2.91414				0	0	#DIV/0!				0	0	#DIV/0!
	35	643.583	352.814	105.487	538.096	247.327	2.17565	811.449	356.029	106.458	704.991	249.571	2.82481				0	0	#DIV/0!				0	0	#DIV/0!	2688.33	1022.54	123.229	2565.1	899.314	2.85229	36313.2	20702	6359.12	29954.1	14342.8	2.08844				0	0	#DIV/0!				0	0	#DIV/0!
	36	1182.54	336.995	120.502	1062.03	216.493	4.90563				0	0	#DIV/0!				0	0	#DIV/0!				0	0	#DIV/0!	2756.92	1022.86	110.46	2646.46	912.397	2.90056	25166.5	16561	6804.2	18362.3	9756.76	1.88201				0	0	#DIV/0!				0	0	#DIV/0!
	37				0	0	#DIV/0!				0	0	#DIV/0!				0	0	#DIV/0!				0	0	#DIV/0!				0	0	#DIV/0!	20492.9	12043.7	4734.34	15758.5	7309.37	2.15594				0	0	#DIV/0!				0	0	#DIV/0!
	38				0	0	#DIV/0!				0	0	#DIV/0!				0	0	#DIV/0!				0	0	#DIV/0!				0	0	#DIV/0!				0	0	#DIV/0!				0	0	#DIV/0!				0	0	#DIV/0!
	39				0	0	#DIV/0!				0	0	#DIV/0!				0	0	#DIV/0!				0	0	#DIV/0!				0	0	#DIV/0!				0	0	#DIV/0!				0	0	#DIV/0!				0	0	#DIV/0!
	40				0	0	#DIV/0!				0	0	#DIV/0!				0	0	#DIV/0!				0	0	#DIV/0!				0	0	#DIV/0!				0	0	#DIV/0!				0	0	#DIV/0!				0	0	#DIV/0!
	41				0	0	#DIV/0!				0	0	#DIV/0!				0	0	#DIV/0!				0	0	#DIV/0!				0	0	#DIV/0!				0	0	#DIV/0!				0	0	#DIV/0!				0	0	#DIV/0!
	42				0	0	#DIV/0!				0	0	#DIV/0!				0	0	#DIV/0!				0	0	#DIV/0!				0	0	#DIV/0!				0	0	#DIV/0!				0	0	#DIV/0!				0	0	#DIV/0!
	43				0	0	#DIV/0!				0	0	#DIV/0!				0	0	#DIV/0!				0	0	#DIV/0!				0	0	#DIV/0!				0	0	#DIV/0!				0	0	#DIV/0!				0	0	#DIV/0!
	44				0	0	#DIV/0!				0	0	#DIV/0!				0	0	#DIV/0!				0	0	#DIV/0!				0	0	#DIV/0!				0	0	#DIV/0!				0	0	#DIV/0!				0	0	#DIV/0!
	45				0	0	#DIV/0!				0	0	#DIV/0!				0	0	#DIV/0!				0	0	#DIV/0!				0	0	#DIV/0!				0	0	#DIV/0!				0	0	#DIV/0!				0	0	#DIV/0!
	46				0	0	#DIV/0!				0	0	#DIV/0!				0	0	#DIV/0!				0	0	#DIV/0!				0	0	#DIV/0!				0	0	#DIV/0!				0	0	#DIV/0!				0	0	#DIV/0!
	47				0	0	#DIV/0!				0	0	#DIV/0!				0	0	#DIV/0!				0	0	#DIV/0!				0	0	#DIV/0!				0	0	#DIV/0!				0	0	#DIV/0!				0	0	#DIV/0!
	48				0	0	#DIV/0!				0	0	#DIV/0!				0	0	#DIV/0!				0	0	#DIV/0!				0	0	#DIV/0!				0	0	#DIV/0!				0	0	#DIV/0!				0	0	#DIV/0!
	49				0	0	#DIV/0!				0	0	#DIV/0!				0	0	#DIV/0!				0	0	#DIV/0!				0	0	#DIV/0!				0	0	#DIV/0!				0	0	#DIV/0!				0	0	#DIV/0!
	50				0	0	#DIV/0!				0	0	#DIV/0!				0	0	#DIV/0!				0	0	#DIV/0!				0	0	#DIV/0!				0	0	#DIV/0!				0	0	#DIV/0!				0	0	#DIV/0!
	51										0	0	#DIV/0!				0	0	#DIV/0!																0	0	#DIV/0!
	52																0	0	#DIV/0!																0	0	#DIV/0!
	53
	54
[truncated: 24 more columns]

## Sheet: Fig 4F
Figure 5B: Relative PM mCh-D4H fluorescence in Wild type and tcb1/2/3D cells
	Strain	Wild type, 26C (N=3, n=37)																		tcb123, 26 (N=3, n=34)
	Exp.	1						2						3						1						2						3
		PM	Cyto	BG	PM- BG	Cyto- BG	PM- BG/Cyto- BG	aver. PM	aver. Cyto	aver. BG	PM- BG	Cyto- BG	PM- BG/Cyto- BG	aver. PM	aver. Cyto	aver. BG	PM- BG	Cyto- BG	PM- BG/Cyto- BG	aver. PM	aver. Cyto	aver. BG	PM- BG	Cyto- BG	PM- BG/Cyto- BG	aver. PM	aver. Cyto	aver. BG	PM- BG	Cyto- BG	PM- BG/Cyto- BG	aver. PM	aver. Cyto	aver. BG	PM- BG	Cyto- BG	PM- BG/Cyto- BG
	cell 1	6904.37	3430.95	2265.85	4638.52	1165.1	3.98123	5216.22	3930.92	2299.97	2916.25	1630.96	1.78806	13205	8013.13	2717.86	10487.1	5295.27	1.98047	5962.31	3009.52	2388.39	3573.92	621.132	5.75388	11062.8	3739.89	2528.22	8534.61	1211.67	7.0437	7256.56	2872.96	2359.02	4897.53	513.936	9.52945
	2	6923.96	4296.8	2705.38	4218.58	1591.42	2.65083	6377.38	4624.9	2400.49	3976.89	2224.41	1.78784	12625.6	8017.81	2495.31	10130.3	5522.5	1.83437	7085.86	3069.21	2609.32	4476.55	459.892	9.73391	6101.78	3227.4	2361.17	3740.61	866.234	4.31825	8419.43	3038.57	2250.23	6169.2	788.339	7.82557
	3	6221.02	4276.25	2198.1	4022.92	2078.15	1.93582	8063.86	5905	2249.84	5814.02	3655.16	1.59064	7080.63	5087.68	2334.08	4746.55	2753.6	1.72376	13886	3525.79	2368.32	11517.7	1157.47	9.95077	7689.54	2902.32	2250.59	5438.95	651.735	8.34535	12474.8	3380.87	2170.72	10304.1	1210.15	8.51471
	4	8749.73	5307.38	2329.13	6420.6	2978.25	2.15583	7464.59	4230.85	2557.46	4907.13	1673.39	2.93245	6880.65	3290.48	2420.87	4459.78	869.61	5.12849	9067.66	3295.43	2330.41	6737.25	965.022	6.98144	8380.92	3001.52	2261.12	6119.8	740.402	8.26551	7284.02	3322.6	2436.95	4847.07	885.651	5.47289
	5	8130.17	6296.59	2405.94	5724.23	3890.65	1.47128	7635.55	4206.01	2525.43	5110.12	1680.58	3.04069	9712.74	5984.31	2424	7288.73	3560.31	2.04722	6638.78	2929.14	2304.68	4334.1	624.467	6.94049	7756.65	3907	2575.56	5181.09	1331.44	3.89134	9670.3	3133.16	2250.49	7419.81	882.671	8.40608
	6	10805.7	6469.17	2475.15	8330.5	3994.02	2.08574	10809.6	3554.66	2489.81	8319.76	1064.85	7.81312	7274.91	4280.18	2331.04	4943.87	1949.14	2.53644	6461.56	3075.33	2600.55	3861	474.772	8.13233	7901.12	3545.44	2455.85	5445.27	1089.59	4.99754	7163.47	3074.1	2723	4440.47	351.109	12.647
	7	9231.82	4414.17	2232.62	6999.2	2181.54	3.20837	5475.71	#DIV/0!	#DIV/0!	#DIV/0!	#DIV/0!	#DIV/0!	6897.06	4209.61	2261.09	4635.96	1948.51	2.37923	10881.8	3428.62	2652.28	8229.49	776.343	10.6003	7858.11	3363.04	2571.53	5286.58	791.509	6.67911	10350.9	3484.73	2931.06	7419.81	553.67	13.4011
	8	8218.53	4540.02	2419.34	5799.19	2120.68	2.73459	6376.31	3361.4	2236.02	4140.29	1125.38	3.67901	6304.88	4589.71	2592.44	3712.44	1997.27	1.85876	8478.91	3351.58	2585.04	5893.88	766.545	7.68888	11677.1	3585.01	2483.6	9193.55	1101.42	8.34703	5282.55	3056.11	2257.66	3024.89	798.453	3.78844
	9	9549.35	4081.98	2388.94	7160.41	1693.04	4.22931	8647.46	5235.15	2153.29	6494.17	3081.86	2.10722	5921.82	3437.15	2197.85	3723.97	1239.3	3.00489	10843.5	4007.41	2667.76	8175.79	1339.66	6.1029	4580.62	2598.47	2230.47	2350.14	367.996	6.38632	7244.6	3220.57	2569.24	4675.35	651.332	7.17814
	10	5274.91	3700.1	2316.06	2958.85	1384.04	2.13784	5886.85	4576.87	2238.1	3648.76	2338.77	1.56012	8473.75	4620.02	2485.43	5988.32	2134.59	2.80537	12847.2	3923.42	2757.07	10090.1	1166.35	8.65103	7729.99	3167.25	2441.36	5288.63	725.889	7.28572	3469.63	3166.46	2618.44	851.188	548.02	1.55321
	11	5706.56	3406.47	2475.39	3231.17	931.079	3.47036	6616.31	4889.91	2284.41	4331.9	2605.5	1.6626	7251.15	5395.68	2386.81	4864.34	3008.87	1.61667	7937.13	3434.46	2793.05	5144.08	641.415	8.0199	8958.47	4168.92	2747.71	6210.76	1421.21	4.37004				0	0	#DIV/0!
	12	5035.77	3780.86	2268.45	2767.32	1512.4	1.82975	3876.88	3358.56	2347.55	1529.33	1011.01	1.51268	6728.14	4110.56	2613.69	4114.45	1496.87	2.7487	8816.32	2749.49	2298.65	6517.67	450.838	14.4568	8957.35	3336.11	2133.02	6824.33	1203.09	5.67231				0	0	#DIV/0!
	13				0	0	#DIV/0!	9158.42	3775.1	2527.59	6630.83	1247.51	5.31526				0	0	#DIV/0!				0	0	#DIV/0!				0	0	#DIV/0!				0	0	#DIV/0!
	14				0	0	#DIV/0!				0	0	#DIV/0!				0	0	#DIV/0!				0	0	#DIV/0!				0	0	#DIV/0!				0	0	#DIV/0!
	15				0	0	#DIV/0!				0	0	#DIV/0!				0	0	#DIV/0!				0	0	#DIV/0!				0	0	#DIV/0!				0	0	#DIV/0!
	16				0	0	#DIV/0!				0	0	#DIV/0!				0	0	#DIV/0!				0	0	#DIV/0!				0	0	#DIV/0!				0	0	#DIV/0!
	17				0	0	#DIV/0!				0	0	#DIV/0!				0	0	#DIV/0!				0	0	#DIV/0!				0	0	#DIV/0!				0	0	#DIV/0!
	18				0	0	#DIV/0!				0	0	#DIV/0!				0	0	#DIV/0!				0	0	#DIV/0!				0	0	#DIV/0!				0	0	#DIV/0!
	19				0	0	#DIV/0!				0	0	#DIV/0!				0	0	#DIV/0!				0	0	#DIV/0!				0	0	#DIV/0!				0	0	#DIV/0!
	20				0	0	#DIV/0!				0	0	#DIV/0!				0	0	#DIV/0!				0	0	#DIV/0!				0	0	#DIV/0!				0	0	#DIV/0!
	21				0	0	#DIV/0!				0	0	#DIV/0!				0	0	#DIV/0!				0	0	#DIV/0!				0	0	#DIV/0!				0	0	#DIV/0!
	22				0	0	#DIV/0!				0	0	#DIV/0!				0	0	#DIV/0!				0	0	#DIV/0!				0	0	#DIV/0!				0	0	#DIV/0!
	23				0	0	#DIV/0!				0	0	#DIV/0!				0	0	#DIV/0!				0	0	#DIV/0!				0	0	#DIV/0!				0	0	#DIV/0!
	24				0	0	#DIV/0!				0	0	#DIV/0!				0	0	#DIV/0!				0	0	#DIV/0!				0	0	#DIV/0!				0	0	#DIV/0!
	25				0	0	#DIV/0!				0	0	#DIV/0!				0	0	#DIV/0!				0	0	#DIV/0!				0	0	#DIV/0!				0	0	#DIV/0!
	26				0	0	#DIV/0!				0	0	#DIV/0!				0	0	#DIV/0!				0	0	#DIV/0!				0	0	#DIV/0!				0	0	#DIV/0!
	27				0	0	#DIV/0!				0	0	#DIV/0!				0	0	#DIV/0!				0	0	#DIV/0!				0	0	#DIV/0!				0	0	#DIV/0!
	28				0	0	#DIV/0!				0	0	#DIV/0!				0	0	#DIV/0!				0	0	#DIV/0!				0	0	#DIV/0!				0	0	#DIV/0!
	29				0	0	#DIV/0!				0	0	#DIV/0!				0	0	#DIV/0!				0	0	#DIV/0!				0	0	#DIV/0!				0	0	#DIV/0!
	30				0	0	#DIV/0!				0	0	#DIV/0!				0	0	#DIV/0!				0	0	#DIV/0!				0	0	#DIV/0!				0	0	#DIV/0!
	31				0	0	#DIV/0!				0	0	#DIV/0!				0	0	#DIV/0!				0	0	#DIV/0!				0	0	#DIV/0!				0	0	#DIV/0!
	32				0	0	#DIV/0!				0	0	#DIV/0!				0	0	#DIV/0!				0	0	#DIV/0!				0	0	#DIV/0!				0	0	#DIV/0!
	33				0	0	#DIV/0!				0	0	#DIV/0!				0	0	#DIV/0!				0	0	#DIV/0!				0	0	#DIV/0!				0	0	#DIV/0!
