# Supplementary material for: Tricalbin proteins regulate plasma membrane phospholipid homeostasis
Source: Life Sci Alliance. 2022 Apr 19;5(8):e202201430. doi: 10.26508/lsa.202201430 (PMC9018018; doi:10.26508/lsa.202201430)
Supplement: Supplementary file 11 [file LSA-2022-01430_SdataFS5.xlsx]

## Sheet: Fig S5B,C and D
Figure S5B, C and D: Cellular PI, PI4P and PI(4,5)P2 levels in Wild type and tcb1/2/3Δ Cells before/after heat shock as measured by 3H-inositol labelling
Counts per minute (cpm)
	WT_26_1	WT_26_2	WT_26_3	AVG	STDEV		tcb123_26_1	tcb123_26_2	tcb123_26_3	AVG	STDEV		WT_42_1	WT_42_2	WT_42_3	AVG	STDEV		tcb123_42_1	tcb123_42_2	tcb123_42_3	AVG	STDEV
free inositol	18515.6	15921	18223.6	17553.4	1004.95		27141.8	46430.8	3509.19	25693.9	15200.9		17879	31171	11888.8	20312.9	6978.32		35638	37029	42787.9	38485	2680.5
PI	774608	756582	871610	800934	43747.3		1.11584e+06	1.63117e+06	1.29652e+06	1.34784e+06	184887		871692	1160573	667519	899928	175176		1.3269e+06	1.42502e+06	1.79945e+06	1.51712e+06	176333
PI3P	14188.2	12293	13708.4	13396.5	696.739		13301.2	35712.8	26683.8	25232.6	7973.38		16378.4	26228	12741.2	18449.2	4934.05		18450	34132.6	47451.2	33344.6	10264.8
PI4P	13194.8	11621	13680.2	12832	761.181		21704	33099.8	24623.6	26475.8	4185.63		17774	21978	13052.4	17601.5	3157.44		32535.6	28572.6	42433.6	34513.9	5048.13
PI45P2	10418.2	9608	11160.4	10395.5	549.032		22704	26825.6	20091.6	23207.1	2400.68		19971.6	27667	17224.2	21620.9	3827.74		29105.2	34510.4	25082	29565.9	3345.36
% total phosphoinositides
	WT_26_1	WT_26_2	WT_26_3	AVG	STDEV		tcb123_26_1	tcb123_26_2	tcb123_26_3	AVG	STDEV		WT_42_1	WT_42_2	WT_42_3	AVG	STDEV		tcb123_42_1	tcb123_42_2	tcb123_42_3	AVG	STDEV
free inositol	48.9815	47.4942	47.2739	47.9165	0.656809		47.0319	48.5483	4.9149	33.4984	17.5119		33.0334	41.0831	27.6369	33.9178	4.7847		44.497	38.0896	37.2176	39.9347	2.81077
PI	2049.16	2256.97	2261.05	2189.06	85.681		1933.56	1705.56	1815.88	1818.34	80.6227		1610.55	1529.63	1551.73	1563.97	29.5753		1656.74	1465.84	1565.19	1562.59	67.5153
PI3P	37.5337	36.6714	35.561	36.5887	0.699311		23.0487	37.3416	37.3728	32.5877	5.84144		30.2609	34.5683	29.6184	31.4825	1.90324		23.0364	35.1102	41.2738	33.1401	6.55981
PI4P	34.9058	34.6668	35.4878	35.0201	0.298607		37.6093	34.6094	34.4873	35.5687	1.25035		32.8394	28.9668	30.3419	30.716	1.3882		40.6234	29.391	36.9094	35.6413	4.04648
PI45P2	27.5605	28.6618	28.9512	28.3912	0.518863		39.3421	28.049	28.1399	31.8437	4.59193		36.8997	36.4649	40.0397	37.8014	1.37924		36.3403	35.4988	21.8167	31.2186	5.76513

## Sheet: Fig S5F
Figure S5F: Relative PM GFP-2xPH(PLCd) fluorescence before/after heat shock in wild type, tcb1/2/3D and sfk1D mutants
	Strain	Wild type, 26C (N=3, n=74)																		tcb123, 26 (N=3, n=71)																		sfk1, 26 (N=3, n=70)
	Exp.	1						2						3						1						2						3						1						2
		PM	Cyto	BG	PM- BG	Cyto- BG	PM- BG/Cyto- BG	aver. PM	aver. Cyto	aver. BG	PM- BG	Cyto- BG	PM- BG/Cyto- BG	aver. PM	aver. Cyto	aver. BG	PM- BG	Cyto- BG	PM- BG/Cyto- BG	aver. PM	aver. Cyto	aver. BG	PM- BG	Cyto- BG	PM- BG/Cyto- BG	aver. PM	aver. Cyto	aver. BG	PM- BG	Cyto- BG	PM- BG/Cyto- BG	aver. PM	aver. Cyto	aver. BG	PM- BG	Cyto- BG	PM- BG/Cyto- BG	aver. PM	aver. Cyto	aver. BG	PM- BG	Cyto- BG	PM- BG/Cyto- BG	aver. PM	aver. Cyto	aver. BG	PM- BG	Cyto- BG	PM- BG/Cyto- BG
	cell 1	9118.38	2582.97	829.088	8289.29	1753.88	4.72626	29716.2	9217.17	2015.48	27700.7	7201.69	3.84642	23227.6	6930.62	810.246	22417.4	6120.37	3.66275	28649.7	9381.08	2075.9	26573.8	7305.18	3.63767	16035.1	3015.36	1145.02	14890	1870.34	7.96114	11213.5	3047.1	1098.09	10115.4	1949.01	5.19	12325.1	4280.73	1992.96	10332.1	2287.77	4.51624	28356	8458.65	1548.28	26807.7	6910.37	3.87934
	2	1996.33	1453.23	895.908	1100.43	557.318	1.9745	14351.8	3706.61	1893.45	12458.3	1813.17	6.87104	14427.3	4185.28	852.813	13574.5	3332.47	4.07339	15748.5	5477.94	3067.47	12681	2410.46	5.26084	5717.59	2784.05	1153.44	4564.15	1630.61	2.79904	23388.6	5799.08	2810.29	20578.3	2988.79	6.88516	13166.2	5118.06	1967.26	11199	3150.8	3.55432	38268.2	12463	1593.22	36675	10869.8	3.37403
	3	3159.54	1241.12	809.013	2350.53	432.104	5.43973	28767.2	8525.6	3670.02	25097.2	4855.58	5.16874	10467.8	2638.77	944.52	9523.28	1694.25	5.62095	33982.2	11931.2	3066.71	30915.5	8864.49	3.48757	20306.7	7057.45	1544.95	18761.7	5512.5	3.40349	11717.5	4235.02	1702.52	10015	2532.5	3.95457	25181.5	8905.84	1980.87	23200.6	6924.97	3.35028	22406.5	7228.48	1685.43	20721.1	5543.05	3.73822
	4	2395.66	976.962	656.005	1739.65	320.958	5.42019	45581.9	14591.4	2092.03	43489.9	12499.4	3.47937	22768.3	10362.1	2234.7	20533.6	8127.4	2.52647	26677.3	7905.83	3161.57	23515.8	4744.26	4.95668	10273.4	3213.88	1168.94	9104.44	2044.95	4.45217	7828.24	2826.55	1040.12	6788.12	1786.43	3.79982	36192.6	11295.9	2083.13	34109.5	9212.76	3.70241	23936.6	7590.26	2459.24	21477.3	5131.03	4.18578
	5	5400.83	1839.86	844.154	4556.68	995.708	4.57632	18115.4	5130.02	1935.39	16180	3194.63	5.06475	46782.6	14418.8	3731.01	43051.5	10687.8	4.02811	19833.7	4410.09	1978.58	17855.1	2431.51	7.34321	6679.3	2134.99	1066.79	5612.51	1068.21	5.25415	8661.18	2419.3	1098.37	7562.81	1320.94	5.72534	36700.2	9418.35	1998.9	34701.3	7419.44	4.67708	18652.2	4140.1	1782.66	16869.5	2357.44	7.15587
	6	4728.19	1655.31	837.651	3890.54	817.659	4.75814	19923.8	4641.77	1938.73	17985.1	2703.03	6.65367	28491.5	8784.17	3216.41	25275.1	5567.76	4.53955	27024.5	7138.95	2206	24818.5	4932.95	5.03117	8071.88	3322.04	1216.1	6855.78	2105.94	3.25545	27216.3	6473.13	1348.64	25867.6	5124.49	5.04784	9047.38	3982.33	1902.43	7144.95	2079.91	3.43523	7522.86	2669.59	1784.83	5738.03	884.761	6.48541
	7	2601.62	1168.91	781.158	1820.46	387.748	4.69496	21424.2	9230.31	2054.76	19369.4	7175.56	2.69936	25474	8765.09	2263.45	23210.5	6501.63	3.56996	20843	7722.15	2692.56	18150.4	5029.59	3.60873	39551.3	9616.41	1538.82	38012.5	8077.59	4.70593	21038.3	5745.57	1234.25	19804	4511.32	4.38985	20824.1	5903.23	2254.51	18569.6	3648.72	5.08934	13486.8	3988.82	1479.74	12007.1	2509.07	4.78546
	8	12502.4	4673.1	821.743	11680.7	3851.36	3.03287	7679.09	3946.29	1936.26	5742.83	2010.03	2.85709	33887.8	11414.8	2497.62	31390.2	8917.15	3.5202	33190.5	10113.9	2426.72	30763.8	7687.2	4.00195	5153.25	2218.81	1116.34	4036.91	1102.47	3.66169	5788.17	1986.05	1013.35	4774.82	972.703	4.90882	12212.3	3883.84	2297.04	9915.3	1586.8	6.24861	11265.7	4193.36	1561.45	9704.26	2631.91	3.68715
	9	6951.01	3066.28	880.537	6070.48	2185.75	2.7773	7520.56	3052.18	1860.37	5660.19	1191.81	4.74923	15349.2	6419.18	1886.14	13463.1	4533.04	2.96998	14653.5	3042.99	1175.2	13478.3	1867.79	7.21618	12484.2	3922.09	1251.23	11233	2670.86	4.20575	4309.02	2004.84	1189.17	3119.86	815.678	3.82486	11658.3	4760.22	2587.16	9071.18	2173.06	4.17438	14814.9	3198.36	1341.17	13473.7	1857.19	7.25489
	10	11744.2	3333.15	977.814	10766.4	2355.33	4.57107	49663.8	19471	2913.83	46750	16557.2	2.82355	17747.9	5480.48	2023.04	15724.8	3457.43	4.54812	27966.2	8454.61	2212.55	25753.6	6242.06	4.12582	9569.82	2964.16	1254.19	8315.63	1709.97	4.86302	23351.7	6014.51	1339.41	22012.3	4675.1	4.7084	8575.39	3792.3	2162.66	6412.73	1629.63	3.93507	6577.55	2706.28	1386.43	5191.13	1319.85	3.93311
	11	4876.28	1709.29	773.047	4103.23	936.242	4.38266	29284.8	8884.17	2634.99	26649.8	6249.18	4.26453	12048.8	4707.5	1984.1	10064.7	2723.4	3.69563	12059.6	3185.5	1885.21	10174.4	1300.28	7.82472	4756.25	1784.02	1068.18	3688.06	715.839	5.15208	5307.9	2040.94	1100.98	4206.92	939.961	4.47563	14956.8	5567.04	2058.57	12898.3	3508.47	3.67632	50025.1	12704	1495.65	48529.5	11208.4	4.32975
	12	35331.1	8251.51	1030.44	34300.6	7221.07	4.75008	43117.2	15428.7	2136.23	40981	13292.5	3.08303	18064.3	7089.91	1957.25	16107.1	5132.66	3.13815	48450.9	13429.3	2575.44	45875.5	10853.9	4.22664	9772	3219.75	1356.92	8415.08	1862.83	4.51736	8076.32	2595.88	1132.67	6943.65	1463.21	4.74548	42243.7	9484.34	2448.37	39795.3	7035.97	5.65598	6638.63	2432.99	1247.71	5390.92	1185.28	4.54824
	13	26220.5	8228.17	983.716	25236.7	7244.45	3.48359	46137.3	15480.1	2944.9	43192.4	12535.2	3.4457	12860.5	5968.55	1893.03	10967.5	4075.52	2.69105	43126.6	12453.3	3348.99	39777.6	9104.35	4.36908	10511	3971.62	1058.11	9452.89	2913.51	3.24451	58058.4	18428.5	1648.01	56410.4	16780.5	3.36167	16395.5	5232.2	1902.04	14493.4	3330.16	4.35217	50265.7	10626.3	1539.38	48726.3	9086.92	5.36224
	14	24633.8	8069.65	1031.45	23602.4	7038.2	3.35347	14832.5	5777.67	1930.65	12901.8	3847.02	3.35372	37543.2	11029.9	2173.73	35369.5	8856.19	3.99376	15072	3900.46	2131.26	12940.7	1769.19	7.31445	2838.48	1597.54	1014.74	1823.74	582.798	3.12929	19586.2	6632.23	1196.52	18389.7	5435.72	3.38312	16808.7	5449.71	2003.33	14805.4	3446.38	4.29592	17880.8	4469.31	1430.53	16450.3	3038.78	5.41344
	15	8320.89	2322.99	772.765	7548.13	1550.22	4.86906	38802.5	11987.5	2086.92	36715.6	9900.55	3.70844	16536.4	5836.62	2059.2	14477.2	3777.42	3.83256	51868.3	11626.9	2487.54	49380.8	9139.37	5.40309	5368.53	1865.5	1115.88	4252.65	749.612	5.67314	31753.7	9246.73	3191.23	28562.5	6055.5	4.71679	18968.5	7326.9	2474.34	16494.2	4852.57	3.39906	4217.17	1865.81	1255.52	2961.65	610.292	4.85283
	16	3873.42	1869.84	858.891	3014.53	1010.95	2.98189	26199.1	9803.5	2149.1	24050	7654.4	3.14199	8876.45	4917.9	2519.59	6356.86	2398.31	2.65056	13545.2	4868.59	2066.46	11478.7	2802.13	4.09642	14143.5	4421.25	1074.28	13069.2	3346.97	3.90478	11807.3	4305.7	1973.13	9834.15	2332.57	4.21602	15159.6	6452.11	2339.75	12819.9	4112.37	3.11739	18373.5	5990.92	1371.79	17001.7	4619.12	3.68072
	17	11101.4	2387.4	923.944	10177.4	1463.46	6.95435	31026.6	12323	1970.33	29056.3	10352.7	2.80664	1974.51	1096.45	742.52	1231.99	353.931	3.48086	9779.41	4579.59	2657.98	7121.44	1921.61	3.70597	37955.7	9902.22	1435.85	36519.8	8466.37	4.31352	7520.53	3829.18	1930.5	5590.03	1898.68	2.94416	42830.3	13689.9	2446.45	40383.9	11243.5	3.59176	59614	14689.6	1620.62	57993.3	13069	4.43747
	18	1429.08	1052.17	827.375	601.705	224.794	2.6767	46988.8	15883.7	2320.68	44668.1	13563	3.29339	8231.97	1907.85	772.717	7459.26	1135.13	6.57127	27558.3	11294.2	2262.22	25296.1	9032.03	2.80071	5418.15	2913.95	1171.83	4246.31	1742.12	2.43744	21505.9	6223.78	2633.2	18872.7	3590.58	5.25616	36916.6	10094.8	2616.01	34300.5	7478.75	4.5864	7789.1	3253.4	1841.5	5947.6	1411.9	4.21248
	19	4702.07	1622.2	674.359	4027.71	947.845	4.24933	27010.2	8495.42	2110.21	24900	6385.21	3.89963	1517.83	1041.64	831.526	686.306	210.11	3.26642	12437.2	4284.87	2138.69	10298.5	2146.18	4.79854	32076.5	8131.67	1346.51	30730	6785.17	4.529	33556.8	12416	2394.94	31161.8	10021.1	3.10963	25273.6	9429.2	2361.56	22912	7067.64	3.24182	14723.6	4857.87	1428.71	13294.9	3429.16	3.87701
	20	5338.51	1922.81	902.031	4436.48	1020.78	4.34616	43329.9	15232.2	2174.06	41155.8	13058.1	3.15175	14509.9	4486.8	989.915	13520	3496.88	3.86629	10991.3	3896.86	1980.06	9011.27	1916.8	4.70121	6461.41	2190.56	1150.04	5311.37	1040.52	5.10453	4000.53	1891.2	1021.56	2978.97	869.64	3.42552	30127.5	7037.45	2017.01	28110.5	5020.44	5.59921	5793.98	1980.3	1492.02	4301.96	488.28	8.81044
	21	24045.8	6212.99	2118.04	21927.7	4094.95	5.35482	1899.41	995.331	811.43	1087.98	183.901	5.9161	1898.84	1181.92	750.172	1148.66	431.743	2.66053	22943.9	6636.51	2240.21	20703.6	4396.3	4.70933	29571.6	9465.88	2901.7	26669.9	6564.18	4.06294	9300.63	3352.31	1854.63	7446	1497.68	4.97169	11168	4155.69	2113.97	9054.06	2041.72	4.43453	27361	11465.3	1581.66	25779.3	9883.64	2.60828
	22	13734.3	4151.25	2028.63	11705.7	2122.62	5.51473	19431.7	5506.27	958.049	18473.7	4548.22	4.06173	10053.2	2010.09	754.103	9299.13	1255.99	7.40384	12053.9	4770.88	2188.8	9865.05	2582.08	3.82058	27133.2	7046.36	3085.75	24047.4	3960.61	6.07165	27497.5	9630.94	3212.9	24284.6	6418.05	3.7838	14012.7	3481.52	2109.33	11903.4	1372.19	8.67474	13225.5	4214.15	1426.09	11799.4	2788.06	4.23211
	23	19635.3	8081.97	1994.82	17640.5	6087.14	2.89799	13320.6	4530.81	807.588	12513	3723.22	3.3608	4300.49	1973.05	817.102	3483.39	1155.95	3.01345	28268.8	8214.84	1998.13	26270.7	6216.71	4.22581	38803.8	10355.2	2217.09	36586.8	8138.08	4.49575	19345.2	5494.02	2065.31	17279.9	3428.71	5.03976	20532	5197.89	2362.78	18169.2	2835.11	6.40864	38289.1	8616.3	1837.71	36451.3	6778.59	5.37742
	24	5175.35	2107.16	863.245	4312.1	1243.92	3.46655	5439.23	1603.96	895.536	4543.7	708.422	6.41382				0	0	#DIV/0!	36507.1	8467.5	2134.89	34372.2	6332.61	5.42781	45793.5	17397	2564.69	43228.8	14832.3	2.9145				0	0	#DIV/0!	43634.4	15647.3	3058.65	40575.7	12588.7	3.22319	16630.9	3812.7	1666.74	14964.2	2145.95	6.9732
	25	7778.66	2628	838.165	6940.5	1789.84	3.87773				0	0	#DIV/0!				0	0	#DIV/0!				0	0	#DIV/0!				0	0	#DIV/0!				0	0	#DIV/0!				0	0	#DIV/0!	10801.5	2624.96	1364.38	9437.14	1260.57	7.4864
	26	6270.85	2405.27	1336.83	4934.02	1068.44	4.61795				0	0	#DIV/0!				0	0	#DIV/0!				0	0	#DIV/0!				0	0	#DIV/0!				0	0	#DIV/0!				0	0	#DIV/0!				0	0	#DIV/0!
	27	10930.8	4397.83	800.765	10130	3597.07	2.81619				0	0	#DIV/0!				0	0	#DIV/0!				0	0	#DIV/0!				0	0	#DIV/0!				0	0	#DIV/0!				0	0	#DIV/0!				0	0	#DIV/0!
	28				0	0	#DIV/0!				0	0	#DIV/0!				0	0	#DIV/0!				0	0	#DIV/0!				0	0	#DIV/0!				0	0	#DIV/0!				0	0	#DIV/0!				0	0	#DIV/0!
	29				0	0	#DIV/0!				0	0	#DIV/0!				0	0	#DIV/0!				0	0	#DIV/0!				0	0	#DIV/0!				0	0	#DIV/0!				0	0	#DIV/0!				0	0	#DIV/0!
	30				0	0	#DIV/0!				0	0	#DIV/0!				0	0	#DIV/0!				0	0	#DIV/0!				0	0	#DIV/0!				0	0	#DIV/0!				0	0	#DIV/0!				0	0	#DIV/0!
	31				0	0	#DIV/0!				0	0	#DIV/0!				0	0	#DIV/0!				0	0	#DIV/0!				0	0	#DIV/0!				0	0	#DIV/0!				0	0	#DIV/0!				0	0	#DIV/0!
	32				0	0	#DIV/0!				0	0	#DIV/0!				0	0	#DIV/0!				0	0	#DIV/0!				0	0	#DIV/0!				0	0	#DIV/0!				0	0	#DIV/0!				0	0	#DIV/0!
	33				0	0	#DIV/0!				0	0	#DIV/0!				0	0	#DIV/0!				0	0	#DIV/0!				0	0	#DIV/0!				0	0	#DIV/0!				0	0	#DIV/0!				0	0	#DIV/0!
	34				0	0	#DIV/0!				0	0	#DIV/0!				0	0	#DIV/0!				0	0	#DIV/0!				0	0	#DIV/0!				0	0	#DIV/0!				0	0	#DIV/0!				0	0	#DIV/0!
	35				0	0	#DIV/0!				0	0	#DIV/0!				0	0	#DIV/0!				0	0	#DIV/0!				0	0	#DIV/0!				0	0	#DIV/0!				0	0	#DIV/0!				0	0	#DIV/0!
	36				0	0	#DIV/0!				0	0	#DIV/0!				0	0	#DIV/0!				0	0	#DIV/0!				0	0	#DIV/0!				0	0	#DIV/0!				0	0	#DIV/0!				0	0	#DIV/0!
	37				0	0	#DIV/0!				0	0	#DIV/0!				0	0	#DIV/0!				0	0	#DIV/0!				0	0	#DIV/0!				0	0	#DIV/0!				0	0	#DIV/0!				0	0	#DIV/0!
	38				0	0	#DIV/0!				0	0	#DIV/0!				0	0	#DIV/0!				0	0	#DIV/0!				0	0	#DIV/0!				0	0	#DIV/0!				0	0	#DIV/0!				0	0	#DIV/0!
	39				0	0	#DIV/0!				0	0	#DIV/0!				0	0	#DIV/0!				0	0	#DIV/0!				0	0	#DIV/0!				0	0	#DIV/0!				0	0	#DIV/0!				0	0	#DIV/0!
	40				0	0	#DIV/0!				0	0	#DIV/0!				0	0	#DIV/0!				0	0	#DIV/0!				0	0	#DIV/0!				0	0	#DIV/0!				0	0	#DIV/0!				0	0	#DIV/0!
	41				0	0	#DIV/0!				0	0	#DIV/0!				0	0	#DIV/0!				0	0	#DIV/0!				0	0	#DIV/0!				0	0	#DIV/0!				0	0	#DIV/0!				0	0	#DIV/0!
	42				0	0	#DIV/0!				0	0	#DIV/0!				0	0	#DIV/0!				0	0	#DIV/0!				0	0	#DIV/0!				0	0	#DIV/0!				0	0	#DIV/0!				0	0	#DIV/0!
	43				0	0	#DIV/0!				0	0	#DIV/0!				0	0	#DIV/0!				0	0	#DIV/0!				0	0	#DIV/0!				0	0	#DIV/0!				0	0	#DIV/0!				0	0	#DIV/0!
	44				0	0	#DIV/0!				0	0	#DIV/0!				0	0	#DIV/0!				0	0	#DIV/0!				0	0	#DIV/0!				0	0	#DIV/0!				0	0	#DIV/0!				0	0	#DIV/0!
	45				0	0	#DIV/0!				0	0	#DIV/0!				0	0	#DIV/0!				0	0	#DIV/0!				0	0	#DIV/0!				0	0	#DIV/0!				0	0	#DIV/0!				0	0	#DIV/0!
	46				0	0	#DIV/0!				0	0	#DIV/0!				0	0	#DIV/0!				0	0	#DIV/0!				0	0	#DIV/0!				0	0	#DIV/0!				0	0	#DIV/0!				0	0	#DIV/0!
	47				0	0	#DIV/0!				0	0	#DIV/0!				0	0	#DIV/0!				0	0	#DIV/0!				0	0	#DIV/0!				0	0	#DIV/0!				0	0	#DIV/0!				0	0	#DIV/0!
	48				0	0	#DIV/0!				0	0	#DIV/0!				0	0	#DIV/0!				0	0	#DIV/0!				0	0	#DIV/0!				0	0	#DIV/0!				0	0	#DIV/0!				0	0	#DIV/0!
	49				0	0	#DIV/0!				0	0	#DIV/0!				0	0	#DIV/0!				0	0	#DIV/0!				0	0	#DIV/0!				0	0	#DIV/0!				0	0	#DIV/0!				0	0	#DIV/0!
	50				0	0	#DIV/0!				0	0	#DIV/0!				0	0	#DIV/0!				0	0	#DIV/0!				0	0	#DIV/0!				0	0	#DIV/0!				0	0	#DIV/0!				0	0	#DIV/0!
	51										0	0	#DIV/0!				0	0	#DIV/0!																0	0	#DIV/0!
	52																0	0	#DIV/0!																0	0	#DIV/0!
	53
	54
[truncated: 60 more columns]
