# Supplementary material for: Tricalbin proteins regulate plasma membrane phospholipid homeostasis
Source: Life Sci Alliance. 2022 Apr 19;5(8):e202201430. doi: 10.26508/lsa.202201430 (PMC9018018; doi:10.26508/lsa.202201430)
Supplement: Supplementary file 15 [file LSA-2022-01430_SdataF7.xlsx]

## Sheet: Fig 7A
Figure 7A: Relative PM GFP-Lact-C2 fluorescence before/after heat shock in Wild type, tcb1/2/3D and Dtether cells
	Strain	Wild type, 26C (N=3, n=98)																		tcb123, 26 (N=3, n=93)																		Dtether, 26 (N=3, n=100)
	Exp.	1						2						3						1						2						3						1						2
		PM	Cyto	BG	PM- BG	Cyto- BG	PM- BG/Cyto- BG	aver. PM	aver. Cyto	aver. BG	PM- BG	Cyto- BG	PM- BG/Cyto- BG	aver. PM	aver. Cyto	aver. BG	PM- BG	Cyto- BG	PM- BG/Cyto- BG	aver. PM	aver. Cyto	aver. BG	PM- BG	Cyto- BG	PM- BG/Cyto- BG	aver. PM	aver. Cyto	aver. BG	PM- BG	Cyto- BG	PM- BG/Cyto- BG	aver. PM	aver. Cyto	aver. BG	PM- BG	Cyto- BG	PM- BG/Cyto- BG	aver. PM	aver. Cyto	aver. BG	PM- BG	Cyto- BG	PM- BG/Cyto- BG	aver. PM	aver. Cyto	aver. BG	PM- BG	Cyto- BG	PM- BG/Cyto- BG
	cell 1	4624.13	2090.8	1091.39	3532.74	999.413	3.53482	5692.91	2066.41	1154.03	4538.88	912.381	4.97476	10643.6	3010.12	1054.25	9589.39	1955.86	4.90289	6735.04	3177.01	1457.37	5277.67	1719.64	3.06906	7154.95	2594.35	1173.16	5981.79	1421.19	4.20898	9000.17	3258.2	1037.03	7963.14	2221.17	3.58511	18380.5	8157.3	2512.4	15868.1	5644.9	2.81105	181078	154451	103122	77956	51329.2	1.51874
	2	8511.52	3078.74	1441.12	7070.4	1637.62	4.31748	6572.97	2767.66	1090.34	5482.63	1677.33	3.26867	12948.4	3165.25	1155.46	11793	2009.79	5.86777	5842.28	3209.82	1381.47	4460.81	1828.35	2.4398	4906.55	2483.55	1176.49	3730.06	1307.06	2.85378	9585.83	3237.06	1116.57	8469.26	2120.48	3.99402	35505.5	17895.2	3013.1	32492.4	14882.1	2.18332	183513	121174	103556	79956.7	17618.3	4.53828
	3	6673.25	2240.63	1211.67	5461.59	1028.97	5.30784	6395.85	2173.78	1129.55	5266.3	1044.23	5.04322	5105.68	1947.14	1147.92	3957.76	799.217	4.95204	4464.12	2003.71	1385.91	3078.2	617.793	4.98258	6291.02	2608.99	1111.55	5179.47	1497.44	3.45888	7509.15	2644.08	1118.65	6390.5	1525.43	4.18932	37092.6	15289.7	2825.4	34267.2	12464.3	2.74922	206351	125849	102600	103751	23248.8	4.46262
	4	5005.54	2033.46	1086.15	3919.38	947.312	4.13737	11592.6	2848.82	1208.14	10384.5	1640.68	6.32939	5174.7	1957.24	1077.2	4097.5	880.037	4.65606	6174.26	2791.32	1540.21	4634.04	1251.1	3.70397	5657.96	2411.55	1117.91	4540.05	1293.64	3.50951	12032	2978.25	1074.8	10957.2	1903.45	5.75648	30338.9	16225.9	3246.1	27092.8	12979.8	2.08731	215708	177310	103171	112538	74138.7	1.51793
	5	4084.54	1811.42	1144.4	2940.14	667.025	4.40784	6755.56	2050.38	1131.27	5624.3	919.113	6.11927	4423.3	1617.8	1084.34	3338.96	533.459	6.25907	7289.82	3200.73	1663.95	5625.86	1536.78	3.66081	9435.66	3115.47	1105.6	8330.06	2009.87	4.14457	8550.04	2386.12	1075.91	7474.13	1310.21	5.70453	18279.2	7780.9	2302.5	15976.7	5478.4	2.9163	161857	125388	103413	58444	21974.4	2.65964
	6	2992.57	1578.24	992.28	2000.29	585.964	3.41368	6669.04	2138.6	1105.94	5563.1	1032.66	5.38717	8896.35	2899.72	1089.86	7806.49	1809.87	4.3133	6172.51	3145.24	1585.71	4586.8	1559.53	2.94114	8787.32	2789.88	1191.95	7595.36	1597.93	4.75325	7324.69	2671.68	1079.31	6245.38	1592.36	3.92208	21688.7	12904.5	2754.4	18934.3	10150.1	1.86543	156134	133504	103203	52930.2	30300.8	1.74683
	7	2433.59	1503.83	935.219	1498.37	568.607	2.63517	10476.8	3943.59	1191.8	9284.95	2751.79	3.37416	5695.01	2197.14	1196.02	4498.98	1001.12	4.49395	7239.24	2875.78	1351.14	5888.1	1524.63	3.86197	6617.57	3079.34	1076.98	5540.58	2002.36	2.76703	5646.93	2283.04	1051.06	4595.87	1231.98	3.73048	43976.6	32054.2	2966.9	41009.7	29087.3	1.40988	160198	127836	103068	57129.2	24767.9	2.30658
	8	3705.16	1816.65	1144.08	2561.08	672.578	3.80786	6834.06	2421.61	1163.54	5670.52	1258.06	4.50734	4448.78	1684.8	1232.94	3215.84	451.858	7.11693	8574.54	3307.05	1571.75	7002.79	1735.29	4.03551	7149.42	3419.64	1171.75	5977.67	2247.9	2.65923	12755.8	4728.76	1160.23	11595.5	3568.53	3.24938	11436.4	6093.6	2306.8	9129.64	3786.8	2.41091	157972	131825	102911	55060.5	28913.8	1.9043
	9	7475.24	2086.02	984.699	6490.54	1101.32	5.89343	6678.42	2551.47	1433.11	5245.32	1118.36	4.69019	3641.74	2366.53	1160.65	2481.09	1205.88	2.0575	3902.5	2487.71	1553.54	2348.97	934.176	2.51448	5287.89	2229.21	1064.55	4223.34	1164.66	3.62626	4161.66	2272.72	1070.19	3091.48	1202.53	2.57081	20680.9	8114.4	2357.3	18323.6	5757.1	3.18279	190126	134091	102563	87562.9	31528.4	2.77727
	10	9466.83	2645.23	1218.29	8248.55	1426.94	5.78058	9564.83	2740.47	1138.02	8426.81	1602.45	5.25869	5289.43	2007.12	1107.18	4182.25	899.939	4.64726	13558.5	4192.78	1423.49	12135	2769.3	4.38197	8835.33	3139.26	1119.71	7715.62	2019.55	3.82046	15260.3	4091.71	1090.8	14169.5	3000.92	4.72173	13314.7	8385.7	2355.6	10959.1	6030.1	1.8174	189612	174306	104446	85166	69860.5	1.21909
	11	2621.25	1483.17	960.922	1660.33	522.249	3.17919	11230.8	3864.96	1145.27	10085.6	2719.69	3.70835	6775.2	2242.83	1201.52	5573.68	1041.31	5.35257	5305.51	2726.94	1425.09	3880.42	1301.86	2.98068	6071.97	2185.14	1074.4	4997.57	1110.74	4.49932	7811.96	2432.27	1144.17	6667.79	1288.1	5.17644	9474.87	5792.4	3348.8	6126.07	2443.6	2.50699	194359	118576	103163	91196.1	15412.6	5.917
	12	2965.57	1414.64	889.133	2076.44	525.507	3.9513	5514.96	2051.39	1199.69	4315.27	851.695	5.06668	6300.36	2658.32	1254.02	5046.35	1404.3	3.5935	4611.86	2668.54	1477.89	3133.98	1190.66	2.63214	5745.85	2367.6	1129.94	4615.91	1237.66	3.72953	16187.3	4678.78	1096.55	15090.8	3582.23	4.21269	8393.36	4589.4	2629.4	5763.96	1960	2.9408	190504	130004	102503	88000.9	27501.2	3.19989
	13	9704.54	3083.85	1270.79	8433.75	1813.06	4.65166	6472.24	2066.66	1252.97	5219.27	813.686	6.41435	5584.92	1835.97	1098.16	4486.76	737.815	6.08114	6156.52	2552.38	1345.55	4810.97	1206.83	3.98645	13190.2	3130.21	1011.02	12179.2	2119.19	5.7471	17665.7	4307.07	1085.54	16580.2	3221.53	5.14669	12433.7	9047.4	2529.6	9904.07	6517.8	1.51954	186846	122910	102733	84113.7	20176.7	4.16884
	14	2353.21	1296.3	957.046	1396.16	339.254	4.11539	5011	2159.66	1387.7	3623.3	771.957	4.69366	7213.73	2481.07	1116.65	6097.08	1364.42	4.46863	10062.5	4737.14	1816.57	8245.91	2920.57	2.82339	10636.3	3328.37	1121.32	9515.01	2207.05	4.31119	11809.2	3183.52	1100.58	10708.6	2082.95	5.14108	13461.1	9176.1	2556.2	10904.9	6619.9	1.64729	164888	135120	102323	62564.1	32796.6	1.90764
	15	5512.9	2376.9	1159.4	4353.5	1217.5	3.57577	5684.61	2120.41	1119.65	4564.96	1000.76	4.56151	4151.36	2099.15	1177.88	2973.48	921.27	3.22759	10684.5	4143.39	1640.03	9044.45	2503.36	3.61293	5009.33	2512.59	1118.04	3891.3	1394.56	2.79035	5956.27	2257.42	1051.47	4904.8	1205.95	4.06717	10185.5	5889.7	2441.3	7744.25	3448.4	2.24575	180548	122080	103062	77486	19017.9	4.07438
	16	5514.35	2266.39	1274.04	4240.3	992.351	4.27299	7309.41	2527.11	1109.32	6200.09	1417.8	4.37305	6738.04	2204.93	1190.96	5547.08	1013.97	5.47067	3429.17	2370.09	1347.32	2081.85	1022.77	2.0355	6705.31	2738.89	1267.06	5438.26	1471.83	3.69488	8631.69	3388.23	1604.77	7026.92	1783.46	3.94005	7291.57	4206.8	2512.3	4779.27	1694.5	2.82046	179498	122371	104774	74724.1	17597.5	4.2463
	17	4132.02	1699.18	1013.89	3118.12	685.29	4.55008	4964.6	2213.26	1108.45	3856.15	1104.81	3.49033	6399.08	2420.64	1162.73	5236.36	1257.91	4.16273	14971.3	4233.95	1608.85	13362.5	2625.1	5.09027	17005.5	3996.29	1206.69	15798.8	2789.59	5.66348	5754.76	3074.9	1549.63	4205.13	1525.27	2.75698	12436.8	6858.8	2630.9	9805.87	4227.9	2.31932	183233	129854	103294	79938.8	26560.1	3.00974
	18	4888.27	2376.1	1118.36	3769.9	1257.74	2.99736	9498.63	2605.74	1235.29	8263.34	1370.45	6.02967	8370.98	2668.07	1137.73	7233.25	1530.34	4.72657	7880.95	3190.04	1565.23	6315.71	1624.81	3.88705	9884.15	2966.9	1142.2	8741.95	1824.7	4.7909	6914.27	2842.92	1516.63	5397.64	1326.29	4.06974	24518.3	15419.5	3456.2	21062.1	11963.3	1.76056	192767	152376	104093	88673.8	48283.3	1.83653
	19	2868.68	1518.71	891.624	1977.06	627.088	3.15276	12505.6	3084.76	1158.18	11347.4	1926.58	5.88994	6036.96	2233.65	1185.22	4851.74	1048.42	4.62765	6147.35	3488.83	1586.08	4561.27	1902.75	2.3972	15817.1	4453.6	1224.12	14592.9	3229.47	4.51867	21155.2	6324.09	2111.57	19043.6	4212.52	4.52071	11935.6	7156.2	2290.1	9645.5	4866.1	1.98218	156979	135067	102911	54067.4	32155.8	1.68142
	20	5336.98	1934.98	1057.54	4279.44	877.445	4.87716	4998.9	1785.32	1157.4	3841.49	627.916	6.11785	13578.7	3138.52	1412.05	12166.6	1726.47	7.04711	9106.76	2966.23	1354.97	7751.8	1611.26	4.81103	12315.5	3678	1104.59	11210.9	2573.42	4.35641	5743.77	2561.87	1486.03	4257.74	1075.84	3.95761	25916.6	12565.8	2797.9	23118.7	9767.9	2.3668	185184	128420	102725	82458.4	25695	3.20912
	21	4719.23	2097.65	1180.92	3538.31	916.722	3.85974	7281.48	2937.37	2243.15	5038.34	694.223	7.25752	4685.03	2048.43	1110.04	3574.99	938.392	3.8097	5204.69	2447.94	1363.32	3841.37	1084.62	3.54169	6095.73	2712.86	1099.1	4996.63	1613.76	3.09626	9289.94	3807.2	1691.25	7598.69	2115.95	3.59115	33686	15667.9	2645.1	31040.9	13022.8	2.38358	214009	172688	105969	108040	66719.8	1.61931
	22	8386.13	2486.26	1180.84	7205.29	1305.42	5.5195	4024.67	1933.66	1131.72	2892.95	801.937	3.60745	5199.24	1880.99	1208.41	3990.83	672.581	5.9336	5096.66	2598.22	1576.25	3520.41	1021.97	3.44473	13733.9	4218.28	1200.75	12533.2	3017.54	4.15345	4731.3	2610.81	1403.88	3327.41	1206.92	2.75694	29294	21168.4	3209.1	26084.9	17959.3	1.45244	168910	118705	102846	66064.6	15859.8	4.16555
	23	6979.88	2567.03	1322.83	5657.05	1244.2	4.54672	5135.54	1928.86	1159	3976.53	769.857	5.16529	12462.7	3061.37	1239.2	11223.5	1822.16	6.15945	21488.2	8155.36	2018.87	19469.3	6136.49	3.17271	15143.8	3288.18	1153.14	13990.6	2135.03	6.55288	11120	3579.63	1700.64	9419.39	1878.99	5.01302	19530.2	10271.3	2497	17033.2	7774.3	2.19096	158888	156376	102616	56272.4	53760.4	1.04673
	24	3193.83	1749.35	1044.66	2149.17	704.691	3.04981	8633.24	2987.53	1177.26	7455.98	1810.27	4.11871	3611.7	1608.82	1093.41	2518.29	515.403	4.88606	8794.41	2867.28	1518.59	7275.82	1348.69	5.39472	7952.91	2381.63	1082.03	6870.88	1299.6	5.28692	4398.97	2650.57	1526.18	2872.79	1124.39	2.55496	11300.1	7133.6	3800.7	7499.43	3332.9	2.25012	157389	118958	102734	54655.6	16223.8	3.36886
	25	3639.33	1731.57	1082.97	2556.36	648.6	3.94135	4118.17	1575.42	1014.44	3103.73	560.983	5.53266	8236.05	2562.81	1167.65	7068.4	1395.16	5.06637	13471.1	4598.67	1495.39	11975.7	3103.28	3.85906	13415.2	3991.89	1177.67	12237.5	2814.22	4.34846	9070.41	3688.79	1550.95	7519.46	2137.84	3.51731	13436.7	10061.5	2624.8	10811.9	7436.7	1.45386	185379	136952	102495	82883.4	34456.6	2.40545
	26	7689.64	2276.36	1200.56	6489.08	1075.8	6.03186	6080.36	2086.67	1077.45	5002.91	1009.22	4.95719	14567	3357.33	1241.81	13325.2	2115.52	6.29879	5985.37	2836.11	1472.9	4512.47	1363.21	3.31018	12421.9	3218.34	1341.87	11080	1876.46	5.90475	11041.8	4701.52	1624.11	9417.65	3077.4	3.06026	12790.6	6989.9	2886.8	9903.78	4103.1	2.41373	188229	168525	103861	84367.8	64664.2	1.30471
	27	2784.05	1653.28	913.717	1870.33	739.558	2.52899	5431.07	2296.19	1242.64	4188.43	1053.54	3.97556	3461.53	1579.17	931.725	2529.81	647.443	3.90739	11276.8	4196.61	1406.21	9870.59	2790.41	3.53733	4797.81	2654.56	1385.78	3412.03	1268.78	2.68923	11774.1	4455.55	1484.65	10289.5	2970.9	3.46341	21803.8	10425	2435.2	19368.6	7989.8	2.42416	146792	132854	102992	43799.8	29862.1	1.46673
	28	5508.61	2227.96	1194.86	4313.75	1033.09	4.17556	1733.39	1247.35	908.085	825.302	339.265	2.43262	5113.96	2199.5	1210.36	3903.6	989.143	3.94645	6591.85	3209.68	1611.53	4980.32	1598.15	3.1163	5087.12	1939.78	1120.24	3966.88	819.541	4.84037	8244.37	2677.53	1154.72	7089.65	1522.8	4.65566	11185.5	11502.2	2364.1	8821.42	9138.1	0.965345				0	0	#DIV/0!
	29	6381.83	2296.55	1269.27	5112.55	1027.28	4.97681	4131.04	1578.83	996.394	3134.65	582.438	5.38194	4236.4	2400.7	1102.33	3134.07	1298.37	2.41385	6081.51	3852.89	1443.35	4638.17	2409.55	1.92491	19966.2	5982.37	1123.43	18842.7	4858.95	3.87795	6277.79	1892.35	1073.3	5204.5	819.055	6.35427	14921.1	12081.3	2440.1	12481	9641.2	1.29455				0	0	#DIV/0!
	30	5512.04	1960.9	1097.23	4414.81	863.675	5.11165	5259.87	2375.12	1246.91	4012.95	1128.21	3.55692	2935.69	1400.73	926.514	2009.18	474.215	4.23685	27987.8	5773.2	1444.92	26542.9	4328.29	6.13242	8937.55	2711.86	1256.89	7680.66	1454.96	5.27894	8334.12	2985.42	1397.83	6936.29	1587.59	4.36907	8164.49	5387.2	2182.9	5981.59	3204.3	1.86674				0	0	#DIV/0!
	31	2796.36	1685.67	1123.9	1672.45	561.764	2.97714	3343.65	1891.43	1032.39	2311.27	859.044	2.69051	6273.82	1819.6	911.549	5362.27	908.05	5.90526	12538.5	3903.12	1795.19	10743.3	2107.94	5.09661	6262.49	2610.38	1107.05	5155.44	1503.33	3.42934				0	0	#DIV/0!	19710.5	11463.4	2682.5	17028	8780.9	1.93921				0	0	#DIV/0!
	32	3719.24	2007.12	1189.45	2529.8	817.676	3.09388	3975.53	1853.8	1177.73	2797.8	676.077	4.13829				0	0	#DIV/0!				0	0	#DIV/0!				0	0	#DIV/0!				0	0	#DIV/0!	13251.1	6008.9	2620.7	10630.5	3388.2	3.13749				0	0	#DIV/0!
	33	3055.93	1503.76	921.498	2134.43	582.26	3.66577	7083.57	3221.56	1244.51	5839.06	1977.05	2.95342				0	0	#DIV/0!				0	0	#DIV/0!				0	0	#DIV/0!				0	0	#DIV/0!	11407	5716.1	2481.6	8925.37	3234.5	2.75943				0	0	#DIV/0!
	34	4031.99	1973.02	1160.63	2871.36	812.385	3.53448				0	0	#DIV/0!				0	0	#DIV/0!				0	0	#DIV/0!				0	0	#DIV/0!				0	0	#DIV/0!	14674.4	9722.1	2504.3	12170.1	7217.8	1.68612				0	0	#DIV/0!
	35				0	0	#DIV/0!				0	0	#DIV/0!				0	0	#DIV/0!				0	0	#DIV/0!				0	0	#DIV/0!				0	0	#DIV/0!	12460.9	6725.9	2441.6	10019.3	4284.3	2.3386				0	0	#DIV/0!
	36				0	0	#DIV/0!				0	0	#DIV/0!				0	0	#DIV/0!				0	0	#DIV/0!				0	0	#DIV/0!				0	0	#DIV/0!	13307	7516.2	2355.1	10951.9	5161.1	2.122				0	0	#DIV/0!
	37				0	0	#DIV/0!				0	0	#DIV/0!				0	0	#DIV/0!				0	0	#DIV/0!				0	0	#DIV/0!				0	0	#DIV/0!	8937.05	7486.7	2836.6	6100.45	4650.1	1.3119				0	0	#DIV/0!
	38				0	0	#DIV/0!				0	0	#DIV/0!				0	0	#DIV/0!				0	0	#DIV/0!				0	0	#DIV/0!				0	0	#DIV/0!	9345.02	4479.3	3179.1	6165.92	1300.2	4.74229				0	0	#DIV/0!
	39				0	0	#DIV/0!				0	0	#DIV/0!				0	0	#DIV/0!				0	0	#DIV/0!				0	0	#DIV/0!				0	0	#DIV/0!	9891.94	5893.9	2353.1	7538.84	3540.8	2.12913				0	0	#DIV/0!
	40				0	0	#DIV/0!				0	0	#DIV/0!				0	0	#DIV/0!				0	0	#DIV/0!				0	0	#DIV/0!				0	0	#DIV/0!	13838.2	8514.4	2434	11404.2	6080.4	1.87557				0	0	#DIV/0!
	41				0	0	#DIV/0!				0	0	#DIV/0!				0	0	#DIV/0!				0	0	#DIV/0!				0	0	#DIV/0!				0	0	#DIV/0!	13797.6	7352.9	2449.7	11347.9	4903.2	2.31439				0	0	#DIV/0!
	42				0	0	#DIV/0!				0	0	#DIV/0!				0	0	#DIV/0!				0	0	#DIV/0!				0	0	#DIV/0!				0	0	#DIV/0!	14539.5	11613.1	2351.9	12187.6	9261.2	1.31598				0	0	#DIV/0!
	43				0	0	#DIV/0!				0	0	#DIV/0!				0	0	#DIV/0!				0	0	#DIV/0!				0	0	#DIV/0!				0	0	#DIV/0!	26742.2	12598.3	2650.7	24091.5	9947.6	2.42184				0	0	#DIV/0!
	44				0	0	#DIV/0!				0	0	#DIV/0!				0	0	#DIV/0!				0	0	#DIV/0!				0	0	#DIV/0!				0	0	#DIV/0!	12206	6763.5	2953.3	9252.75	3810.2	2.42842				0	0	#DIV/0!
	45				0	0	#DIV/0!				0	0	#DIV/0!				0	0	#DIV/0!				0	0	#DIV/0!				0	0	#DIV/0!				0	0	#DIV/0!	10226.7	6305	2495.6	7731.09	3809.4	2.02948				0	0	#DIV/0!
	46				0	0	#DIV/0!				0	0	#DIV/0!				0	0	#DIV/0!				0	0	#DIV/0!				0	0	#DIV/0!				0	0	#DIV/0!	17430.3	10391.3	4995.9	12434.4	5395.4	2.30464				0	0	#DIV/0!
	47				0	0	#DIV/0!				0	0	#DIV/0!				0	0	#DIV/0!				0	0	#DIV/0!				0	0	#DIV/0!				0	0	#DIV/0!	10281.3	6049.7	2719.6	7561.66	3330.1	2.2707				0	0	#DIV/0!
	48				0	0	#DIV/0!				0	0	#DIV/0!				0	0	#DIV/0!				0	0	#DIV/0!				0	0	#DIV/0!				0	0	#DIV/0!	28038.5	18029.1	2495	25543.5	15534.1	1.64435				0	0	#DIV/0!
	49				0	0	#DIV/0!				0	0	#DIV/0!				0	0	#DIV/0!				0	0	#DIV/0!				0	0	#DIV/0!				0	0	#DIV/0!	10842	5827.5	2359.4	8482.6	3468.1	2.44589				0	0	#DIV/0!
	50				0	0	#DIV/0!				0	0	#DIV/0!				0	0	#DIV/0!				0	0	#DIV/0!				0	0	#DIV/0!				0	0	#DIV/0!	31403.7	21541.4	2390.7	29013	19150.7	1.51498				0	0	#DIV/0!
	51										0	0	#DIV/0!				0	0	#DIV/0!																0	0	#DIV/0!
	52										0	0	#DIV/0!				0	0	#DIV/0!																0	0	#DIV/0!
	53
	54
[truncated: 60 more columns]

## Sheet: Fig 7B
Figure 7B: PM integrity before and after heat shock in Wild type, tcb1/2/3D and osh6/7D cells
	Expt_1						Expt_2					Expt_3					Expt_4
		Raw data			-background		Raw data			-background		Raw data			-background		Raw data			-background
Strain	Construct	background	26C	10min 42C	26C	10min 42C	background	26C	10min 42C	26C	10min 42C	background	26C	10min 42C	26C	10min 42C	background	26C	10min 42C	26C	10min 42C
SEY6210.1 (Wild type)	none	0	0.1	0.4	0.1	0.4	0	0.2	0.3	0.2	0.3	0	0.1	0.2	0.1	0.2	0	0.1	0.2	0.1	0.2
tcb1/2/3Δ	none	0.1	0.4	15.3	0.3	15.2	0.1	0.3	15.7	0.2	15.6	0.1	0.3	15.4	0.2	15.3	0.1	0.7	15	0.6	14.9
osh6/7Δ	none	0	0.1	0.8	0.1	0.8	0	0.7	2	0.7	2	0	0.3	0.6	0.3	0.6	0	0.2	2	0.2	2

## Sheet: Fig 7C
Figure 7C: Relative PM Osh7-GFP fluorescence before/after heat shock in Wild type and tcb1/2/3D cells
		Wild type, 26C, N=4 n=61										tcb1/2/3D, 26C, N=4 n=71										Wild type, 10min 42C, N=4 n=76											tcb1/2/3D, 10min 42C, N=4 n=66
		1					2					1					2					1					2					1					2
			background	110.848				background	112.417				background	112.656				background	114.08				background	112.265				background	113.079				background	114.486				background	113.041
			Area	Int_dens_raw	Int_dens	PM/whole cell		Area	Int_dens_raw	Int_dens	PM/whole cell		Area	Int_dens_raw	Int_dens	PM/whole cell		Area	Int_dens_raw	Int_dens	PM/whole cell		Area	Int_dens_raw	Int_dens	PM/whole cell		Area	Int_dens_raw	Int_dens	PM/whole cell		Area	Int_dens_raw	Int_dens	PM/whole cell		Area	Int_dens_raw	Int_dens	PM/whole cell
	1	whole cell	29.294	5981.11	2733.93	0.177245	whole cell	18.477	3278.51	3278.51	0.113902	whole cell	18.743	3804.78	3804.78	0.123036						whole cell	41.273	10300.4	5666.91	0.0788322	whole cell	26.802	6834.2	6834.2	0.0811848	whole cell	20.812	480865	478482	0.103611	whole cell	23.559	4622.67	4622.67	0.117221
		PM	3.17	835.965	484.577		PM	2.081	373.43	373.43		PM	2.105	468.125	468.125							PM	3.969	892.315	446.735		PM	2.517	554.833	554.833		PM	2.202	49828	49575.9		PM	2.372	541.874	541.874
	2	whole cell	27.636	5025.76	1962.36	0.22886	whole cell	16.759	3529.04	3529.04	0.137679	whole cell	30.758	6255.58	6255.58	0.0977698	whole cell	25.7	4727.3	4727.3	0.118637	whole cell	26.971	7341.28	4313.38	0.133637	whole cell	19.505	5213.21	5213.21	0.110142	whole cell	22.264	440491	437942	0.109873	whole cell	23.656	5337.35	5337.35	0.10951
		PM	3.073	789.743	449.107		PM	1.96	485.876	485.876		PM	2.686	611.607	611.607		PM	2.42	560.835	560.835		PM	3.073	921.415	576.425		PM	2.13	574.193	574.193		PM	2.299	48381	48117.8		PM	2.372	584.491	584.491
	3	whole cell	31.508	6060.2	2567.6	0.20481	whole cell	26.62	4937.44	4937.44	0.120389	whole cell	23.28	4352.89	4352.89	0.131955	whole cell	20.643	3810.19	3810.19	0.143589	whole cell	34.921	8136.72	4216.31	0.107577	whole cell	23.97	5408.57	5408.57	0.0942976	whole cell	23.159	519556	516905	0.109856	whole cell	16.928	3744.91	3744.91	0.144635
		PM	3.364	898.764	525.871		PM	2.541	594.413	594.413		PM	2.372	574.387	574.387		PM	2.251	547.102	547.102		PM	3.654	863.795	453.579		PM	2.396	510.015	510.015		PM	2.323	57051	56785		PM	2.009	541.644	541.644
	4	whole cell	18.15	3570.83	1558.94	0.195896	whole cell	20.824	3615.29	3615.29	0.155785	whole cell	16.359	3450.04	3450.04	0.136564	whole cell	19.263	4205.14	4205.14	0.141452	whole cell	35.259	8024.94	4066.59	0.125276	whole cell	23.426	5436.53	5436.53	0.102123	whole cell	34.703	677069	673096	0.0923795	whole cell	22.276	5188.73	5188.73	0.110937
		PM	2.057	533.404	305.39		PM	2.251	563.207	563.207		PM	1.96	471.15	471.15		PM	2.081	594.824	594.824		PM	3.654	919.661	509.445		PM	2.347	555.196	555.196		PM	2.88	62510	62180.3		PM	2.275	575.621	575.621
	5	whole cell	17.545	3323.55	1378.73	0.216834	whole cell	21.211	4649.18	4649.18	0.155201	whole cell	17.315	3670.1	3670.1	0.122619	whole cell	24.164	5608.11	5608.11	0.117766	whole cell	29.875	8225.51	4871.59	0.125936	whole cell	18.973	5269.27	5269.27	0.126055	whole cell	17.436	342374	340378	0.126517	whole cell	18.658	4284.88	4284.88	0.107785
		PM	2.323	556.455	298.955		PM	2.251	721.559	721.559		PM	2.009	450.023	450.023		PM	2.347	660.442	660.442		PM	3.243	977.583	613.508		PM	2.057	664.217	664.217		PM	2.021	43295	43063.6		PM	2.057	461.845	461.845
	6	whole cell	38.405	6707.49	2450.37	0.175174	whole cell	21.042	3685.37	3685.37	0.144378	whole cell	15.137	3100.01	3100.01	0.154075	whole cell	17.521	4082.87	4082.87	0.169186	whole cell	26.027	6171.73	3249.8	0.103156	whole cell	24.672	5853.63	5853.63	0.117665	whole cell	19.663	366059	363808	0.0937477	whole cell	16.795	3552.85	3552.85	0.131825
		PM	3.848	855.785	429.242		PM	2.226	532.085	532.085		PM	1.888	477.635	477.635		PM	2.021	690.765	690.765		PM	2.468	612.308	335.238		PM	2.456	688.768	688.768		PM	2.13	34350	34106.1		PM	1.984	468.355	468.355
	7	whole cell	64.699	13797	6625.23	0.164474	whole cell	23.837	4541.8	4541.8	0.134302	whole cell	19.13	4122.56	4122.56	0.134285	whole cell	18.525	3933.93	3933.93	0.165054	whole cell	21.32	4627.68	2234.19	0.136593	whole cell	21.03	4553.11	4553.11	0.118454	whole cell	25.737	590107	587160	0.101274	whole cell	15.694	3401.22	3401.22	0.134244
		PM	4.937	1636.94	1089.68		PM	2.396	609.973	609.973		PM	2.081	553.599	553.599		PM	2.105	649.31	649.31		PM	2.251	557.883	305.174		PM	2.178	539.333	539.333		PM	2.444	59744	59464.2		PM	1.912	456.594	456.594
	8	whole cell	38.067	7467.83	3248.18	0.163292	whole cell	15.73	3501.29	3501.29	0.184111	whole cell	14.375	3157.85	3157.85	0.179558	whole cell	19.747	3367.38	3367.38	0.144979	whole cell	22.627	4886.28	2346.06	0.111878	whole cell	21.635	4670.61	4670.61	0.122355	whole cell	16.843	326807	324879	0.101043	whole cell	21.429	4745.45	4745.45	0.0914872
		PM	3.666	936.77	530.401		PM	1.888	644.628	644.628		PM	1.888	567.018	567.018		PM	2.081	488.199	488.199		PM	2.323	523.265	262.473		PM	2.299	571.471	571.471		PM	1.984	33054	32826.9		PM	2.226	434.148	434.148
	9	whole cell	32.585	5560.47	1948.49	0.16099	whole cell	19.699	3847.98	3847.98	0.157782	whole cell	16.008	3246.18	3246.18	0.134983	whole cell	28.592	6063.61	6063.61	0.11018	whole cell	20.655	5260	2941.17	0.0848253	whole cell	20.304	5183.93	5183.93	0.0986686	whole cell	26.088	452713	449726	0.112101	whole cell	19.723	4746.42	4746.42	0.136782
		PM	3.388	689.24	313.687		PM	2.178	607.142	607.142		PM	1.936	438.177	438.177		PM	2.638	668.089	668.089		PM	2.202	496.693	249.485		PM	2.226	511.491	511.491		PM	2.614	50714	50414.7		PM	2.154	649.226	649.226
	10	whole cell	34.304	6006.33	2203.8	0.141311	whole cell	19.88	4557.82	4557.82	0.14211	whole cell	19.106	3834.2	3834.2	0.127719	whole cell	25.858	5491.97	5491.97	0.140243	whole cell	26.753	6065.11	3061.69	0.123983	whole cell	19.675	4474.95	4474.95	0.114798	whole cell	16.359	365520	363647	0.116265	whole cell	18.9	4228.51	4228.51	0.142221
		PM	3.34	681.654	311.422		PM	2.178	647.713	647.713		PM	2.13	489.699	489.699		PM	2.493	770.213	770.213		PM	3.025	719.2	379.598		PM	2.178	513.718	513.718		PM	1.936	42501	42279.4		PM	2.178	601.382	601.382
	11	whole cell	18.743	3529.33	1451.7	0.176962	whole cell	19.287	3427.3	3427.3	0.140442	whole cell	17.134	3791.72	3791.72	0.131192	whole cell	18.731	3770.55	3770.55	0.152296	whole cell	30.782	6758.9	3303.16	0.113091	whole cell	20.122	4321.67	4321.67	0.112668	whole cell	34.376	660316	656380	0.092459	whole cell	20.207	4603.2	4603.2	0.159475
		PM	2.093	488.901	256.896		PM	2.081	481.338	481.338		PM	1.997	497.443	497.443		PM	2.154	574.242	574.242		PM	3.461	762.106	373.557		PM	2.154	486.916	486.916		PM	2.88	61018	60688.3		PM	2.178	734.095	734.095
	12	whole cell	17.981	3034.2	1041.04	0.195624	whole cell	20.473	3833.85	3833.85	0.148772	whole cell	25.132	5470.17	5470.17	0.0934768	whole cell	24.866	5655.99	5655.99	0.115628	whole cell	42.64	10540.6	5753.66	0.0877191	whole cell	26.1	6374.28	6374.28	0.0780658	whole cell	19.554	492770	490531	0.109921	whole cell	21.429	4841.69	4841.69	0.0968361
		PM	2.033	429.006	203.652		PM	2.251	570.37	570.37		PM	2.396	511.334	511.334		PM	2.42	653.993	653.993		PM	4.138	969.258	504.705		PM	2.468	497.613	497.613		PM	2.202	54172	53919.9		PM	2.202	468.851	468.851
	13	whole cell	26.777	4993.28	2025.11	0.184953	whole cell	23.51	5074	5074	0.14546	whole cell	16.517	2836.69	2836.69	0.146082						whole cell	31.17	6905.86	3406.56	0.134289	whole cell	19.179	4117.34	4117.34	0.135731						whole cell	24.624	5951.06	5951.06	0.0970207
		PM	3.146	723.278	374.55		PM	2.347	738.064	738.064		PM	1.96	414.389	414.389							PM	3.582	859.596	457.463		PM	2.105	558.851	558.851							PM	2.347	577.376	577.376
	14	whole cell	23.099	5075.57	2515.1	0.213116						whole cell	20.606	3679.42	3679.42	0.128912						whole cell	25.483	6492.39	3631.54	0.135793	whole cell	21.393	5530.8	5530.8	0.122761
		PM	2.807	847.157	536.007							PM	2.178	474.32	474.32							PM	2.88	816.46	493.137		PM	2.275	678.967	678.967
	15	whole cell	19.033	3643.48	1533.71	0.245346						whole cell	18.864	3880.17	3880.17	0.154284						whole cell	39.083	8678.63	4290.98	0.125879	whole cell	22.482	4867.43	4867.43	0.114317
		PM	2.178	617.717	376.29							PM	2.081	598.648	598.648							PM	3.92	980.221	540.142		PM	2.299	556.431	556.431
	Set_2						Set_2					Set_2				Set_2						Set_2					Set_2					Set_2					Set_2
	16	whole cell	33.686	6656.26	2922.23	0.171668	whole cell	17.811	3325.01	3325.01	0.167806	whole cell	30.02	5340.7	5340.7	0.107143	whole cell	20.764	3914.59	3914.59	0.155712	whole cell	29.669	6374.62	3043.83	0.117732	whole cell	18.465	3979.74	3979.74	0.12746	whole cell	24.127	455145	452383	0.104046	whole cell	22.131	5421.19	5421.19	0.124199
		PM	3.485	887.959	501.654		PM	1.984	557.955	557.955		PM	2.686	572.221	572.221		PM	2.178	609.55	609.55		PM	3.315	730.513	358.355		PM	2.13	507.256	507.256		PM	2.396	47343	47068.7		PM	2.323	673.305	673.305
	17	whole cell	20.667	3609.38	1318.49	0.215721	whole cell	16.396	3343.21	3343.21	0.155274	whole cell	30.952	6598.4	6598.4	0.101399	whole cell	24.684	4299.53	4299.53	0.133174	whole cell	19.965	4176.98	1935.61	0.0936334	whole cell	19.203	4039.95	4039.95	0.112618	whole cell	16.65	273617	271711	0.113092	whole cell	27.044	6078.62	6078.62	0.102828
		PM	2.154	523.192	284.425		PM	1.96	519.114	519.114		PM	2.71	669.07	669.07		PM	2.396	572.584	572.584		PM	2.178	425.751	181.238		PM	2.105	454.972	454.972		PM	1.936	30950	30728.4		PM	2.541	625.05	625.05
	18	whole cell	16.347	3498.17	1686.14	0.232862	whole cell	22.191	4559.82	4559.82	0.144065	whole cell	25.567	6139.94	6139.94	0.127922	whole cell	22.167	4497.56	4497.56	0.136417	whole cell	22.821	5085.1	2523.1	0.112517	whole cell	22.651	5041.56	5041.56	0.107604	whole cell	21.078	489761	487348	0.116302	whole cell	17.956	3396.97	3396.97	0.11615
		PM	1.936	607.239	392.637		PM	2.275	656.909	656.909		PM	2.444	785.435	785.435		PM	2.275	613.543	613.543		PM	2.323	544.682	283.89		PM	2.299	542.491	542.491		PM	2.251	56937	56679.3		PM	2.081	394.557	394.557
	19	whole cell	24.188	5003.01	2321.82	0.140747	whole cell	21.393	4248.6	4248.6	0.135756	whole cell	22.93	4073.33	4073.33	0.113198	whole cell	14.871	3020.29	3020.29	0.167108	whole cell	18.525	4222.91	2143.2	0.101303	whole cell	18.344	4180.23	4180.23	0.116622	whole cell	17.134	371871	369909	0.118558	whole cell	28.229	7117.09	7117.09	0.0938236
		PM	2.396	592.38	326.788		PM	2.251	576.771	576.771		PM	2.299	461.095	461.095		PM	1.888	504.715	504.715		PM	2.081	450.737	217.114		PM	2.105	487.509	487.509		PM	1.984	44083	43855.9		PM	2.589	667.751	667.751
	20	whole cell	21.03	4004.03	1672.9	0.231039	whole cell	20.134	3943.14	3943.14	0.158586	whole cell	34.219	8871.31	8871.31	0.104132	whole cell	23.535	4253.54	4253.54	0.12629	whole cell	22.506	5480.61	2953.97	0.141057	whole cell	24.019	5902.11	5902.11	0.109144	whole cell	19.844	437811	435539	0.112767	whole cell	30.359	6593.17	6593.17	0.0866744
		PM	2.214	631.923	386.506		PM	2.154	625.328	625.328		PM	2.807	923.787	923.787		PM	2.347	537.18	537.18		PM	2.347	680.165	416.679		PM	2.42	644.18	644.18		PM	2.178	49364	49114.6		PM	2.71	571.459	571.459
	21	whole cell	30.311	5716.09	2356.18	0.113481	whole cell	34.025	6149.93	6149.93	0.108096	whole cell	25.168	6433.06	6433.06	0.115665	whole cell	20.134	4468.37	4468.37	0.158546	whole cell	20.715	5077.62	2752.05	0.152122	whole cell	20.594	5064.38	5064.38	0.135883	whole cell	35.32	623959	619915	0.0854702	whole cell	21.635	4932.29	4932.29	0.121415
		PM	2.686	565.118	267.38		PM	2.807	664.786	664.786		PM	2.493	744.077	744.077		PM	2.154	708.443	708.443		PM	2.226	668.549	418.647		PM	2.251	688.163	688.163		PM	2.88	53314	52984.3		PM	2.251	598.853	598.853
	22	whole cell	23.607	4188.57	1571.78	0.153011	whole cell	19.505	3430.81	3430.81	0.157295	whole cell	18.67	4004.89	4004.89	0.141962	whole cell	22.688	4905.38	4905.38	0.149779	whole cell	17.69	5163.49	3177.53	0.112558	whole cell	17.678	5199.59	5199.59	0.121117	whole cell	22.312	386944	384390	0.112681	whole cell	23.704	6846.07	6846.07	0.122713
		PM	2.323	498	240.5		PM	2.13	539.648	539.648		PM	2.105	568.543	568.543		PM	2.299	734.724	734.724		PM	2.009	583.196	357.656		PM	2.033	629.757	629.757		PM	2.347	43582	43313.3		PM	2.323	840.103	840.103
	23	whole cell	38.454	7419.2	3156.65	0.184874	whole cell	30.383	5465.17	5465.17	0.135332	whole cell	21.03	4342.41	4342.41	0.140427	whole cell	35.961	8387.43	8387.43	0.110962	whole cell	24.853	6681.02	3890.89	0.093998	whole cell	19.191	5303.61	5303.61	0.100524	whole cell	16.42	303821	301941	0.126069	whole cell	18.247	3738.88	3738.88	0.121955
		PM	3.751	999.375	583.584		PM	2.759	739.613	739.613		PM	2.226	609.792	609.792		PM	2.928	930.684	930.684		PM	2.977	699.949	365.736		PM	2.154	533.138	533.138		PM	1.936	38287	38065.4		PM	2.081	455.976	455.976
	24	whole cell	20.231	3348.42	1105.86	0.237577	whole cell	20.631	4380.45	4380.45	0.155488	whole cell	29.197	6316.66	6316.66	0.114409	whole cell	28.798	5990.4	5990.4	0.10845	whole cell	32.21	6094.15	2478.1	0.147394	whole cell	18.658	3440.42	3440.42	0.106499	whole cell	15.597	224994	223208	0.143727	whole cell	30.528	7326.6	7326.6	0.0987805
		PM	2.541	544.391	262.726		PM	2.251	681.109	681.109		PM	2.638	722.685	722.685		PM	2.589	649.661	649.661		PM	3.364	742.916	365.257		PM	2.033	366.4	366.4		PM	1.912	32300	32081.1		PM	2.759	723.725	723.725
	25	whole cell	20.28	3353.71	1105.71	0.217454	whole cell	19.808	3945.39	3945.39	0.161971	whole cell	25.991	5200.39	5200.39	0.119555	whole cell	18.368	3034.87	3034.87	0.132966	whole cell	21.804	5971.14	3523.32	0.114914	whole cell	21.284	5857.95	5857.95	0.119694	whole cell	17.727	320586	318557	0.130125	whole cell	35.199	8861.41	8861.41	0.0905799
		PM	2.614	530.198	240.441		PM	2.178	639.037	639.037		PM	2.541	621.734	621.734		PM	2.057	403.535	403.535		PM	2.226	654.779	404.877		PM	2.226	701.159	701.159		PM	2.033	41685	41452.2		PM	2.88	802.666	802.666
	26	whole cell	29.633	5159.02	1874.26	0.139422	whole cell	21.611	4332.48	4332.48	0.148633	whole cell	25.095	4703.9	4703.9	0.130567	whole cell	25.216	5323.47	5323.47	0.128624	whole cell	25.7	7227.72	4342.51	0.10989	whole cell	25.773	7225.52	7225.52	0.10112	whole cell	20.316	368242	365916	0.107688	whole cell	17.146	3808.35	3808.35	0.110037
		PM	3.049	599.289	261.313		PM	2.226	643.95	643.95		PM	2.493	614.172	614.172		PM	2.42	684.727	684.727		PM	2.493	757.073	477.196		PM	2.468	730.646	730.646		PM	2.178	39654	39404.6		PM	2.009	419.059	419.059
	27	whole cell	23.607	4114.55	1497.76	0.130091	whole cell	18.767	3355.37	3355.37	0.16355	whole cell	22.119	4513.7	4513.7	0.136444	whole cell	18.949	4107.48	4107.48	0.148176	whole cell	24.611	7147.18	4384.23	0.1125	whole cell	23.147	6707.26	6707.26	0.125053	whole cell	21.042	425973	423564	0.106781	whole cell	22.107	4762.2	4762.2	0.125637
		PM	2.299	449.684	194.844		PM	2.105	548.771	548.771		PM	2.299	615.866	615.866		PM	2.081	608.63	608.63		PM	2.444	767.6	493.224		PM	2.372	838.76	838.76		PM	2.299	45492	45228.8		PM	2.251	598.309	598.309
	28	whole cell	26.826	4385.61	1412	0.142372	whole cell	19.735	3369	3369	0.171063	whole cell	29.948	7081.11	7081.11	0.118927	whole cell	20.316	4140.9	4140.9	0.145843	whole cell	20.231	5719.06	3447.83	0.124462	whole cell	19.832	5566.87	5566.87	0.122466	whole cell	21.647	391177	388699	0.0923885	whole cell	21.659	4844.39	4844.39	0.140885
		PM	2.565	485.355	201.03		PM	2.154	576.311	576.311		PM	2.614	842.136	842.136		PM	2.154	603.923	603.923		PM	2.202	676.33	429.122		PM	2.154	681.75	681.75		PM	2.251	36169	35911.3		PM	2.251	682.501	682.501
	29						whole cell	18.803	3943.55	3943.55	0.172764	whole cell	39.192	9739.1	9739.1	0.109724	whole cell	19.542	4254.89	4254.89	0.158294	whole cell	22.119	6350.13	3866.94	0.108599	whole cell	22.675	6469.34	6469.34	0.0966192	whole cell	24.853	473961	471116	0.0956892	whole cell	36.215	8386.36	8386.36	0.0952058
							PM	2.154	681.303	681.303		PM	3.025	1068.61	1068.61		PM	2.154	673.522	673.522		PM	2.275	675.349	419.946		PM	2.275	625.062	625.062		PM	2.396	45355	45080.7		PM	2.904	798.431	798.431
	30						whole cell	22.772	4387.07	4387.07	0.16408	whole cell	14.266	2863.91	2863.91	0.17303	whole cell	21.054	4030.67	4030.67	0.140955	whole cell	21.877	5715.99	3259.97	0.100387	whole cell	21.284	5585.49	5585.49	0.117263	whole cell	16.88	373169	371236	0.122655	whole cell	29.367	6418.07	6418.07	0.0866391
							PM	2.323	719.829	719.829		PM	1.815	495.543	495.543		PM	2.323	568.143	568.143		PM	2.275	582.663	327.26		PM	2.299	654.973	654.973		PM	2.009	45764	45534		PM	2.662	556.056	556.056
	31						whole cell	25.567	6347.47	6347.47	0.125238	whole cell	17.17	3710.38	3710.38	0.149167	whole cell	23.728	4130.21	4130.21	0.132909	whole cell	23.631	5783.58	3130.65	0.134674	whole cell	22.216	5390.38	5390.38	0.140429	whole cell	20.05	325044	322749	0.102875	whole cell	27.733	6438.1	6438.1	0.10541
							PM	2.493	794.946	794.946		PM	2.009	553.466	553.466		PM	2.396	548.941	548.941		PM	2.347	685.102	421.616		PM	2.275	756.964	756.964		PM	2.202	33455	33202.9		PM	2.517	678.641	678.641
	32						whole cell	24.793	4770.46	4770.46	0.129107	whole cell	20.026	3958.78	3958.78	0.111364	whole cell	21.828	4133.06	4133.06	0.11622	whole cell	19.021	3732.5	1597.11	0.153597	whole cell	18.428	3605.49	3605.49	0.134196	whole cell	20.631	416048	413686	0.0816607	whole cell	22.24	5665.9	5665.9	0.131024
							PM	2.372	615.902	615.902		PM	2.202	440.864	440.864		PM	2.275	480.346	480.346		PM	2.13	484.436	245.312		PM	2.069	483.843	483.843		PM	2.202	34034	33781.9		PM	2.299	742.371	742.371
	33						whole cell	20.885	4124.37	4124.37	0.136609	whole cell	19.058	3449.94	3449.94	0.130949	whole cell	26.378	5049.65	5049.65	0.130112	whole cell	19.505	5138.7	2948.97	0.0775146	whole cell	17.618	4744.3	4744.3	0.111951	whole cell	20.873	411777	409387	0.127898	whole cell	24.866	6265.97	6265.97	0.096532
							PM	2.178	563.424	563.424		PM	2.13	451.766	451.766		PM	2.589	657.018	657.018		PM	2.202	475.796	228.588		PM	2.105	531.13	531.13		PM	2.202	52612	52359.9		PM	2.444	604.867	604.867
	34						whole cell	18.186	3018.26	3018.26	0.136817	whole cell	22.24	4231.69	4231.69	0.129124	whole cell	22.748	4346.94	4346.94	0.119053	whole cell	21.03	4490.23	2129.29	0.0784999	whole cell	21.018	4512.68	4512.68	0.0878914						whole cell	20.437	4016.23	4016.23	0.121366
							PM	2.033	412.949	412.949		PM	2.299	546.412	546.412		PM	2.347	517.517	517.517		PM	2.226	417.051	167.149		PM	2.178	396.626	396.626							PM	2.202	487.436	487.436
	35						whole cell	20.703	4064.93	4064.93	0.133656	whole cell	24.176	5155.46	5155.46	0.108238	whole cell	19.166	3524.61	3524.61	0.146201	whole cell	18.259	4948.02	2898.17	0.0845778	whole cell	18.828	5008.81	5008.81	0.0958496						whole cell	24.043	5734.51	5734.51	0.108215
							PM	2.202	543.302	543.302		PM	2.372	558.016	558.016		PM	2.105	515.303	515.303		PM	2.057	476.05	245.121		PM	2.105	480.092	480.092							PM	2.384	620.561	620.561
	36						whole cell	20.945	4226.81	4226.81	0.151556	whole cell	17.896	4074.53	4074.53	0.127951	whole cell	17.751	3456.21	3456.21	0.140955	whole cell	23.607	6223.42	3573.18	0.0793318	whole cell	22.01	5729.48	5729.48	0.104923						whole cell	20.606	5389.94	5389.94	0.13074
							PM	2.226	640.598	640.598		PM	2.009	521.341	521.341		PM	2.033	487.17	487.17		PM	2.323	544.258	283.466		PM	2.275	601.152	601.152							PM	2.275	704.68	704.68
	37											whole cell	36.482	6055.26	6055.26	0.0914883	whole cell	28.508	5524.11	5524.11	0.108887	whole cell	19.892	5167.63	2934.46	0.11352	whole cell	19.989	5208.26	5208.26	0.109701						whole cell	23.474	5604.86	5604.86	0.107605
												PM	2.952	553.986	553.986		PM	2.541	601.503	601.503		PM	2.202	580.328	333.12		PM	2.202	571.35	571.35							PM	2.493	603.112	603.112
	38											whole cell	25.942	4823.12	4823.12	0.116308						whole cell	19.735	4481.31	2265.76	0.088965	whole cell	18.259	4160.8	4160.8	0.115765						whole cell	16.831	3658.28	3658.28	0.147567
												PM	2.517	560.968	560.968							PM	2.154	443.392	201.573		PM	2.081	481.677	481.677							PM	1.96	539.842	539.842
	39																																				whole cell	23.256	4201.94	4201.94	0.111948
																																					PM	2.372	470.4	470.4
	40

## Sheet: Fig 7D
Figure 7D: Relative PM mCh-Lact-C2 fluorescence after heat shock in Wild type, tcb3D +/- Tcb3 mutant constructs
	Strain	Wild type, 10min 42C (N=3, n=108)																		tcb3D, 10min 42 (N=3, n=116)																		tcb3Δ + Tcb3-GFP, 10min 42 (N=3, n=108)
	Exp.	1						2						3						1						2						3						1						2
		PM	Cyto	BG	PM- BG	Cyto- BG	PM- BG/Cyto- BG	aver. PM	aver. Cyto	aver. BG	PM- BG	Cyto- BG	PM- BG/Cyto- BG	aver. PM	aver. Cyto	aver. BG	PM- BG	Cyto- BG	PM- BG/Cyto- BG	aver. PM	aver. Cyto	aver. BG	PM- BG	Cyto- BG	PM- BG/Cyto- BG	aver. PM	aver. Cyto	aver. BG	PM- BG	Cyto- BG	PM- BG/Cyto- BG	aver. PM	aver. Cyto	aver. BG	PM- BG	Cyto- BG	PM- BG/Cyto- BG	aver. PM	aver. Cyto	aver. BG	PM- BG	Cyto- BG	PM- BG/Cyto- BG	aver. PM	aver. Cyto	aver. BG	PM- BG	Cyto- BG	PM- BG/Cyto- BG
	cell 1	11385.8	4132.82	2308.06	9077.76	1824.76	4.97476	7283.48	4733.06	2321.3	4962.18	2411.76	2.0575	21476.3	5553.42	2590.67	18885.6	2962.75	6.37435	21956.3	10376.6	3244.36	18711.9	7132.28	2.62355	22714.5	10936.7	3016.2	19698.2	7920.48	2.487	34164.1	11722	3237.89	30926.2	8484.12	3.64518	17981.6	5370.52	2232.83	15748.8	3137.69	5.01924	16311.4	6816.97	2481.22	13830.1	4335.75	3.18979
	2	13145.9	5535.33	2180.68	10965.3	3354.65	3.26867	10578.9	4014.23	2214.36	8364.5	1799.88	4.64726	14719.3	6747.6	2678.71	12040.6	4068.89	2.95919	12241.4	10313.2	5057.15	7184.22	5256.02	1.36686	10904.4	8585.17	4669.27	6235.17	3915.9	1.59227	15306	8036.34	2942.51	12363.5	5093.83	2.42716	12792.2	6096.76	2447.62	10344.6	3649.13	2.8348	39766.2	11819.5	2438.3	37327.9	9381.15	3.97903
	3	23988	4665.07	2213.58	21774.5	2451.49	8.88215	13550.4	4485.65	2403.04	11147.4	2082.62	5.35257	12249.7	5839.4	2312.92	9936.8	3526.48	2.81777	19469.3	8998.42	2585.56	16883.8	6412.86	2.6328	20241	8927.88	2527.2	17713.8	6400.68	2.76749	23805.1	11322.6	2962.52	20842.6	8360.12	2.4931	29387.1	10022	2483.58	26903.5	7538.39	3.56887	25888.6	7825.42	2530.2	23358.4	5295.22	4.41123
	4	23185.3	5697.65	2416.29	20769	3281.36	6.32939	12600.7	5316.64	2508.04	10092.7	2808.6	3.5935	9293.63	5862.59	2798.61	6495.02	3063.98	2.1198	11300.4	7049.64	2911.11	8389.25	4138.53	2.02711	12492.5	7470.71	2465.56	10026.9	5005.15	2.00332	40043.1	17154.9	3419.2	36623.9	13735.7	2.66634	27159.7	8299.04	2363.06	24796.7	5935.98	4.17735	22701.7	6742.28	2385.32	20316.4	4356.96	4.66297
	5	13511.1	4100.76	2262.53	11248.6	1838.23	6.11927	11169.8	3671.94	2196.31	8973.52	1475.63	6.08114	21875.5	9112.07	2534.21	19341.3	6577.87	2.94036	29454.4	14032.3	2569.61	26884.8	11462.7	2.34542	26326.1	10234.7	2403.03	23923.1	7831.71	3.05465	35648.8	17400.5	2978.48	32670.3	14422	2.26531	9825.08	5228.08	3774.55	6050.54	1453.54	4.16263	26500.2	5674.9	2534.06	23966.1	3140.84	7.63048
	6	13338.1	4277.19	2211.88	11126.2	2065.31	5.38717	14427.5	4962.14	2233.3	12194.2	2728.84	4.46863	18980.8	8099.68	2523.02	16457.7	5576.65	2.95119	27155.9	9548.66	2340.52	24815.4	7208.13	3.44269	26787.4	13386.2	2284.91	24502.4	11101.3	2.20718	24200	11195.1	3495.47	20704.5	7699.61	2.68904	13365.1	5165.54	2246.89	11118.3	2918.64	3.80939	13624.8	5127.81	2296.2	11328.6	2831.61	4.00077
	7	20953.5	7887.18	2383.6	18569.9	5503.57	3.37416	8302.73	4198.3	2355.76	5946.97	1842.54	3.22759	8486.61	3289.5	2216.16	6270.45	1073.35	5.84195	34115.8	12450.4	2711.19	31404.6	9739.25	3.22454	28316.1	11961.9	2781.44	25534.7	9180.46	2.78141	63030.2	18695	3540.67	59489.5	15154.3	3.92559	11010.6	6875.48	5964.52	5046.05	910.959	5.53927	24913.3	6811.88	2732.12	22181.2	4079.76	5.43689
	8	13668.1	4843.22	2327.09	11341	2516.13	4.50734	13476.1	4409.85	2381.92	11094.2	2027.93	5.47067	20364.3	8117.26	2443.03	17921.3	5674.24	3.15836	22851.4	10555.8	2748.13	20103.2	7807.68	2.5748	20259.6	11068.8	2829.78	17429.8	8239.06	2.11551	35424.9	15141.9	3081.33	32343.6	12060.6	2.68176	19258.7	6141.75	2320.25	16938.5	3821.5	4.43242	29985.8	10235	2858.38	27127.4	7376.59	3.6775
	9	13356.8	5102.93	2866.21	10490.6	2236.72	4.69019	12798.2	4841.28	2325.46	10472.7	2515.82	4.16273	16242.4	6347.31	2572.39	13670	3774.93	3.62126	23324.5	12781.2	2736.45	20588	10044.8	2.04963	24178.7	13477	2771.77	21406.9	10705.2	1.99968	36591.8	14703.8	4867.99	31723.8	9835.78	3.22534	14389.9	5263.04	2291.36	12098.6	2971.68	4.07129	10438	5425.04	3237.89	7200.14	2187.16	3.29201
	10	19129.7	5480.95	2276.04	16853.6	3204.91	5.25869	16742	5336.14	2275.46	14466.5	3060.67	4.72657	28727.6	8015.21	2531.47	26196.2	5483.75	4.77706	38395.2	10002.7	2656.53	35738.7	7346.15	4.86496	31316.1	10528.3	2509.45	28806.6	8018.88	3.59235	31721.3	11216.4	3307.65	28413.6	7908.76	3.59267	18977.6	7189.25	2281.21	16696.3	4908.04	3.40184	35892	10480.2	2358.06	33533.9	8122.17	4.12869
	11	22461.7	7729.93	2290.55	20171.1	5439.38	3.70835	12073.9	4467.29	2370.45	9703.47	2096.85	4.62765	9599.19	5439.93	2256.49	7342.69	3183.44	2.30653	56778.8	27354.5	3490.72	53288.1	23863.7	2.23301	53723.9	17142.5	4459.8	49264.2	12682.7	3.88436	19813.5	7644.95	2931.08	16882.4	4713.87	3.58143	23187	8917.68	6429	16758.1	2488.68	6.7337	19349.4	6265.55	2311.1	17038.3	3954.45	4.30864
	12	11029.9	4102.77	2399.38	8630.53	1703.39	5.06668	27157.3	6277.03	2824.09	24333.2	3452.94	7.04711	17123.4	4797.59	2453.62	14669.8	2343.97	6.25853	16121.6	10771.9	2360.53	13761.1	8411.39	1.63601	16200.7	9407.22	2461.11	13739.5	6946.11	1.97802	32314.1	3053.87	3068.86	29245.2	-14.991	-1950.85	24780.3	9034.15	2232.24	22548	6801.92	3.31495	44373.1	10640.6	2610.63	41762.4	8029.98	5.20081
	13	11235.1	3720.97	2796.71	8438.4	924.263	9.12986	9370.06	4096.87	2220.08	7149.97	1876.78	3.8097	18895.7	11367.2	2540.24	16355.5	8826.95	1.8529	19378.6	8852.46	2522.43	16856.1	6330.02	2.66289	20543	8114.81	2407.1	18135.9	5707.71	3.17743	33896.7	11364.9	3247.65	30649	8117.2	3.77581	10823.2	4290.38	2162.42	8660.78	2127.96	4.07	38053.7	11989.8	2658.11	35395.6	9331.69	3.79306
	14	10022	4319.31	2775.4	7246.6	1543.91	4.69366	10398.5	3761.98	2416.81	7981.66	1345.16	5.9336	18158.8	6221.58	2373.43	15785.3	3848.15	4.10206	17290.4	9967.83	2716.18	14574.2	7251.65	2.00978	13550.1	9419.17	2779.5	10770.6	6639.67	1.62216	29980.9	11280	2871.06	27109.9	8408.95	3.22393	26834.4	8860.4	3184.97	23649.5	5675.43	4.167	23985.7	8579.76	2433.91	21551.8	6145.85	3.50672
	15	11369.2	4240.81	2239.3	9129.93	2001.52	4.56151	24925.5	6122.73	2478.4	22447.1	3644.33	6.15945	28604.6	9997.42	2358.03	26246.6	7639.4	3.43568	27796.6	14079.7	2472.24	25324.4	11607.5	2.18172	29179.5	13433.9	2379.38	26800.1	11054.5	2.42437	26698.9	10678.2	2890.43	23808.5	7787.79	3.05715	13064.8	4760.94	2125.7	10939.1	2635.24	4.1511	26744.9	5327.68	2511.4	24233.5	2816.27	8.60482
	16	14618.8	5054.23	2218.64	12400.2	2835.59	4.37305	7223.41	3217.63	2186.83	5036.58	1030.81	4.88606	22180.8	9035.94	2713.53	19467.3	6322.41	3.07909	14788.7	6823.57	2549.62	12239.1	4273.95	2.86366	14583.1	6706.64	2315.01	12268.1	4391.63	2.79352	23896.2	10114.2	3188.83	20707.4	6925.4	2.99006	12815.8	5866.71	2621.41	10194.4	3245.3	3.14127	12213.2	4517.06	2277.41	9935.83	2239.65	4.43633
	17	9929.2	4426.52	2216.9	7712.29	2209.61	3.49033	16472.1	5125.62	2335.3	14136.8	2790.32	5.06637	17629.8	7863.21	3003.53	14626.2	4859.68	3.00971	38917.9	17086.1	2946.68	35971.2	14139.5	2.54403	40731.1	17610.2	2960.65	37770.4	14649.6	2.57826	30448.2	13713.7	6267.39	24180.8	7446.32	3.24735	40034.1	9284.26	2302.09	37732	6982.17	5.40405	28394.8	9744.06	3592.19	24802.6	6151.87	4.03172
	18	18997.3	5211.48	2470.59	16526.7	2740.89	6.02967	29134.1	6714.66	2483.62	26650.4	4231.04	6.29879	12654.2	4978.33	2528.58	10125.7	2449.75	4.13335	11272.9	4260.61	2460.24	8812.67	1800.37	4.89492	12352.5	5202.9	2676.82	9675.68	2526.09	3.8303	16937.6	9305.98	2831.2	14106.4	6474.79	2.17867	30183	8084.03	3399.1	26783.9	4684.92	5.71705	8053.52	3409.91	2756.92	5296.61	652.99	8.11132
	19	25011.3	6169.52	2316.36	22694.9	3853.16	5.88994	17306.9	6353.84	2865.56	14441.3	3488.28	4.13995	11218.2	6041.47	2250.87	8967.32	3790.6	2.36567	9727.03	4734.9	2476.56	7250.47	2258.34	3.21052	11278.2	4970.47	2449.18	8829.03	2521.29	3.50179	60090.8	18142.1	2984.82	57105.9	15157.2	3.76757	35289.3	8832.91	2077.15	33212.1	6755.77	4.91611	13110.4	6067.74	2333.32	10777.1	3734.41	2.88588
	20	9997.79	3570.64	2314.8	7682.99	1255.83	6.11785	14321	5982.97	2580.71	11740.3	3402.26	3.45072	24654.8	11212.8	2372.08	22282.7	8840.71	2.52047	14828.4	9159.33	2471.47	12357	6687.86	1.84767	14644.1	9193.94	2473.63	12170.4	6720.32	1.81099	45069.7	15882.1	2899.41	42170.3	12982.7	3.24819	7086.06	3967.38	2212.02	4874.04	1755.37	2.77665	21135.3	4700.53	2449.73	18685.6	2250.8	8.30175
	21	14563	5874.74	4486.29	10076.7	1388.45	7.25752	8383.89	4518.19	3551.94	4831.94	966.247	5.00073	13423.7	6395.57	2597.54	10826.2	3798.04	2.85047	17255.6	10906.3	3031.06	14224.5	7875.27	1.80623	18622	9737.44	3210.98	15411	6526.46	2.36132	51966.9	15409.9	2854.42	49112.4	12555.5	3.91163	10014.9	5566.35	2755.07	7259.83	2811.27	2.5824	32471.7	12419.9	2557.69	29914	9862.25	3.03318
	22	8049.34	3867.32	2263.44	5785.9	1603.87	3.60745	19603.8	8102.3	2719.56	16884.2	5382.73	3.13673	13985.3	5718.74	4251.19	9734.14	1467.55	6.63293	24696.3	9871.02	3214.96	21481.3	6656.06	3.22734	23973.9	8577.11	3605.81	20368.1	4971.31	4.09713	22965.9	10840.2	2916.34	20049.5	7923.87	2.53027	28578.5	9853.89	3221.97	25356.5	6631.92	3.8234	13090	4526.14	2371.49	10718.6	2154.65	4.97462
	23	10271.1	3857.72	2318.01	7953.07	1539.71	5.16529	14864.7	6693.93	2536.05	12328.7	4157.88	2.96513	10315.4	5192.15	2264.76	8050.6	2927.39	2.7501	34892	12998.2	2977.67	31914.3	10020.5	3.18489	33825.8	13434.4	2734.67	31091.1	10699.7	2.90578	20107.6	8452.58	2710.91	17396.7	5741.67	3.02991	18359.7	6054.33	2606.97	15752.8	3447.37	4.56951	15155.2	4995.44	2522.38	12632.8	2473.06	5.10818
	24	17266.5	5975.06	2354.52	14912	3620.54	4.11871	19454.4	7533.36	2506.81	16947.6	5026.56	3.37161	18545.1	6112.9	2519.48	16025.6	3593.42	4.45971	21902.6	9585.62	4620.18	17282.4	4965.44	3.48053	25795.6	10397.6	2869.32	22926.2	7528.23	3.04537	21354.4	9055.12	2832.06	18522.4	6223.06	2.97641	7910.57	5295.18	2372.87	5537.7	2922.31	1.89497	17264.1	6293.56	2699.84	14564.2	3593.72	4.05268
	25	12791.7	4347.56	2259.09	10532.6	2088.47	5.04322	24350.2	8447.97	2258.55	22091.6	6189.42	3.56926	26016.9	10141.3	2764.91	23252	7376.34	3.15224	23781.9	9670.5	4748.75	19033.2	4921.75	3.86715	21856.3	9784.85	4242.96	17613.4	5541.89	3.17823	19905	8696.94	3126.03	16779	5570.91	3.0119	26215.4	9670.53	2811.99	23403.4	6858.54	3.4123	51221.1	12991.2	3327.1	47894	9664.08	4.95588
	26	12944.5	4133.32	2505.94	10438.5	1627.37	6.41435	25915.1	8202.68	2648.12	23267	5554.56	4.18881	24309.3	10816.3	2380.33	21929	8436.01	2.59945	32310	14217.6	2652.11	29657.9	11565.5	2.56435	31948.2	17997.3	2407.51	29540.7	15589.8	1.89487	33090.3	16421.2	2913.29	30177.1	13507.9	2.23402	51035	17332.2	2231.41	48803.6	15100.8	3.23186	23459.5	8295.62	2733.64	20725.8	5561.98	3.72634
	27	21287.3	6020.23	2108.51	19178.8	3911.73	4.90289	15081.5	6519.98	2287.24	12794.3	4232.73	3.0227	16316.5	6460.84	2481.94	13834.5	3978.91	3.47697	57510.3	27967.6	2134.96	55375.3	25832.6	2.14362	61119.1	27345.6	2083.84	59035.3	25261.8	2.33694	43846.3	15806.9	2837.51	41008.8	12969.4	3.16197	32638.2	8709.44	4544.35	28093.8	4165.1	6.74506	19625.8	5661.57	3315.15	16310.6	2346.42	6.95128
	28	25896.9	6330.5	2310.92	23586	4019.58	5.86777	26609.3	7313.13	2750.85	23858.5	4562.28	5.2295	19157	7632.26	2455.3	16701.7	5176.96	3.22616	31200.3	16253.1	2519.71	28680.6	13733.4	2.08839	28951.4	9899.63	2722.11	26229.3	7177.53	3.65437	33346.9	13389.2	2909.6	30437.3	10479.6	2.90442	12673.5	5050.84	2597.74	10075.8	2453.1	4.10737	13117	4729.06	2441.6	10675.4	2287.46	4.66691
	29	10211.4	3894.28	2295.84	7915.52	1598.43	4.95204	20250.8	6526.36	2596.27	17654.6	3930.09	4.49215	18413.6	6901.63	2272.07	16141.5	4629.57	3.48661	23169.8	10110.4	2481.06	20688.8	7629.31	2.71175	22050.5	11095.6	2637.05	19413.4	8458.56	2.29512	18661.2	7950.48	2858.45	15802.8	5092.03	3.10343	39724.5	10510.2	3426.45	36298	7083.71	5.12416	29228.1	11020.8	2264.98	26963.1	8755.77	3.07947
	30	10349.4	3914.48	2154.4	8195	1760.07	4.65606	14586.9	6758.33	2412.11	12174.8	4346.22	2.80124	17659.3	6898.79	3885.63	13773.6	3013.16	4.57116	11880.4	7673.49	2242.26	9638.15	5431.23	1.77458	12229.2	6938.2	2319.83	9909.41	4618.37	2.14565	33808.4	13610.2	3153.11	30655.2	10457.1	2.93153	9182.22	3944.22	2171.15	7011.07	1773.07	3.95419	18878.3	5766.79	2286.72	16591.6	3480.07	4.76761
	31	8846.6	3235.59	2168.68	6677.92	1066.92	6.25907	28597.7	10688.5	2513.02	26084.7	8175.52	3.19059	20006	9648.39	2646.84	17359.2	7001.55	2.47933	18571	12280.7	3301.07	15270	8979.62	1.70051	14894.5	10117.3	3014.5	11880	7102.84	1.67257	27347.1	8007.83	2779.89	24567.2	5227.95	4.6992	17279.3	4111.36	2170.29	15109	1941.07	7.78385	13572.4	5483.89	2628.43	10944	2855.46	3.83264
	32	17792.7	5799.44	2179.71	15613	3619.73	4.3133	11334.3	6815.33	2265.81	9068.52	4549.53	1.99329	15517.7	5624.13	2229.22	13288.5	3394.91	3.91423	10288.5	5322.73	2200.57	8087.92	3122.16	2.59049	12624.2	5550.97	2209.27	10414.9	3341.7	3.11667	36738.6	18161	4898.22	31840.4	13262.8	2.40073	9887.06	4437.57	2151.57	7735.49	2286.01	3.38385	61465.8	14544.8	2402.64	59063.2	12142.2	4.8643
	33	11390	4394.29	2392.05	8997.97	2002.24	4.49395	12707.3	6668.15	2454.51	10252.8	4213.64	2.43324	16135.1	6221.99	2489.51	13645.5	3732.48	3.65589	25865.6	11985.8	2958.57	22907	9027.23	2.53755	21126.6	13052	3310.86	17815.7	9741.17	1.82891	22988.7	9687.38	3099.4	19889.3	6587.98	3.01903	23219.1	6583.53	3307.35	19911.7	3276.18	6.07771	30478.2	13985.6	2501.21	27977	11484.4	2.4361
	34	8897.56	3369.59	2465.88	6431.68	903.715	7.11693	36800.5	13759.1	2887.39	33913.1	10871.8	3.11937	16109.8	10348.2	2332.82	13776.9	8015.4	1.71881	25918.5	12762.2	2926.94	22991.6	9835.28	2.33766	56003.5	20215.6	3573.28	52430.2	16642.3	3.15042	22731.7	10971.6	2967.83	19763.8	8003.78	2.46931	13594.2	6044.8	2090.86	11503.4	3953.94	2.90934	37385.9	11226.5	2225.18	35160.7	9001.36	3.90615
	35	21101.6	8858.48	2420.25	18681.4	6438.23	2.90163	11791.7	6694.57	2633.77	9157.95	4060.8	2.25521				0	0	#DIV/0!	39614	12935.8	3091.92	36522.1	9843.92	3.71012	21844.1	9353.71	3032.79	18811.3	6320.91	2.97604	21261.3	11282.1	2693.54	18567.7	8588.58	2.16191				0	0	#DIV/0!	54300.7	16232.8	2774.73	51526	13458	3.82865
	36	34602.8	10837.3	2923.03	31679.8	7914.31	4.00285	12149.6	3813.46	2336.93	9812.71	1476.53	6.6458				0	0	#DIV/0!	48666.1	23169.3	3560.88	45105.2	19608.4	2.3003	22326	9986.59	2918.91	19407	7067.68	2.74589	42349.2	13911.7	2930.07	39419.1	10981.6	3.58955				0	0	#DIV/0!	33234.7	9349.39	2372.96	30861.8	6976.44	4.42372
	37				0	0	#DIV/0!	10357.8	5349.23	2268.25	8089.58	3080.98	2.62565				0	0	#DIV/0!	21809.3	11138.2	2950.56	18858.7	8187.61	2.30332	48881.9	14413	2993.85	45888.1	11419.1	4.01852	35508.7	13516.7	2787.13	32721.6	10729.6	3.04965				0	0	#DIV/0!				0	0	#DIV/0!
	38				0	0	#DIV/0!	18964.4	6994.68	2444.94	16519.4	4549.74	3.63085				0	0	#DIV/0!				0	0	#DIV/0!	37820.5	13867.2	3535.12	34285.4	10332	3.31835	40173.7	12758.5	3010.08	37163.6	9748.39	3.81228				0	0	#DIV/0!				0	0	#DIV/0!
	39				0	0	#DIV/0!				0	0	#DIV/0!				0	0	#DIV/0!				0	0	#DIV/0!				0	0	#DIV/0!	48572.3	15432.9	3098.69	45473.6	12334.2	3.6868				0	0	#DIV/0!				0	0	#DIV/0!
	40				0	0	#DIV/0!				0	0	#DIV/0!				0	0	#DIV/0!				0	0	#DIV/0!				0	0	#DIV/0!	18490.8	8386.84	2780.01	15710.8	5606.84	2.80208				0	0	#DIV/0!				0	0	#DIV/0!
	41				0	0	#DIV/0!				0	0	#DIV/0!				0	0	#DIV/0!				0	0	#DIV/0!				0	0	#DIV/0!	24048.1	14825.5	5455.24	18592.9	9370.24	1.98425				0	0	#DIV/0!				0	0	#DIV/0!
	42				0	0	#DIV/0!				0	0	#DIV/0!				0	0	#DIV/0!				0	0	#DIV/0!				0	0	#DIV/0!				0	0	#DIV/0!				0	0	#DIV/0!				0	0	#DIV/0!
	43				0	0	#DIV/0!				0	0	#DIV/0!				0	0	#DIV/0!				0	0	#DIV/0!				0	0	#DIV/0!				0	0	#DIV/0!				0	0	#DIV/0!				0	0	#DIV/0!
	44				0	0	#DIV/0!				0	0	#DIV/0!				0	0	#DIV/0!				0	0	#DIV/0!				0	0	#DIV/0!				0	0	#DIV/0!				0	0	#DIV/0!				0	0	#DIV/0!
	45				0	0	#DIV/0!				0	0	#DIV/0!				0	0	#DIV/0!				0	0	#DIV/0!				0	0	#DIV/0!				0	0	#DIV/0!				0	0	#DIV/0!				0	0	#DIV/0!
	46				0	0	#DIV/0!				0	0	#DIV/0!				0	0	#DIV/0!				0	0	#DIV/0!				0	0	#DIV/0!				0	0	#DIV/0!				0	0	#DIV/0!				0	0	#DIV/0!
	47				0	0	#DIV/0!				0	0	#DIV/0!				0	0	#DIV/0!				0	0	#DIV/0!				0	0	#DIV/0!				0	0	#DIV/0!				0	0	#DIV/0!				0	0	#DIV/0!
	48				0	0	#DIV/0!				0	0	#DIV/0!				0	0	#DIV/0!				0	0	#DIV/0!				0	0	#DIV/0!				0	0	#DIV/0!				0	0	#DIV/0!				0	0	#DIV/0!
	49				0	0	#DIV/0!				0	0	#DIV/0!				0	0	#DIV/0!				0	0	#DIV/0!				0	0	#DIV/0!				0	0	#DIV/0!				0	0	#DIV/0!				0	0	#DIV/0!
	50				0	0	#DIV/0!				0	0	#DIV/0!				0	0	#DIV/0!				0	0	#DIV/0!				0	0	#DIV/0!				0	0	#DIV/0!				0	0	#DIV/0!				0	0	#DIV/0!
	51										0	0	#DIV/0!				0	0	#DIV/0!																0	0	#DIV/0!
	52																0	0	#DIV/0!																0	0	#DIV/0!
	53
	54
[truncated: 42 more columns]

## Sheet: Fig 7E
Figure 7B: PM integrity assays before/after heat shock in Wild type and tcb3D +/- Tcb mutants or artificial tether constructs
% cells with PI staining	Expt_1						Expt_2					Expt_3					Expt_4
		Raw data			-background		Raw data			-background		Raw data			-background		Raw data			-background
Strain	Construct	background	26C	10min 42C	26C	10min 42C	background	26C	10min 42C	26C	10min 42C	background	26C	10min 42C	26C	10min 42C	background	26C	10min 42C	26C	10min 42C
SEY6210.1 (Wild type)	none	0.4	1.1	1	0.7	0.6	0	0.3	0.8	0.3	0.8	0	0.3	0.8	0.3	0.8	0	0.1	0.5	0.1	0.5
	+ Tcb3-GFP	4.1	5.2	4.2	1.1	0.1	0.6	0.8	1.2	0.2	0.6	0.1	0.9	1.2	0.8	1.1	0	0.2	0.4	0.2	0.4
	+ Artificial tether	43.5	44.2	44.8	0.7	1.3	2	3.2	2.9	1.2	0.9	0.5	2.8	1.5	2.3	1	0.5	1.3	1.5	0.8	1
	+ Tcb3 DSMP-GFP	3.3	4.9	4.7	1.6	1.4	0.4	0.6	1.8	0.2	1.4	0.1	0.9	1.1	0.8	1	0	0.6	0.9	0.6	0.9
	+ Tcb3(1-491)-GFP	5.2	6.6	5.2	1.4	0	0.4	0.8	1.5	0.4	1.1	0.1	1.2	1.4	1.1	1.3	0.1	0.6	1.9	0.5	1.8
tcb3Δ	none	0.3	0.8	12	0.5	11.7	0	0.9	12.5	0.9	12.5	0	0.9	10.9	0.9	10.9	0	0.2	10.6	0.2	10.6
	+ Tcb3-GFP	1.5	2.75	3.8	1.25	2.3	0.7	1.2	2.6	0.5	1.9	0.1	1.3	1.6	1.2	1.5	0	1.2	1.9	1.2	1.9
	+ Artificial tether	36.2	37.2	45.5	1	9.3	4	5.7	14.7	1.7	10.7	1.3	2.5	12.4	1.2	11.1	0.6	2.1	11.5	1.5	10.9
	+ Tcb3 DSMP-GFP	1.4	3	14	1.6	12.6	0.4	1.3	15	0.9	14.6	0	1.5	9.1	1.5	9.1	0	1.5	12.1	1.5	12.1
	+ Tcb3(1-491)-GFP	1.1	2.3	7.2	1.2	6.1	1	2.7	12.1	1.7	11.1	1.5	2	12.4	0.5	10.9	0	1.4	11.2	1.4	11.2
