# Supplementary material for: Tricalbin proteins regulate plasma membrane phospholipid homeostasis
Source: Life Sci Alliance. 2022 Apr 19;5(8):e202201430. doi: 10.26508/lsa.202201430 (PMC9018018; doi:10.26508/lsa.202201430)
Supplement: Supplementary file 16 [file LSA-2022-01430_SdataFS7.xlsx]

## Sheet: Fig S7A
Figure S7A: Relative PM PS fluorescence before/after heat shock in ist2D mutants
	Strain	Wild type, 26C (N=3, n=71)																		ist2D, 26 (N=3, n=71)																		tcb1/2/3D ist2D, 26 (N=3, n=73)
	Exp.	1						2						3						1						2						3						1						2
		PM	Cyto	BG	PM- BG	Cyto- BG	PM- BG/Cyto- BG	aver. PM	aver. Cyto	aver. BG	PM- BG	Cyto- BG	PM- BG/Cyto- BG	aver. PM	aver. Cyto	aver. BG	PM- BG	Cyto- BG	PM- BG/Cyto- BG	aver. PM	aver. Cyto	aver. BG	PM- BG	Cyto- BG	PM- BG/Cyto- BG	aver. PM	aver. Cyto	aver. BG	PM- BG	Cyto- BG	PM- BG/Cyto- BG	aver. PM	aver. Cyto	aver. BG	PM- BG	Cyto- BG	PM- BG/Cyto- BG	aver. PM	aver. Cyto	aver. BG	PM- BG	Cyto- BG	PM- BG/Cyto- BG	aver. PM	aver. Cyto	aver. BG	PM- BG	Cyto- BG	PM- BG/Cyto- BG
	cell 1	4787.7	2549.68	1492.44	3295.26	1057.24	3.11685	12111.5	5097.45	2826.07	9285.46	2271.38	4.08803	3354.14	2422.36	2082.86	1271.28	339.504	3.74453	17776.2	5558.74	2248.45	15527.7	3310.29	4.69074	12478.4	8370.33	2443.48	10034.9	5926.85	1.69313	11159.3	6061.13	2498.16	8661.15	3562.96	2.43088	14256.3	6783.75	2588.58	11667.7	4195.17	2.78124	8713.51	5483.73	2583.59	6129.92	2900.15	2.11366
	2	4813.27	2622.7	1587.1	3226.17	1035.61	3.11525	35451.8	12641.6	2855.36	32596.5	9786.28	3.33083	7205.67	3222.78	1607.14	5598.53	1615.65	3.4652	14932.1	5583.07	2556.18	12375.9	3026.89	4.08865	9840.06	5499.22	2460.12	7379.94	3039.1	2.42833	16324.3	6228.63	2639.8	13684.5	3588.82	3.8131	24777.2	9931.44	2654.6	22122.6	7276.84	3.04013	13962.2	6511.82	2497.36	11464.8	4014.46	2.85588
	3	6128.31	3095.37	1509.94	4618.37	1585.43	2.91301	12967.6	4924.42	2701.12	10266.5	2223.3	4.61768	4940.53	2485.74	1472.54	3467.99	1013.2	3.42281	16682.6	6912.35	2642.3	14040.3	4270.05	3.2881	21803	9050.48	3257.59	18545.4	5792.89	3.20142	16529.2	7739.64	2436.12	14093.1	5303.52	2.6573	11698.6	8087.49	3211.64	8486.97	4875.85	1.74061	7863.47	6822.75	3441.58	4421.88	3381.17	1.3078
	4	4742.46	2735.27	1500.43	3242.02	1234.84	2.62546	21039.6	5443.78	2907.09	18132.5	2536.69	7.14811	5364.62	2684.15	1573	3791.62	1111.15	3.41235	14092.4	6616.81	2314.29	11778.1	4302.52	2.73749	14010.4	7152.29	4546.91	9463.51	2605.38	3.6323	9501.6	5060.66	2423.33	7078.27	2637.33	2.68388	20183.4	8934.71	2980.36	17203.1	5954.35	2.88916	13949.2	6945.75	2569.87	11379.3	4375.88	2.60046
	5	4176.55	2388.67	1618.33	2558.21	770.337	3.3209	29575.4	13156	2705.48	26869.9	10450.5	2.57115	4519.74	2362.6	1575.45	2944.29	787.147	3.74046	10272.8	5220.47	2381.62	7891.16	2838.85	2.7797	10416.8	3617.2	2445.6	7971.2	1171.6	6.8037	16292.4	8413.78	2378.21	13914.2	6035.57	2.30537	11543.3	5012.42	2630.03	8913.27	2382.39	3.74131	22188.8	8320.88	3122.7	19066.1	5198.18	3.66784
	6	4432.11	2138.83	1460.12	2971.99	678.715	4.37885	26876.5	9394.99	3261.09	23615.4	6133.9	3.84997	5223.33	2949.11	1750.52	3472.81	1198.6	2.8974	9699.64	5062.14	2363.39	7336.26	2698.75	2.71839	7439.61	5306.76	2538.1	4901.51	2768.66	1.77035	9836.33	5346.46	2433.2	7403.14	2913.26	2.54118	7912.66	6116.93	3108.38	4804.28	3008.56	1.59687	11237	4587.04	2989.81	8247.19	1597.23	5.16344
	7	5226.26	3362.78	1547.33	3678.94	1815.46	2.02645	21014.4	8595.21	2803.01	18211.3	5792.2	3.14411	3430.48	2680.02	1490.29	1940.19	1189.73	1.63078	13423.3	6779.24	2330.22	11093.1	4449.01	2.49338	18057.2	6401.9	4185.75	13871.5	2216.15	6.25926	14037.5	6538.92	2276.77	11760.8	4262.16	2.75935	22519	9954.32	3253.42	19265.6	6700.9	2.87508	8546.84	6245.24	2543.72	6003.12	3701.52	1.6218
	8	3152.89	2216.54	1342.28	1810.6	874.255	2.07102	23258.4	11102	2751.74	20506.7	8350.28	2.45581	5017.44	2028.21	1413.53	3603.92	614.679	5.86309	15896.1	6741.22	2442.13	13454	4299.09	3.1295	13644.7	6412.44	2448.4	11196.3	3964.03	2.82448	12721.4	5097.85	2475.49	10245.9	2622.36	3.90714	14695.3	6109.66	3048.01	11647.3	3061.64	3.80427	16617.8	7210.41	3172.33	13445.5	4038.08	3.32967
	9	7990.13	3899.23	1670.96	6319.18	2228.27	2.83591	10219.9	4646.31	2672.21	7547.71	1974.1	3.82336	7523.23	3476.85	1669.26	5853.97	1807.59	3.23855	12833.9	6158.68	2223.28	10610.6	3935.4	2.6962	9858.7	4973.68	3196.33	6662.37	1777.35	3.74849	12472.3	5412.64	2657.79	9814.56	2754.85	3.56264	11241.5	5805.63	3106.23	8135.29	2699.4	3.01374	8915.99	5330.24	2197.23	6718.76	3133.01	2.14451
	10	4875.05	2606.68	1543.45	3331.61	1063.24	3.13346	22226.9	6470.39	2501.98	19724.9	3968.41	4.97048	4718.47	2662.96	1511.33	3207.13	1151.62	2.78488	19763.2	7481.23	2416.83	17346.3	5064.4	3.42515	12011.6	5669.38	2873.35	9138.23	2796.03	3.26829	13173.3	5403.84	2398.07	10775.2	3005.77	3.58484	17388.6	6767.85	3039.85	14348.8	3728	3.84893	7697.9	5135.95	2829.83	4868.07	2306.12	2.11093
	11	4226.07	2346.04	1478.27	2747.8	867.772	3.1665	10786.1	5147.6	2617.45	8168.68	2530.15	3.22854	4226.43	3148.71	1617	2609.43	1531.71	1.7036	21410.3	8909.07	2517.66	18892.7	6391.41	2.95595	21949.1	6028.61	2753.41	19195.6	3275.2	5.86091	22194.4	6454.75	2565.78	19628.7	3888.97	5.04726	9888.25	4864.83	2530.96	7357.29	2333.87	3.1524	12051.4	9285.67	3002.19	9049.19	6283.49	1.44015
	12	5090.41	2778.37	1493.45	3596.96	1284.92	2.79937	20745.4	10151.3	2808.04	17937.4	7343.29	2.44269	12718.1	4948.38	3025.26	9692.88	1923.12	5.04018	11003.4	5957.67	2308.12	8695.3	3649.55	2.38257	7468.25	4774.15	2300.38	5167.86	2473.76	2.08907	13294.5	4876.47	2373.69	10920.8	2502.78	4.36345	11764.9	6045.81	2956.11	8808.75	3089.69	2.85101	9206.53	4573.19	2492.5	6714.03	2080.69	3.22683
	13	5046.53	2852.71	1610.33	3436.2	1242.38	2.76582	63305.6	19653.6	2818.14	60487.5	16835.5	3.59285	20524.1	7816.54	2512.46	18011.6	5304.08	3.3958	10845.9	4323.71	2308.11	8537.78	2015.6	4.23585	8942.25	4929.13	2746.8	6195.44	2182.33	2.83891	13848.9	5740.72	2536.99	11311.9	3203.73	3.53085	18883.6	10239.1	3065.7	15817.9	7173.43	2.20507	10869.4	5539.15	2536.89	8332.49	3002.26	2.77541
	14	4137.63	2596.93	1409.18	2728.45	1187.74	2.29717	22685	8466.7	2854.32	19830.6	5612.38	3.53337	9631.08	4447.77	2795.11	6835.97	1652.66	4.13635	9560.08	5662.95	2232.19	7327.89	3430.76	2.13594	12965.5	5948.77	3876.48	9088.98	2072.3	4.38595	18352.7	5541.4	2553.72	15799	2987.68	5.28804	16305.5	5377.96	2621.52	13684	2756.44	4.96437	10390.8	6708.24	2534.73	7856.02	4173.51	1.88235
	15	3344.16	2085.07	1826.64	1517.52	258.43	5.87208	11224.4	4341.39	2741.83	8482.6	1599.56	5.30308	5211.6	2240.75	1486.48	3725.12	754.271	4.9387	12372.9	5360.63	2368.43	10004.5	2992.2	3.34353	6918.61	3734.75	2735.52	4183.1	999.238	4.18629	14035	7342.56	2796.92	11238.1	4545.64	2.47228	14196.6	5977.44	2701.34	11495.3	3276.1	3.50883	20922.9	6502.79	2814.03	18108.9	3688.76	4.90921
	16	4198.42	2606.25	1561.3	2637.12	1044.95	2.52368	9675.8	5043.09	2572.94	7102.86	2470.15	2.87547	8195.16	4084.94	1695.21	6499.95	2389.73	2.71995	18812.3	7172	2689.28	16123	4482.71	3.5967	10482.8	4639.93	2652.47	7830.34	1987.46	3.93986	10416.3	4420	2527.9	7888.35	1892.1	4.1691	13822.9	6779.17	3407.27	10415.7	3371.91	3.08896	12078.7	8074.25	2573.42	9505.31	5500.83	1.72798
	17	5752.31	3028.69	2114.91	3637.4	913.779	3.98061	27919	9242.86	2836.9	25082.1	6405.96	3.91544	3740.79	2009.79	1470.3	2270.49	539.492	4.20858	10287	5645.55	2486.68	7800.3	3158.88	2.46933	12217.6	7039.62	2895.7	9321.88	4143.92	2.24953	10527.5	3904.32	2248.63	8278.85	1655.69	5.00024	15089.8	5763.88	2678.93	12410.9	3084.95	4.02305	17250.3	7974.28	2971.1	14279.2	5003.18	2.85402
	18	3760.21	2234.31	1400.73	2359.48	833.574	2.83056	17070.6	8417.68	2641.93	14428.7	5775.74	2.49816	8897.18	4191.19	2577.23	6319.95	1613.96	3.9158	13200.5	5700.17	2580.21	10620.2	3119.95	3.40397	18131	7992.87	4481.32	13649.7	3511.56	3.88708	11117.9	4513.06	2869.25	8248.67	1643.81	5.01801	6199.85	4665.06	2622.32	3577.53	2042.74	1.75134	8747.86	4759.47	3373.68	5374.18	1385.79	3.87806
	19	4813.69	3036.29	1647.6	3166.09	1388.68	2.27993	22032.7	6070.08	3045.1	18987.6	3024.98	6.27693	9834.45	3617.14	1687.6	8146.85	1929.54	4.22217	19748.2	9524.28	2636.5	17111.7	6887.78	2.48435	14599.6	7929.38	2731.69	11867.9	5197.69	2.2833	18965.2	7464.44	2580.63	16384.6	4883.81	3.35488	13961.6	6480.17	2545.77	11415.9	3934.4	2.90155	21241	10058.9	2745.23	18495.8	7313.63	2.52895
	20	4864.43	2347.57	1615.91	3248.51	731.652	4.43997	20148.6	7108.09	2759.31	17389.3	4348.78	3.99866	5465.87	3000.43	1525.78	3940.09	1474.65	2.67188	15569.8	6830.32	2801.56	12768.2	4028.76	3.16927	15916.2	4981.41	2690.82	13225.4	2290.59	5.7738	7694.26	4056.52	2438.52	5255.74	1618	3.24829	16279.9	7399.7	3160.68	13119.2	4239.02	3.09487	18623.8	8273.78	2736.9	15886.9	5536.88	2.86928
	21	8016.79	3473.46	1972.34	6044.45	1501.12	4.02662	11549.7	5030.29	2623.39	8926.31	2406.9	3.70863				0	0	#DIV/0!	14321.5	4484.99	2438.96	11882.5	2046.03	5.8076	8819.06	4739.28	2671.52	6147.54	2067.76	2.97304	6936.66	4958.7	2368.76	4567.9	2589.94	1.7637	11845.8	6482.88	3267.74	8578.03	3215.15	2.66801	17023.5	7920.38	2899.01	14124.5	5021.37	2.81287
	22				0	0	#DIV/0!	12552.9	5327.57	3181.49	9371.41	2146.08	4.36675				0	0	#DIV/0!	17319.4	6830.96	2591.16	14728.3	4239.8	3.47381	9923.58	3967.91	2492.87	7430.71	1475.04	5.03764	14929.7	6320.67	2486.16	12443.5	3834.5	3.24515	20974.1	6389.63	3075.89	17898.3	3313.74	5.40123	9769.12	5891.69	2817.95	6951.17	3073.74	2.26147
	23				0	0	#DIV/0!	38283.7	11858.5	3195.75	35087.9	8662.77	4.05043				0	0	#DIV/0!	18857.9	6065.14	2509.5	16348.4	3555.64	4.59789	31183.1	8352.52	2832.98	28350.1	5519.54	5.13632	16957.2	7476.49	2285.26	14671.9	5191.23	2.82629	13966.9	5025.96	3094.64	10872.2	1931.32	5.62943	18647.5	8184.56	2771.12	15876.4	5413.44	2.93277
	24				0	0	#DIV/0!	9934.57	5551.99	2740.21	7194.36	2811.78	2.55865				0	0	#DIV/0!	8785.1	4568.16	2213.54	6571.55	2354.62	2.79092	16120.5	7445.65	3023.17	13097.3	4422.48	2.96154				0	0	#DIV/0!	12772	6135.78	2822.05	9949.99	3313.73	3.00266	25983.7	9636.22	3359.06	22624.6	6277.15	3.60428
	25				0	0	#DIV/0!	39727.6	10499.8	3005.94	36721.7	7493.81	4.90027				0	0	#DIV/0!				0	0	#DIV/0!				0	0	#DIV/0!				0	0	#DIV/0!	13744.4	5494.86	3039.04	10705.4	2455.83	4.35917				0	0	#DIV/0!
	26				0	0	#DIV/0!	44155.3	16832.7	3512.93	40642.4	13319.8	3.05128				0	0	#DIV/0!				0	0	#DIV/0!				0	0	#DIV/0!				0	0	#DIV/0!	9684.52	5397.77	2805.89	6878.63	2591.87	2.65392				0	0	#DIV/0!
	27				0	0	#DIV/0!	27789.8	10163.4	3651.53	24138.2	6511.86	3.70681				0	0	#DIV/0!				0	0	#DIV/0!				0	0	#DIV/0!				0	0	#DIV/0!				0	0	#DIV/0!				0	0	#DIV/0!
	28				0	0	#DIV/0!	15104.2	5471.85	2703.85	12400.3	2768	4.47988				0	0	#DIV/0!				0	0	#DIV/0!				0	0	#DIV/0!				0	0	#DIV/0!				0	0	#DIV/0!				0	0	#DIV/0!
	29				0	0	#DIV/0!	28888.6	10555.8	3051.6	25837	7504.2	3.443				0	0	#DIV/0!				0	0	#DIV/0!				0	0	#DIV/0!				0	0	#DIV/0!				0	0	#DIV/0!				0	0	#DIV/0!
	30				0	0	#DIV/0!	7757.93	4005.49	2618.72	5139.21	1386.77	3.7059				0	0	#DIV/0!				0	0	#DIV/0!				0	0	#DIV/0!				0	0	#DIV/0!				0	0	#DIV/0!				0	0	#DIV/0!
	31				0	0	#DIV/0!				0	0	#DIV/0!				0	0	#DIV/0!				0	0	#DIV/0!				0	0	#DIV/0!				0	0	#DIV/0!				0	0	#DIV/0!				0	0	#DIV/0!
	32				0	0	#DIV/0!				0	0	#DIV/0!				0	0	#DIV/0!				0	0	#DIV/0!				0	0	#DIV/0!				0	0	#DIV/0!				0	0	#DIV/0!				0	0	#DIV/0!
	33				0	0	#DIV/0!				0	0	#DIV/0!				0	0	#DIV/0!				0	0	#DIV/0!				0	0	#DIV/0!				0	0	#DIV/0!				0	0	#DIV/0!				0	0	#DIV/0!
	34				0	0	#DIV/0!				0	0	#DIV/0!				0	0	#DIV/0!				0	0	#DIV/0!				0	0	#DIV/0!				0	0	#DIV/0!				0	0	#DIV/0!				0	0	#DIV/0!
	35				0	0	#DIV/0!				0	0	#DIV/0!				0	0	#DIV/0!				0	0	#DIV/0!				0	0	#DIV/0!				0	0	#DIV/0!				0	0	#DIV/0!				0	0	#DIV/0!
	36				0	0	#DIV/0!				0	0	#DIV/0!				0	0	#DIV/0!				0	0	#DIV/0!				0	0	#DIV/0!				0	0	#DIV/0!				0	0	#DIV/0!				0	0	#DIV/0!
	37				0	0	#DIV/0!				0	0	#DIV/0!				0	0	#DIV/0!				0	0	#DIV/0!				0	0	#DIV/0!				0	0	#DIV/0!				0	0	#DIV/0!				0	0	#DIV/0!
	38				0	0	#DIV/0!				0	0	#DIV/0!				0	0	#DIV/0!				0	0	#DIV/0!				0	0	#DIV/0!				0	0	#DIV/0!				0	0	#DIV/0!				0	0	#DIV/0!
	39				0	0	#DIV/0!				0	0	#DIV/0!				0	0	#DIV/0!				0	0	#DIV/0!				0	0	#DIV/0!				0	0	#DIV/0!				0	0	#DIV/0!				0	0	#DIV/0!
	40				0	0	#DIV/0!				0	0	#DIV/0!				0	0	#DIV/0!				0	0	#DIV/0!				0	0	#DIV/0!				0	0	#DIV/0!				0	0	#DIV/0!				0	0	#DIV/0!
	41				0	0	#DIV/0!				0	0	#DIV/0!				0	0	#DIV/0!				0	0	#DIV/0!				0	0	#DIV/0!				0	0	#DIV/0!				0	0	#DIV/0!				0	0	#DIV/0!
	42				0	0	#DIV/0!				0	0	#DIV/0!				0	0	#DIV/0!				0	0	#DIV/0!				0	0	#DIV/0!				0	0	#DIV/0!				0	0	#DIV/0!				0	0	#DIV/0!
	43				0	0	#DIV/0!				0	0	#DIV/0!				0	0	#DIV/0!				0	0	#DIV/0!				0	0	#DIV/0!				0	0	#DIV/0!				0	0	#DIV/0!				0	0	#DIV/0!
	44				0	0	#DIV/0!				0	0	#DIV/0!				0	0	#DIV/0!				0	0	#DIV/0!				0	0	#DIV/0!				0	0	#DIV/0!				0	0	#DIV/0!				0	0	#DIV/0!
	45				0	0	#DIV/0!				0	0	#DIV/0!				0	0	#DIV/0!				0	0	#DIV/0!				0	0	#DIV/0!				0	0	#DIV/0!				0	0	#DIV/0!				0	0	#DIV/0!
	46				0	0	#DIV/0!				0	0	#DIV/0!				0	0	#DIV/0!				0	0	#DIV/0!				0	0	#DIV/0!				0	0	#DIV/0!				0	0	#DIV/0!				0	0	#DIV/0!
	47				0	0	#DIV/0!				0	0	#DIV/0!				0	0	#DIV/0!				0	0	#DIV/0!				0	0	#DIV/0!				0	0	#DIV/0!				0	0	#DIV/0!				0	0	#DIV/0!
	48				0	0	#DIV/0!				0	0	#DIV/0!				0	0	#DIV/0!				0	0	#DIV/0!				0	0	#DIV/0!				0	0	#DIV/0!				0	0	#DIV/0!				0	0	#DIV/0!
	49				0	0	#DIV/0!				0	0	#DIV/0!				0	0	#DIV/0!				0	0	#DIV/0!				0	0	#DIV/0!				0	0	#DIV/0!				0	0	#DIV/0!				0	0	#DIV/0!
	50				0	0	#DIV/0!				0	0	#DIV/0!				0	0	#DIV/0!				0	0	#DIV/0!				0	0	#DIV/0!				0	0	#DIV/0!				0	0	#DIV/0!				0	0	#DIV/0!
	51										0	0	#DIV/0!				0	0	#DIV/0!																0	0	#DIV/0!
	52																0	0	#DIV/0!																0	0	#DIV/0!
	53
	54
[truncated: 60 more columns]

## Sheet: Fig S7B
Figure S7A: PM integrity before/after heat shock in cho1D mutant
Expt_1								Expt_2								Expt_3								Expt_4
		Raw data			-background					Raw data			-background					Raw data			-background					Raw data			-background
Strain	Construct	background	26C	10min 42C	26C	10min 42C		Strain	Construct	background	26C	10min 42C	26C	10min 42C		Strain	Construct	background	26C	10min 42C	26C	10min 42C		Strain	Construct	background	26C	10min 42C	26C	10min 42C
SEY6210.1 (Wild type)	none	0.6	0.6	0.6	0	0		SEY6210.1 (Wild type)	none	0.6	0.6	0.7	0	0.1		SEY6210.1 (Wild type)	none	1.1	2	2.7	0.9	1.6		SEY6210.1 (Wild type)	none	0	0.9	2.8	0.9	2.8
cho1D	none	0.8	36.8	40	36	39.2		cho1D	none	0.8	34.2	34.9	33.4	34.1		cho1D	none	2.1	33.1	33.8	31	31.7		cho1D	none	0.1	25.1	27.2	25	27.1
