# Supplementary material for: Tricalbin proteins regulate plasma membrane phospholipid homeostasis
Source: Life Sci Alliance. 2022 Apr 19;5(8):e202201430. doi: 10.26508/lsa.202201430 (PMC9018018; doi:10.26508/lsa.202201430)
Supplement: Supplementary file 17 [file LSA-2022-01430_SdataF8.xlsx]

## Sheet: Fig 8B and C
Figure 8B and C: cytosolic GCAMP3 burst analysis before/after heat stress in Wild type and tcb1/2/3D cells
		GCAMP3 burst duration (peaks identified using Graphpad Prism)																							GCAMP3 burst intensity (peaks identified using Graphpad Prism)
		Wild type, 10min 42C (N=3, n=186)									tcb1/2/3D, 10min 42C (N=3, n=166)														Wild type, 10min 42C (N=3, n=176)			tcb1/2/3D, 10min 42C (N=3, n=148)
		1			2			3			1			2			3							cell_1	1	2	3	1	2	3
	Cell	First X	Last X	Time(s)	First X	Last X	Time(s)	First X	Last X	Time(s)	First X	Last X	Time(s)	First X	Last X	Time(s)	First X	Last X	Time(s)					2	1.508	2.514	2.025	1.489	1.801	2.161
	1	55.72	60.86	5.14	7.66	43.93	36.27	89.11	115.9	26.79	253.6	271.9	18.3	47.79	74.05	26.26	132.3	146.5	14.2					3	1.511	2.574	2.299	2.087	3.829	1.89
	2	217.2	222.9	5.7	173.4	183	9.6	236.6	268.2	31.6	120.3	135.3	15	217.5	246.3	28.8	229.3	269.1	39.8					4	1.925	3.778	1.92	1.704	2.605	5.701
	3	17.35	30.41	13.06	250	300	50	123.3	133.1	9.8	199.8	214.2	14.4	95.33	115.4	20.07	205.8	264.5	58.7					5	1.723	1.707	2.357	3.81	5.634	7.305
	4	25.1	35.01	9.91	162.8	175.1	12.3	75.9	110.9	35	151.1	228	76.9	166.7	227.1	60.4	201.3	242.7	41.4					6	1.367	1.504	1.65	3.114	4.303	2.344
	5	34.75	38.03	3.28	218.6	227.8	9.2	63.28	87.67	24.39	150.7	168.1	17.4	166.8	189.4	22.6	30.12	40.7	10.58					7	1.764	1.434	1.643	4.559	3.983	3.541
	6	105	114.3	9.3	79.84	101	21.16	178.8	203.2	24.4	246.3	271.9	25.6	227.6	230.5	2.9	271.8	300	28.2					8	2.961	2.262	1.38	1.541	1.671	2.547
	7	63.94	122.4	58.46	125.3	142.2	16.9	56.87	66.52	9.65	258.4	265.2	6.8	151.6	202.2	50.6	21.8	95.16	73.36					9	2.168	1.988	1.355	2.877	1.942	1.788
	8	23.6	70.56	46.96	191.9	199.5	7.6	283.5	300	16.5	241	258.1	17.1	100	105.9	5.9	121.4	183	61.6					10	1.445	1.902	1.527	1.397	4.133	1.521
	9	4.933	9.878	4.945	76.41	88.32	11.91	295.6	300	4.4	245.9	254.9	9	127.3	231.4	104.1	226.8	276.7	49.9					11	1.718	1.728	2.103	1.653	4.301	2.136
	10	3.057	16.99	13.933	265.8	269	3.2	86.98	92.86	5.88	198.5	220.7	22.2	154.1	218.3	64.2	212.2	275.8	63.6					12	5.436	1.717	3.08	2.44	4.939	3.839
	11	3.665	39.27	35.605	185.6	210.7	25.1	193.3	202.5	9.2	255.7	288.4	32.7	21.53	126.8	105.27	21.88	99.56	77.68					13	1.794	1.549	3.456	2.058	2.729	6.033
	12	135.3	143.1	7.8	290.4	296.6	6.2	13.52	34.01	20.49	20.99	38.54	17.55	166.2	300	133.8	165.5	176.4	10.9					14	2.417	1.722	3.376	1.419	4.579	2.904
	13	132.2	160	27.8	191	214.3	23.3	240	272	32	56.8	60.44	3.64	2.651	13.71	11.059	98.68	107	8.32					15	1.828	1.724	1.885	3.131	1.654	2.002
	14	229	239.3	10.3	137.7	149.3	11.6	239.1	263.6	24.5	268.6	300	31.4	35.41	48.98	13.57	281.3	291.8	10.5					16	2.373	1.678	1.667	3.903	1.475	2.609
	15	63.54	105.6	42.06	70.35	103.8	33.45	47.83	61.24	13.41	191	222	31	97.71	117.1	19.39	266.6	295.9	29.3					17	3.231	2.643	1.758	1.748	6.326	3.378
	16	53.03	92.23	39.2	40.32	51.05	10.73	61.04	97.45	36.41	257.7	291	33.3	48.82	93.77	44.95	146.3	167.5	21.2					18	1.845	1.633	2.163	2.821	2.803	2.224
	17	173.1	198.4	25.3	186.1	203.8	17.7	137.1	153.4	16.3	268.6	296.1	27.5	26.08	52.08	26	167.3	216.4	49.1					19	1.458	1.968	2.15	1.38	2.616	3.352
	18	261.7	265.9	4.2	185	193.9	8.9	186.3	250.1	63.8	194.3	202.1	7.8	254.5	266.9	12.4	75.77	105	29.23					20	1.739	2.167	1.434	1.413	1.611	2.42
	19	11.58	91	79.42	13.3	37.95	24.65	114.5	124.7	10.2	277.7	281.7	4	265.2	269.6	4.4	248.8	300	51.2					21	1.509	2.204	2.915	2.109	2.577	1.489
	20	186.5	196.9	10.4	31.85	53.88	22.03	286.9	299.2	12.3	105.4	142.4	37	239.3	300	60.7	146.5	181	34.5					22	1.581	1.919	1.742	2.166	2.735	1.571
	21	147.6	181	33.4	186.9	199.2	12.3	76.18	86.08	9.9	53.7	97.21	43.51	42.71	70.11	27.4	17.81	21.95	4.14					23	1.62	1.431	3.911	4.047	5.883	1.77
	22	143.1	150	6.9	79.55	105.5	25.95	14.74	34.5	19.76	17.24	41.66	24.42	32.92	132.9	99.98	90.02	102.6	12.58					24	2.253	1.459	3.882	2.358	3.146	2.683
	23	242.3	300	57.7	22.88	30.9	8.02	4.85	13.13	8.28	159.1	187	27.9	13.49	26.66	13.17	192.9	211.1	18.2					25	1.615	1.494	1.581	1.473	4.022	1.853
	24	62.56	75.99	13.43	47.16	56.43	9.27	247.1	262.1	15	40.02	68.22	28.2	72.27	99.97	27.7	157.5	222.1	64.6					26	2.441	1.791	2.568	3.448	1.39	3.44
	25	51.78	77.4	25.62	255.2	264.1	8.9	126.9	141.8	14.9	192	216.4	24.4	118.9	130.7	11.8	109.1	259.3	150.2					27	1.476	2.393	1.961	2.615	1.762	1.781
	26	47.7	54.51	6.81	3.069	10.66	7.591	186.3	197	10.7	229.9	239.8	9.9	177.2	205.6	28.4	148.4	177.2	28.8					28	1.391	1.443	1.773	1.965	1.846	2.904
	27	71.72	75.82	4.1	42.92	56.81	13.89	255	260.7	5.7	212.5	260.6	48.1	134.7	172.7	38	27.35	57.72	30.37					29	2.218	2.234	1.596	3.129	2.702	1.609
	28	26.3	42.77	16.47	71.07	115.4	44.33	96.49	137	40.51	273	300	27	119.8	188	68.2	16.95	25.2	8.25					30	2.839	1.668	1.561	4.55	3.243	1.438
	29	8.675	32.85	24.175	177.9	192.7	14.8	55.57	81.09	25.52	262.8	272.5	9.7	3.343	14.04	10.697	0.7335	38.75	38.0165					31	1.446	1.801	1.533	2.191	3.255	2.22
	30	107.2	113.3	6.1	231.1	239.4	8.3	238.3	264.9	26.6	195.4	216.6	21.2	16.2	73.87	57.67	17.33	41.89	24.56					32	1.471	1.682	1.447	2.194	3.111	1.446
	31	71.01	79.73	8.72	179.3	186.1	6.8	103.4	115.7	12.3	112.2	135.6	23.4	148.2	154.3	6.1	288.2	300	11.8					33	2.353	3.479	1.405	2.637	1.702	1.936
	32	135.9	155.2	19.3	118	145.1	27.1	252.6	262.5	9.9	53.29	80.23	26.94	223.4	260.1	36.7	107	257.2	150.2					34	3.007	1.424	2.246	2.442	4.154	2.122
	33	66.83	92.36	25.53	3.692	9.576	5.884	185.6	200.3	14.7	210.7	228	17.3	248.2	297.9	49.7	62.81	90.12	27.31					35	1.703	1.647	1.578	3.247	1.923	4.765
	34	209.7	224.7	15	19.01	34.02	15.01	119.1	145.5	26.4	55.08	83.89	28.81	22.35	49.03	26.68	109.8	244.8	135					36	1.417	1.975	2.554	2.207	3.166	2.016
	35	103.1	111.6	8.5	180.8	195.5	14.7	227	238.8	11.8	105.3	122.9	17.6	178.2	216.6	38.4	43.63	65.24	21.61					37	1.834	2.244	1.875	1.888	3.242	2.579
	36	24.66	40.7	16.04	68.15	82.52	14.37	63.15	76.63	13.48	225.2	253	27.8	18.37	48.89	30.52	77.07	300	222.93					38	1.457	1.924	1.401	1.652	2.124	1.83
	37	231.6	236	4.4	134.3	140.3	6	178.4	203.1	24.7	1.448	19.3	17.852	273.2	300	26.8	13.92	38.47	24.55					39	1.837	1.618	1.39	2.585	4.157	1.905
	38	10.64	20.06	9.42	54.18	69.92	15.74	287.5	300	12.5	33.31	60.5	27.19	2.097	78.2	76.103	10.53	28.93	18.4					40	1.655	3.035	1.885	3.506	1.959	2.258
	39	295.3	300	4.7	131.9	159.6	27.7	269.3	291.8	22.5	180.7	198.9	18.2	7.683	24.47	16.787	99.69	108.3	8.61					41	2.729	1.542	1.375	3.408	7.566	2.238
	40	95.8	151.8	56	18.34	32.27	13.93	294.8	300	5.2	170.6	218.6	48	6.86	20.94	14.08	16.89	42.23	25.34					42	3.277	1.445	3.986	2.534	1.8	1.684
	41	93.32	97.97	4.65	94.67	109.2	14.53	31.17	42.3	11.13	220.7	291.6	70.9	83.17	104.2	21.03	0.8329	34.09	33.2571					43	1.407	1.464	1.462	2.849	1.807	1.527
	42	202	222.1	20.1	233.6	236.5	2.9	153.9	165.4	11.5	87.29	110	22.71	64.44	101.5	37.06	55.31	93.69	38.38					44	1.792	1.506	2.713	1.82	1.478
	43	39.32	49.86	10.54	50.87	53.47	2.6	168.7	181.4	12.7	141	159.2	18.2	160	261.3	101.3	191.1	267.9	76.8					45	1.697	1.638	1.441	1.739	2.049
	44	37.3	68.23	30.93	131.6	149.9	18.3	98.47	114	15.53	270.4	300	29.6	110.9	133.3	22.4	162.7	183.3	20.6					46	2.834	1.485	1.757	1.668	3.467
	45	67.3	103.6	36.3	2.655	10.51	7.855	42.59	56.15	13.56	126.1	163.2	37.1	83.33	104.7	21.37	109.9	129.4	19.5					47	2.014	3.527	1.95	2.419	4.031
	46	264	300	36	7.468	19.5	12.032	63.27	74.98	11.71	210.5	258.1	47.6	277.4	290.6	13.2	273.4	300	26.6					48	1.819	2.027	1.714	4.604	4.28
	47	249.5	279.2	29.7	125.1	149.6	24.5	64.98	71.45	6.47	33.26	50.95	17.69	40.8	87.5	46.7	59.42	74.78	15.36					49	2.081	1.875	3.061	2.087	1.813
	48	239.8	300	60.2	7.993	19.39	11.397	213.7	259.5	45.8	86.25	112.1	25.85	280.1	300	19.9	58.72	102	43.28					50	1.744	4.437	1.889	2.564	2.06
	49	8.442	23.39	14.948	137.9	148.1	10.2	15.32	27.24	11.92	238.3	253	14.7	63.91	168.3	104.39								51	2.068	4.111	1.926	3.595	3.594
	50	150.9	159.7	8.8	181.8	201.9	20.1	236.6	241.6	5	33.3	49.05	15.75	242.7	275.1	32.4								52	2.902	1.651	1.934	3.431
	51	40.74	54	13.26	290.4	300	9.6	278	287.4	9.4	219	292.6	73.6	261.1	282.3	21.2								53	2.138	1.788	2.721	2.469
	52	8.787	44.61	35.823	27.14	34.91	7.77	294.4	300	5.6	59.69	73.86	14.17	275.5	296.2	20.7								54	1.361	1.53	1.449	2.158
	53	127.1	141.3	14.2	106.4	127.2	20.8	172.3	242.8	70.5	130.4	207.9	77.5	271.8	292.1	20.3								55	1.448	2.455	1.472	2.536
	54	194.7	199.5	4.8	80.53	96.96	16.43	48.52	80.75	32.23	67.34	82.06	14.72	41.18	58.69	17.51								56	1.784	1.737	1.812	3.038
	55	192.7	203.2	10.5	128.5	217.7	89.2	173.6	180.1	6.5	162	173.6	11.6	117.7	142.8	25.1								57	1.391	1.598	2.326	3.428
	56	110.3	128.9	18.6	81.71	102.1	20.39	145.8	163.9	18.1				97.1	146.2	49.1								58	1.393	2.289
	57	32.39	61.91	29.52				66.45	76.01	9.56				133.3	141.4	8.1								59	1.749	2.352
	58	225.5	271.5	46				123	133.2	10.2				245.7	300	54.3								60		1.683
	59	172.9	193.5	20.6				131.6	159.8	28.2				98.07	148.6	50.53								61		1.647
	60	164.7	200.1	35.4				262.4	277.4	15				164.4	197.2	32.8								62		1.589
	61	285.4	296.4	11				187.5	196.1	8.6				125.7	153.9	28.2								63		2.035
	62	127.7	135.9	8.2				31.36	64.8	33.44				199	218.2	19.2								64
	63	68.43	101.4	32.97				1.686	16.89	15.204
	64	198.9	211.2	12.3				111.4	127.7	16.3
	65	26.4	41.91	15.51				25.69	29.54	3.85
	66
	67
	68
