# Supplementary material for: Tricalbin proteins regulate plasma membrane phospholipid homeostasis
Source: Life Sci Alliance. 2022 Apr 19;5(8):e202201430. doi: 10.26508/lsa.202201430 (PMC9018018; doi:10.26508/lsa.202201430)
Supplement: Supplementary file 18 [file LSA-2022-01430_TableS5.xlsx]

## Sheet: Sheet1
Supplemental Table 5. Saccharomyces cerevisiae strains used in this study.
Strain	Genotype	Reference/Source
SEY6210	MATa leu2-3,112 ura3-52 his3Δ200 trp1-Δ901 lys2-801 suc2Δ9	(Robinson et al., 1988)
SEY6210.1	MATa leu2-3,112 ura3-52 his3Δ200 trp1-Δ901 lys2-801 suc2Δ9	(Robinson et al., 1988)
ANDY214	SEY6210.1 tcb1Δ::KANMX6 tcb2Δ::KANMX6 tcb3Δ::HIS3MX6	(Manford et al., 2012)
ANDY129	SEY6210.1 ist2Δ::HIS3MX6 scs2Δ::TRP1 scs22Δ::HIS3MX6	(Manford et al., 2012)
ANDY198	SEY6210.1 ist2Δ::HIS3MX6 scs2Δ::TRP1 scs22Δ::HIS3MX6 tcb1Δ::KANMX6 tcb2Δ::KANMX6 tcb3Δ::HIS3MX6	(Manford et al., 2012)
YCS648	SEY6210.1 mid1Δ::HIS3MX6	This study
YCS652	SEY6210.1 ist2::HIS3MX6 scs2::TRP1 scs22::HIS3MX6 mid1::HIS3MX6	This study
ANDY113	SEY6210.1 ist2Δ::HISMX6	(Manford et al., 2012)
ANDY176	SEY6210.1 ist2Δ::HISMX6 tcb1Δ::KANMX6 tcb2Δ::KANMX6 tcb3Δ::HISMX6	(Manford et al., 2012)
CBY327	SEY6210 osh6Δ::LEU2 osh7Δ::His3MX6	(Beh et al., 2001)
FTY3	SEY6210.1 TCB1-GFPN::TRP1	This study
FTY4	SEY6210.1 TCB2-GFPN::TRP1	This study
HYY2	SEY6210.1 TCB3-GFPN::TRP1	Scott Emr lab
HYY1	SEY6210 TCB3-GFPC::HIS3MX6	Scott Emr lab
YCS2211	SEY6210.1 tcb3Δ478-1545-GFPN::TRP1	This study
YCS2216	SEY6210 tcb3Δ478-1545-GFPC::HIS3MX6	This study
AAY376	SEY6210 sfk1Δ::HIS3MX6	(Audhya and Emr, 2002)
HYY3	SEY6210 SFK1-GFPC::HIS3MX	Scott Emr lab
YCS2218	SEY6210 sfk1Δ286-353-GFPC::HIS3MX6	This study
YCS2207	SEY6210.1 SEC61-GFPN::TRP1	This study
FTY1	SEY6210.1 TCB3-GFP::TRP1 SFK1-mCherry::HIS3MX6	This study
W303-1A	MATa leu2-3,112 trp1-1 can1-100 ura3-1 ade2-1 his3-11,15	(Thomas and Rothstein, 1989)
SHY592	W303-1A cho1Δ::URA3	(Zhong et al., 2012)
FTY5	SEY6210.1 OSH7-GFP::TRP1	This study
FTY6	ANDY214 OSH7-GFP::TRP1	This study
