# Supplementary material for: Tricalbin proteins regulate plasma membrane phospholipid homeostasis
Source: Life Sci Alliance. 2022 Apr 19;5(8):e202201430. doi: 10.26508/lsa.202201430 (PMC9018018; doi:10.26508/lsa.202201430)
Supplement: Supplementary file 19 [file LSA-2022-01430_TableS6.xlsx]

## Sheet: Sheet1
Supplemental Table 6. Plasmids used in this study.
Plasmid Name	Description	Reference/Source
	pRS416-pGPD-GFP-P4CSidC	(Luo et al., 2015)
pCS189	pRS426-pPRC1-GFP-2xPHPLCδ	(Stefan et al., 2002)
pYL95	pRS415-PGPD-mCherry-2xPHPLCδ	(Manford et al., 2012)
pCS468	pRS415-pGPD-GCaMP3	(Omnus et al., 2016)
	pRS416-pGPD-GFP-Lact-C2	(Fairn et al., 2011)
	pRS416-pGPD-mCherry-Lact-C2	(Fairn et al., 2011)
pCS1978	pRS305-DsRed-HDEL	(Omnus et al., 2020)
pCS174	pRS426-pPRC1-GFP-C1PKD	This study
pSM2408	pACT1-mCherry-D4H	(Marek et al., 2020)
pVD67	pPKC1-GFP	(Denis and Cyert, 2005)
	YEp352-PKC1	(Parrish et al., 2005)
	YEp352-PKC1-T165	(Parrish et al., 2005)
pAM43	pRS415-pTCB3-TCB3-GFP-tADH1	(Manford et al., 2012)
pAM44	pRS415-pTCB3-tcb3Δ478-1545-GFP-tADH1	(Manford et al., 2012)
pCB2	pRS415-pTCB3-tcb3ΔSMP-GFP-tADH1	(Collado et al., 2019)
pAM38	pRS415-pADH1-GFP-MSPScs2-SAC1	(Manford et al., 2012)
